# Supplementary material for: Heat stress induces proteomic changes in the liver and mammary tissue of dairy cows independent of feed intake: An iTRAQ study
Source: PLoS One. 2019 Jan 9;14(1):e0209182. doi: 10.1371/journal.pone.0209182 (PMC6326702; doi:10.1371/journal.pone.0209182)
Supplement: S2 Table — (XLSX) [file pone.0209182.s003.xlsx]

## Sheet: Diff_mammary
id	Protein IDs	Fasta headers	Peptides	Unique peptides	Sequence coverage [%]	Mol. weight [kDa]	Sequence length	Q-value	Reporter intensity M1-2 (HS)	Reporter intensity M2-5 (HS)	Reporter intensity M2-6(HS)	Reporter intensity M1-3(PF)	Reporter intensity M1-4(PF)	Reporter intensity M2-7(PF)	M1-2(HS)	M2-5(HS)	M2-6(HS)	M1-3(PF)	M1-4(PF)	M2-7(PF)	p value	Fold(HS/PF)
970	P02769;CON__P02769	>sp|P02769|ALBU_BOVIN Serum albumin OS=Bos taurus GN=ALB PE=1 SV=4;>P02769 SWISS-PROT:P02769 (Bos taurus) Bovine serum albumin precursor	53	6	74.5	69.293	607	0	2600200	16694000	34284000	15830000	28728000	14744000	7.30138	7.35616	7.53509	7.49572	7.52957	7.38776	0.423559	0.844358
1154	E1BB91;G3N3E4;G3N126	>tr|E1BB91|E1BB91_BOVIN Uncharacterized protein OS=Bos taurus GN=COL6A3 PE=1 SV=1;>tr|G3N3E4|G3N3E4_BOVIN Uncharacterized protein OS=Bos taurus GN=COL6A3 PE=1 SV=1	121	121	48.5	342.4	3170	0	2220900	11009000	27470000	9025600	12880000	11947000	7.2329	7.17535	7.43886	7.25171	7.18118	7.2964	0.674184	1.09465
2949	P08728;CON__P35900;F1MXG6;A3KN26;Q148J0;F1MSA6;CON__Q14525;Q148I8;CON__Q9UE12;CON__Q15323;A7YWM2;E1BFG1;Q0P5J7;CON__Q497I4;F1MI98;O62659;CON__O76011;A5PJJ1;CON__Q6NTB9;CON__O76009;CON__Q6IFU5;CON__Q8IUT8	>sp|P08728|K1C19_BOVIN Keratin, type I cytoskeletal 19 OS=Bos taurus GN=KRT19 PE=2 SV=1	34	14	83	43.884	399	0	910090	4581200	15921000	2546200	4340000	4380900	6.84545	6.79458	7.20197	6.70213	6.70875	6.8607	0.240972	1.54932
1373	E1BI98	>tr|E1BI98|E1BI98_BOVIN Uncharacterized protein OS=Bos taurus GN=COL6A1 PE=1 SV=1	40	40	50.3	108.67	1027	0	1072900	4744500	12387000	4392300	5335900	5619700	6.91693	6.80979	7.09297	6.93893	6.79847	6.96885	0.718837	1.09097
2384	F1N169;Q95LH5	>tr|F1N169|F1N169_BOVIN Uncharacterized protein OS=Bos taurus GN=FLNA PE=1 SV=2	91	68	51.7	281.05	2648	0	1283200	8073500	12195000	9257100	8298300	7841200	6.99466	7.04066	7.08618	7.26271	6.99025	7.11352	0.381324	0.828591
1680	F1MCK2	>tr|F1MCK2|F1MCK2_BOVIN Uncharacterized protein OS=Bos taurus GN=AHNAK PE=1 SV=2	135	134	54.4	586.96	5512	0	1272400	7101600	11272000	5190500	6890800	5901700	6.99099	6.98496	7.052	7.01145	6.90953	6.99012	0.359931	1.09383
962	P02070;D4QBB4;CON__P02070;E1BEL8	>sp|P02070|HBB_BOVIN Hemoglobin subunit beta OS=Bos taurus GN=HBB PE=1 SV=1;>tr|D4QBB4|D4QBB4_BOVIN Hemoglobin beta OS=Bos taurus GN=HBB PE=3 SV=1;>P02070 SWISS-PROT:P02070 (Bos taurus) Hemoglobin subunit beta	11	2	78.6	15.954	145	0	1048500	7349300	11117000	8547900	8134500	5125700	6.90694	6.99985	7.04599	7.2281	6.98159	6.92889	0.572414	0.867095
1272	E1BF59	>tr|E1BF59|E1BF59_BOVIN Uncharacterized protein OS=Bos taurus GN=PLEC PE=1 SV=2	160	159	41.4	527.52	4644	0	1278400	7086700	10336000	4823000	6491100	5458400	6.99304	6.98404	7.01435	6.97955	6.88358	6.95621	0.13091	1.1412
2050	F1MQ37	>tr|F1MQ37|F1MQ37_BOVIN Uncharacterized protein OS=Bos taurus GN=MYH9 PE=1 SV=2	87	37	49.4	227.1	1964	0	802070	5482100	8763000	3634800	6042300	4550400	6.79058	6.87255	6.94265	6.85672	6.85246	6.87719	0.891674	1.01501
560	A6QLN6;F1MYM9;F1MZX6;F1N775;Q9BE40;E1BP87;Q9BE41;F1MTZ2;F1MRC2;A6QPA6;E1BPX8	>tr|A6QLN6|A6QLN6_BOVIN MYH11 protein OS=Bos taurus GN=MYH11 PE=2 SV=1;>tr|F1MYM9|F1MYM9_BOVIN Uncharacterized protein OS=Bos taurus GN=MYH11 PE=1 SV=2	89	70	52.3	227.65	1972	0	823270	6727300	8727900	5457300	6526400	5087500	6.80191	6.96144	6.94091	7.03321	6.88593	6.92565	0.521082	0.897753
3554	Q29S21;CON__Q9DCV7;CON__Q3KNV1;CON__P08729	>sp|Q29S21|K2C7_BOVIN Keratin, type II cytoskeletal 7 OS=Bos taurus GN=KRT7 PE=2 SV=1	33	24	67	51.577	466	0	470450	2320000	8592700	1383200	2440400	2312100	6.55888	6.49909	6.93413	6.43712	6.45872	6.58315	0.299329	1.48264
961	P01966;CON__P01966;F1MMI1;E1BAP8	>sp|P01966|HBA_BOVIN Hemoglobin subunit alpha OS=Bos taurus GN=HBA PE=1 SV=2;>P01966 SWISS-PROT:P01966 (Bos taurus) Hemoglobin subunit alpha	9	9	67.6	15.184	142	0	1125100	6394000	8497200	6243200	6377300	3720600	6.93756	6.93937	6.92928	7.09164	6.8759	6.78975	0.86481	1.03826
1898	F1MKG2;G3MXU3	>tr|F1MKG2|F1MKG2_BOVIN Uncharacterized protein OS=Bos taurus GN=COL6A2 PE=1 SV=2	26	10	32.7	109.32	1027	0	578330	2730000	7933200	2696900	3529900	3473700	6.64855	6.56976	6.89945	6.7271	6.61902	6.75993	0.972961	1.00903
990	CON__Q0IIK2;CON__Q29443;Q29443	>Q0IIK2 TREMBL:Q0IIK2 (Bos taurus) Transferrin;>Q29443 SWISS-PROT:Q29443 Serotransferrin - Bos taurus (Bovine).;>sp|Q29443|TRFE_BOVIN Serotransferrin OS=Bos taurus GN=TF PE=2 SV=1	44	2	70.3	77.738	704	0	742470	3905500	7800700	3939400	5768600	3440800	6.75705	6.72528	6.89213	6.89167	6.83233	6.7558	0.615216	0.922331
1742	F1MER7	>tr|F1MER7|F1MER7_BOVIN Uncharacterized protein (Fragment) OS=Bos taurus GN=HSPG2 PE=4 SV=1	92	92	34.3	466.02	4374	0	858100	4263200	7776100	3444400	5253200	3762700	6.81991	6.76334	6.89076	6.83335	6.79168	6.79464	0.668334	1.04259
3070	P48616;Q862F9;A6QQJ3;Q28115;A6QP32;Q28130;A1A4M3;F1N566;Q1HDH9;CON__Q61726;E1B898;CON__O43790;CON__Q6NT21;CON__P78385;A4FUZ0;Q08DH7;Q148H4;CON__Q14533;Q0VD04;CON__P78386;P02548;O77788;F1MDZ2	>sp|P48616|VIME_BOVIN Vimentin OS=Bos taurus GN=VIM PE=1 SV=3	38	32	81.8	53.727	466	0	526570	3677900	7391500	2416500	3549500	2982700	6.60783	6.6992	6.86873	6.67942	6.62143	6.69375	0.49017	1.14918
2530	F1N647;B7X6C5	>tr|F1N647|F1N647_BOVIN Fatty acid synthase OS=Bos taurus GN=FASN PE=1 SV=2	90	13	52	274.26	2512	0	1708500	11727000	7139700	6857200	18902000	11700000	7.11899	7.20279	6.85368	7.13238	7.34777	7.28733	0.184538	0.634834
2488	P98133;F1N4K8;F1MTZ4;Q8HY63	>sp|P98133|FBN1_BOVIN Fibrillin-1 OS=Bos taurus GN=FBN1 PE=1 SV=1;>tr|F1N4K8|F1N4K8_BOVIN Fibrillin-1 OS=Bos taurus GN=FBN1 PE=4 SV=2	63	63	25.5	312.25	2871	0	542610	2064700	6854800	3000600	4441500	3702100	6.62086	6.44846	6.83599	6.77344	6.71879	6.78759	0.335165	0.750176
2928	P04272	>sp|P04272|ANXA2_BOVIN Annexin A2 OS=Bos taurus GN=ANXA2 PE=1 SV=2	26	26	74.9	38.612	339	0	537690	2885100	6393900	2114100	3040000	2667400	6.6169	6.59376	6.80577	6.62136	6.55413	6.64523	0.418943	1.16208
2296	F1MYG5;Q3SZI2;Q862T1	>tr|F1MYG5|F1MYG5_BOVIN Uncharacterized protein OS=Bos taurus GN=LMNA PE=1 SV=1;>tr|Q3SZI2|Q3SZI2_BOVIN Lamin A/C OS=Bos taurus GN=LMNA PE=2 SV=1	42	40	61.1	74.126	664	0	479910	3019800	6379300	2108700	3147900	2494900	6.56753	6.61358	6.80477	6.62025	6.56928	6.61619	0.465133	1.14829
1277	E1BFB0	>tr|E1BFB0|E1BFB0_BOVIN Uncharacterized protein OS=Bos taurus GN=SPTAN1 PE=1 SV=2	92	92	46.4	284.57	2472	0	734630	4430900	6273800	3150100	5723400	3785600	6.75244	6.78009	6.79753	6.79456	6.82891	6.79728	0.152628	0.93276
1709	F1MDH3;Q0II79	>tr|F1MDH3|F1MDH3_BOVIN Uncharacterized protein (Fragment) OS=Bos taurus GN=TLN1 PE=1 SV=2	93	79	48.6	270.81	2550	0	734930	3724500	6264500	3390200	4468200	3490500	6.75262	6.70467	6.79689	6.82646	6.72139	6.76203	0.670776	0.95815
2292	F1MYC9;Q1RMK4	>tr|F1MYC9|F1MYC9_BOVIN Uncharacterized protein OS=Bos taurus GN=SPTBN1 PE=4 SV=1	79	72	41.9	274.39	2363	0	662050	4011300	6173400	2695900	4676000	3267000	6.70726	6.73688	6.79052	6.72694	6.74114	6.73329	0.676512	1.02588
3096	P63258;P60712	>sp|P63258|ACTG_BOVIN Actin, cytoplasmic 2 OS=Bos taurus GN=ACTG1 PE=1 SV=1;>sp|P60712|ACTB_BOVIN Actin, cytoplasmic 1 OS=Bos taurus GN=ACTB PE=1 SV=1	19	2	64.3	41.792	375	0	451890	2770400	5591400	2657200	3955700	3293800	6.5414	6.57614	6.74752	6.72066	6.66848	6.73684	0.263834	0.818515
967	F1MAV0;CON__P02676;P02676;A6QPX7	>tr|F1MAV0|F1MAV0_BOVIN Fibrinogen beta chain OS=Bos taurus GN=FGB PE=1 SV=2;>P02676 SWISS-PROT:P02676 (Bos taurus) similar to Fibrinogen beta chain precursor;>sp|P02676|FIBB_BOVIN Fibrinogen beta chain OS=Bos taurus GN=FGB PE=1 SV=2;>tr|A6QPX7|A6QPX7_BOVI	24	24	54.1	56.44	495	0	556970	3322600	5550400	2577000	4566300	2226500	6.6322	6.65508	6.74432	6.70735	6.73082	6.56676	0.892243	1.02068
1456	E1BKX7	>tr|E1BKX7|E1BKX7_BOVIN Uncharacterized protein OS=Bos taurus GN=FLNB PE=1 SV=2	88	78	47.9	281.61	2633	0	885150	4401700	5493600	3216200	5702000	4183400	6.83339	6.77722	6.73986	6.80358	6.82729	6.84067	0.239965	0.911262
326	M0QVZ6;A5D7M6;Q5XQN5;CON__Q5XQN5;CON__Q922U2;G3MXL3;P04261;A4IFP2;CON__Q01546;CON__P07744;Q148H8;CON__P12035;P04262;CON__Q7RTS7;CON__Q32MB2;A7YWK3;CON__Q8N1N4-2;CON__Q7RTT2;A4IFN4;CON__REFSEQ:XP_932229;A0JND2;E1BIX9;CON__Q3SY84;Q148H5;A3KN27;CON__P19013	>tr|M0QVZ6|M0QVZ6_BOVIN Keratin, type II cytoskeletal 5 OS=Bos taurus GN=KRT5 PE=1 SV=1;>tr|A5D7M6|A5D7M6_BOVIN KRT5 protein OS=Bos taurus GN=KRT5 PE=1 SV=1;>sp|Q5XQN5|K2C5_BOVIN Keratin, type II cytoskeletal 5 OS=Bos taurus GN=KRT5 PE=1 SV=1;>Q5XQN5 SWISS	32	7	56.9	60.666	573	0	448690	2615800	5261100	1577700	2933600	2105700	6.53832	6.5512	6.72108	6.49426	6.53866	6.54254	0.267464	1.19779
1007	Q2UVX4;CON__Q2UVX4;G3X7A5;Q693V9;Q6KDN5;O97941	>sp|Q2UVX4|CO3_BOVIN Complement C3 OS=Bos taurus GN=C3 PE=1 SV=2;>Q2UVX4 SWISS-PROT:Q2UVX4 (Bos taurus) Complement C3 precursor;>tr|G3X7A5|G3X7A5_BOVIN Complement C3 OS=Bos taurus GN=C3 PE=1 SV=1	71	71	50.9	187.25	1661	0	697810	4604300	5206000	3142300	5774200	2858900	6.73011	6.79676	6.7165	6.79348	6.83275	6.67534	0.734808	0.956313
1636	Q9XSJ4;F1MB08;Q9TSD2;F1N0N9	>sp|Q9XSJ4|ENOA_BOVIN Alpha-enolase OS=Bos taurus GN=ENO1 PE=1 SV=4;>tr|F1MB08|F1MB08_BOVIN Alpha-enolase OS=Bos taurus GN=ENO1 PE=1 SV=1	19	14	54.1	47.326	434	0	488810	2712100	5172700	1966100	2931600	2536200	6.57551	6.56691	6.71372	6.58984	6.53837	6.62333	0.550861	1.08359
2888	O77834	>sp|O77834|PRDX6_BOVIN Peroxiredoxin-6 OS=Bos taurus GN=PRDX6 PE=1 SV=3	15	15	71	25.067	224	0	277630	1506000	5050900	1066800	1891300	1334900	6.32984	6.31142	6.70337	6.32432	6.34802	6.34459	0.441221	1.28598
4307	Q76LV2;Q3T007;A7E3E1;Q7M2S4;Q7M2S3	>sp|Q76LV2|HS90A_BOVIN Heat shock protein HSP 90-alpha OS=Bos taurus GN=HSP90AA1 PE=1 SV=3	31	21	45.8	84.73	733	0	502880	2699300	4978900	1473400	2984200	2134900	6.58783	6.56485	6.69713	6.46456	6.54609	6.54852	0.120605	1.24991
697	A6QQQ3;Q9GKN8;F1MX63	>tr|A6QQQ3|A6QQQ3_BOVIN Proline/arginine-rich end leucine-rich repeat protein OS=Bos taurus GN=PRELP PE=2 SV=1;>sp|Q9GKN8|PRELP_BOVIN Prolargin OS=Bos taurus GN=PRELP PE=2 SV=1;>tr|F1MX63|F1MX63_BOVIN Prolargin OS=Bos taurus GN=PRELP PE=4 SV=1	19	19	58.8	43.7	381	0	294710	2297900	4893900	2190500	1836200	1817900	6.35576	6.49493	6.68966	6.63678	6.33518	6.47871	0.82972	1.07126
3000	P19120;A8KC76;Q861V2	>sp|P19120|HSP7C_BOVIN Heat shock cognate 71 kDa protein OS=Bos taurus GN=HSPA8 PE=1 SV=2	31	22	57.1	71.24	650	0	554470	3783000	4828200	2145900	4232700	2796800	6.63025	6.71144	6.68379	6.62785	6.69788	6.6658	0.735757	1.0264
84	A1L595;G3N2P6;F1MJ66;F1MFW9;CON__Q7Z3Y7;CON__Q2M2I5;CON__Q9D312;CON__Q7Z3Y8;Q0P5J6;Q2KI75;CON__Q8N1A0;CON__A2A5Y0;A6QQQ9;CON__Q99PS0;F1MPK1;CON__Q92764;CON__Q14532;E1BPW6;CON__A2AB72;CON__O76015;CON__O76013;CON__O76014;CON__REFSEQ:XP_986630;CON__Q99456;G3MX98;CON__P02535-1	>sp|A1L595|K1C17_BOVIN Keratin, type I cytoskeletal 17 OS=Bos taurus GN=KRT17 PE=2 SV=1	32	11	66	48.712	441	0	455160	2626700	4649300	1778300	2810800	2315200	6.54453	6.55301	6.66739	6.54624	6.52009	6.58373	0.430462	1.09217
4308	Q7SIH1;CON__ENSEMBL:ENSBTAP00000024146;R9QSM8;K4JBR5;K4JDT2;K4JF16;K4JR88;K4JR81;K4JBR9;K4JDS3;K4JBS4;K4JBA2;K4JF13;K4JR71;K4JBT0;K4JDS8;K4JR84;K4JBA5;K4JBB0;K4JF02	>sp|Q7SIH1|A2MG_BOVIN Alpha-2-macroglobulin OS=Bos taurus GN=A2M PE=1 SV=2;>ENSEMBL:ENSBTAP00000024146 (Bos taurus) similar to alpha-2-macroglobulin isoform 1;>tr|R9QSM8|R9QSM8_BOVIN Alpha-2-macroglobulin OS=Bos taurus GN=A2M PE=2 SV=1;>tr|K4JBR5|K4JBR5_BO	49	36	42.3	167.57	1510	0	546540	3044000	4485500	2328200	3072800	2036400	6.62399	6.61704	6.65181	6.66326	6.55879	6.528	0.323291	1.11583
1051	E1B7H2	>tr|E1B7H2|E1B7H2_BOVIN Uncharacterized protein OS=Bos taurus GN=COL7A1 PE=4 SV=2	44	44	21.3	293.51	2934	0	301270	1741100	4443500	1028400	1847300	1256200	6.36533	6.37442	6.64773	6.3084	6.3378	6.3182	0.204229	1.38365
302	A5D7D1	>sp|A5D7D1|ACTN4_BOVIN Alpha-actinin-4 OS=Bos taurus GN=ACTN4 PE=2 SV=1	49	33	63.9	104.93	911	0	524810	2864700	4306400	2275200	3143600	2480200	6.60637	6.59068	6.63411	6.65326	6.56869	6.61363	0.960007	0.996613
4363	V6F957;Q9TS87	>tr|V6F957|V6F957_BOVIN Transgelin OS=Bos taurus GN=TAGLN PE=3 SV=1;>sp|Q9TS87|TAGL_BOVIN Transgelin OS=Bos taurus GN=TAGLN PE=1 SV=4	19	19	83.6	22.599	201	0	443550	2949500	4257100	3293700	2936400	2613600	6.53331	6.60335	6.62911	6.81392	6.53908	6.63638	0.432048	0.842293
2782	G3X807;P62803;E1B7N2;E1BLC2;E1B9M9;E1BBP7;G3N2B8;A5D792;G3N081;G3MYX0	>tr|G3X807|G3X807_BOVIN Histone H4 (Fragment) OS=Bos taurus PE=3 SV=1;>sp|P62803|H4_BOVIN Histone H4 OS=Bos taurus PE=1 SV=2;>tr|E1B7N2|E1B7N2_BOVIN Histone H4 OS=Bos taurus GN=HIST1H4I PE=3 SV=1;>tr|E1BLC2|E1BLC2_BOVIN Histone H4 OS=Bos taurus GN=LOC78122	8	8	61.2	10.949	98	0	612730	3011100	4193500	1593000	3564200	2289900	6.67364	6.61232	6.62258	6.49845	6.62322	6.57896	0.167442	1.17301
925	C7FE01;P24627;B9VPZ5;B3VTM3;Q6LBN7;Q19KS1;Q6LEB5;Q95M58;Q6LC78;E6YCQ7;Q95M57;Q95M56	>tr|C7FE01|C7FE01_BOVIN Lactoferrin (Fragment) OS=Bos taurus PE=2 SV=1;>sp|P24627|TRFL_BOVIN Lactotransferrin OS=Bos taurus GN=LTF PE=1 SV=2;>tr|B9VPZ5|B9VPZ5_BOVIN Lactoferrin OS=Bos taurus GN=LF PE=2 SV=1;>tr|B3VTM3|B3VTM3_BOVIN Lactoferrin OS=Bos taurus	34	18	56.2	76.274	690	0	403590	4329300	4160000	1939700	3183300	1983600	6.49231	6.77002	6.61909	6.58397	6.57414	6.5166	0.452971	1.17193
1868	F1MJH1;Q3SX14;F1N1I6;CON__Q3SX14	>tr|F1MJH1|F1MJH1_BOVIN Gelsolin OS=Bos taurus GN=GSN PE=1 SV=1;>sp|Q3SX14|GELS_BOVIN Gelsolin OS=Bos taurus GN=GSN PE=2 SV=1;>tr|F1N1I6|F1N1I6_BOVIN Gelsolin OS=Bos taurus GN=GSN PE=1 SV=1;>Q3SX14 TREMBL:Q3SX14 (Bos taurus) Similar to Gelsolin	25	25	44.6	80.702	731	0	407380	2269400	4124300	2010900	2011100	1779800	6.49637	6.48951	6.61535	6.59963	6.37469	6.46951	0.532737	1.12841
2562	F1N789;Q2PQT6;Q0VCE6	>tr|F1N789|F1N789_BOVIN Uncharacterized protein OS=Bos taurus GN=VCL PE=1 SV=1	47	47	48	123.86	1134	0	491050	2801700	4081300	2439200	2950800	2171200	6.5775	6.58102	6.6108	6.68348	6.5412	6.55584	0.939688	0.991441
2473	F1N401;Q7YQK2;Q7YQK1	>tr|F1N401|F1N401_BOVIN Collagen alpha-1(XII) chain OS=Bos taurus GN=COL12A1 PE=4 SV=2	44	44	20.2	340.07	3126	0	355230	1809600	4026800	1280100	2320100	1760200	6.43688	6.39118	6.60496	6.40348	6.43677	6.4647	0.560677	1.10329
989	Q05443;CON__Q05443	>sp|Q05443|LUM_BOVIN Lumican OS=Bos taurus GN=LUM PE=1 SV=1;>Q05443 SWISS-PROT:Q05443 (Bos taurus) Lumican precursor	11	11	38	38.756	342	0	310820	1712200	4008200	1452700	1587100	1554400	6.37888	6.36715	6.60295	6.45841	6.27186	6.4107	0.50575	1.1731
4371	Q9XSG3	>sp|Q9XSG3|IDHC_BOVIN Isocitrate dehydrogenase [NADP] cytoplasmic OS=Bos taurus GN=IDH1 PE=2 SV=1	28	5	76.8	46.785	414	0	855870	5106500	3998100	3077900	5728700	5167200	6.81878	6.84172	6.60185	6.78449	6.82932	6.9324	0.343187	0.80423
89	A1L5B6;F6QVC9;Q9N1C2	>tr|A1L5B6|A1L5B6_BOVIN Annexin OS=Bos taurus GN=ANXA5 PE=2 SV=1;>tr|F6QVC9|F6QVC9_BOVIN Annexin OS=Bos taurus GN=ANXA5 PE=1 SV=1	25	2	79.1	36.073	321	0	694020	3583600	3845100	2165900	4193000	2563900	6.72774	6.68792	6.58491	6.63188	6.69379	6.62804	0.759184	1.03662
3076	P49951;F1MPU0	>sp|P49951|CLH1_BOVIN Clathrin heavy chain 1 OS=Bos taurus GN=CLTC PE=1 SV=1;>tr|F1MPU0|F1MPU0_BOVIN Clathrin heavy chain 1 (Fragment) OS=Bos taurus GN=CLTC PE=1 SV=2	62	62	48.1	191.59	1675	0	600150	3305100	3843600	2158400	4476100	2848200	6.66463	6.65278	6.58474	6.63037	6.72216	6.67371	0.318882	0.909152
1451	E1BKT9	>tr|E1BKT9|E1BKT9_BOVIN Uncharacterized protein OS=Bos taurus GN=DSP PE=1 SV=1	49	49	21.5	332.38	2889	0	336590	2092000	3812000	1316400	2188200	1523000	6.41347	6.45416	6.58115	6.41562	6.41135	6.40184	0.221359	1.18392
312	A5D7E8;P38657	>tr|A5D7E8|A5D7E8_BOVIN Protein disulfide-isomerase OS=Bos taurus GN=PDIA3 PE=1 SV=1;>sp|P38657|PDIA3_BOVIN Protein disulfide-isomerase A3 OS=Bos taurus GN=PDIA3 PE=2 SV=1	29	28	58	56.929	505	0	385590	2763200	3805100	1459800	2624200	2057900	6.4725	6.57501	6.58037	6.46053	6.49026	6.53257	0.303638	1.11731
3834	Q3MHL4	>sp|Q3MHL4|SAHH_BOVIN Adenosylhomocysteinase OS=Bos taurus GN=AHCY PE=2 SV=3	22	21	57.6	47.637	432	0	363520	2129400	3730900	1444500	2381500	1822300	6.4469	6.46186	6.57181	6.45595	6.44811	6.47976	0.470646	1.07709
1230	E1BDX8	>tr|E1BDX8|E1BDX8_BOVIN Uncharacterized protein OS=Bos taurus GN=DYNC1H1 PE=4 SV=1	94	94	24.5	532.05	4646	0	449950	2809200	3687100	1667200	3274300	2091800	6.53953	6.58218	6.56668	6.51822	6.58638	6.53966	0.567878	1.03445
3411	Q17QL7	>tr|Q17QL7|Q17QL7_BOVIN KRT15 protein OS=Bos taurus GN=KRT15 PE=1 SV=2	23	8	48.6	48.999	453	0	196230	636630	3631300	515480	654340	912780	6.17914	5.93749	6.56006	6.00845	5.88706	6.17951	0.372896	1.58693
3341	Q0VCM4	>sp|Q0VCM4|PYGL_BOVIN Glycogen phosphorylase, liver form OS=Bos taurus GN=PYGL PE=2 SV=1	36	33	46.9	97.455	851	0	312760	1787800	3519500	1170300	1946900	1456600	6.38158	6.38592	6.54648	6.36453	6.3606	6.38248	0.276782	1.17163
4010	Q3T0P6;G3X7N4;Q58DJ6;Q862Q5;Q32KN6;Q9GK71	>sp|Q3T0P6|PGK1_BOVIN Phosphoglycerate kinase 1 OS=Bos taurus GN=PGK1 PE=2 SV=3;>tr|G3X7N4|G3X7N4_BOVIN Phosphoglycerate kinase OS=Bos taurus GN=PGK1 PE=1 SV=1;>tr|Q58DJ6|Q58DJ6_BOVIN Phosphoglycerate kinase OS=Bos taurus GN=PGK1 PE=2 SV=1	22	22	60.4	44.537	417	0	307170	1810900	3490200	1466500	2075900	1771600	6.37375	6.39149	6.54285	6.46252	6.38847	6.46751	0.956285	0.992042
3507	Q27975;Q27965;A7LN90	>sp|Q27975|HS71A_BOVIN Heat shock 70 kDa protein 1A OS=Bos taurus GN=HSPA1A PE=1 SV=2;>sp|Q27965|HS71B_BOVIN Heat shock 70 kDa protein 1B OS=Bos taurus GN=HSPA1B PE=2 SV=1	27	2	54.1	70.258	641	0	202560	1347300	3465600	904380	1867000	742790	6.19292	6.26306	6.53978	6.25259	6.3424	6.09001	0.46729	1.26937
2920	P02453	>sp|P02453|CO1A1_BOVIN Collagen alpha-1(I) chain OS=Bos taurus GN=COL1A1 PE=1 SV=3	20	20	15.2	138.94	1463	0	617510	1796900	3463500	1610400	1131300	1979800	6.67701	6.38812	6.53952	6.50317	6.12484	6.51576	0.372164	1.42438
2956	P10096;Q712W6;Q0QES8;Q862P5;Q862S2;O77679;Q862K5;Q865L2;Q4H0Z3;Q2KJE5;Q2QJG6;Q862K1;Q9XSN4;E1BH84	>sp|P10096|G3P_BOVIN Glyceraldehyde-3-phosphate dehydrogenase OS=Bos taurus GN=GAPDH PE=1 SV=4;>tr|Q712W6|Q712W6_BOVIN Glyceraldehyde-3-phosphate dehydrogenase (Fragment) OS=Bos taurus GN=GAPDH PE=2 SV=1;>tr|Q0QES8|Q0QES8_BOVIN Glyceraldehyde-3-phosphate d	13	13	47.7	35.868	333	0	329970	2020500	3400200	1369500	2329400	1683600	6.40484	6.43906	6.5315	6.4328	6.4385	6.44538	0.633663	1.0461
1696	F1MD77	>tr|F1MD77|F1MD77_BOVIN Uncharacterized protein OS=Bos taurus GN=LAMC1 PE=4 SV=2	29	28	24.8	177.69	1608	0	328580	1715200	3290900	1219300	2040700	1373200	6.40301	6.36791	6.51731	6.38235	6.38104	6.35688	0.289124	1.13759
1667	F1MC48;A6H7H0;E1B946	>tr|F1MC48|F1MC48_BOVIN Uncharacterized protein OS=Bos taurus GN=IQGAP1 PE=1 SV=2	50	48	43.9	182.78	1600	0	469320	2736800	3276700	1796900	3181800	2142700	6.55784	6.57084	6.51544	6.55076	6.57393	6.5501	0.60935	0.976735
3127	P68103;E1B9F6;O18787;G3N0P6;E1BED8;Q862L7;Q32PH8;Q862J5;E1BPF4;E1B7J1;Q862F6;Q862C3;Q862R6;A1XEA0;Q862G2	>sp|P68103|EF1A1_BOVIN Elongation factor 1-alpha 1 OS=Bos taurus GN=EEF1A1 PE=1 SV=1;>tr|E1B9F6|E1B9F6_BOVIN Elongation factor 1-alpha OS=Bos taurus GN=EEF1A1 PE=3 SV=2;>tr|O18787|O18787_BOVIN Elongation factor 1 alpha (Fragment) OS=Bos taurus PE=2 SV=1;>t	23	13	55.4	50.14	462	0	632260	3873200	3240100	2291900	4490900	3101800	6.68727	6.72167	6.51056	6.65643	6.72359	6.71076	0.451788	0.876812
3112	P62261	>sp|P62261|1433E_BOVIN 14-3-3 protein epsilon OS=Bos taurus GN=YWHAE PE=2 SV=1	16	13	67.8	29.174	255	0	315520	1998900	3239800	1298400	2691800	1673300	6.3854	6.43439	6.51052	6.40965	6.5013	6.44272	0.871605	0.98223
3666	Q2KJ47	>tr|Q2KJ47|Q2KJ47_BOVIN EH-domain containing 2 OS=Bos taurus GN=EHD2 PE=2 SV=1	31	29	69.1	61.217	543	0	419470	2560800	3172900	1735800	3314700	1794900	6.50907	6.54198	6.50146	6.53574	6.5917	6.47318	0.682387	0.963748
2531	P46193;F1N650;I6YIV1	>sp|P46193|ANXA1_BOVIN Annexin A1 OS=Bos taurus GN=ANXA1 PE=2 SV=2;>tr|F1N650|F1N650_BOVIN Annexin OS=Bos taurus GN=ANXA1 PE=1 SV=1;>tr|I6YIV1|I6YIV1_BOVIN Annexin OS=Bos taurus PE=2 SV=1	20	20	61	38.951	346	0	209620	1132700	3115900	887390	1168300	1218600	6.2078	6.18771	6.49358	6.24435	6.13881	6.305	0.575708	1.16675
4223	Q5E956	>sp|Q5E956|TPIS_BOVIN Triosephosphate isomerase OS=Bos taurus GN=TPI1 PE=2 SV=3	16	16	75.5	26.689	249	0	204610	1207200	3109300	992000	1490700	1113900	6.1973	6.21538	6.49266	6.29275	6.24465	6.26599	0.742718	1.08139
1664	F1MC13	>tr|F1MC13|F1MC13_BOVIN Uncharacterized protein (Fragment) OS=Bos taurus GN=LAMA5 PE=4 SV=2	44	43	15.8	396.07	3656	0	272080	1514400	3073300	1080100	1599700	1154600	6.32107	6.31384	6.48761	6.3297	6.2753	6.28157	0.255415	1.19853
3836	Q3MHM5;Q3ZBU7	>sp|Q3MHM5|TBB4B_BOVIN Tubulin beta-4B chain OS=Bos taurus GN=TUBB4B PE=2 SV=1;>sp|Q3ZBU7|TBB4A_BOVIN Tubulin beta-4A chain OS=Bos taurus GN=TUBB4A PE=2 SV=1	21	4	69.2	49.83	445	0	331580	2057800	3071600	1395800	2677700	1740200	6.40696	6.447	6.48736	6.44106	6.49902	6.45974	0.535764	0.956093
1631	Q3T149;E9RHW1;E1BEL7;G3X7S2;Q58DP7	>sp|Q3T149|HSPB1_BOVIN Heat shock protein beta-1 OS=Bos taurus GN=HSPB1 PE=2 SV=1;>tr|E9RHW1|E9RHW1_BOVIN Heat shock 27kDa protein 1 OS=Bos taurus GN=HSPB1 PE=2 SV=1;>tr|E1BEL7|E1BEL7_BOVIN Heat shock protein beta-1 OS=Bos taurus GN=HSPB1 PE=1 SV=2;>tr|G3X	15	15	75.1	22.393	201	0	467060	1964200	3021300	1282200	1803000	1458300	6.55574	6.42679	6.48019	6.40419	6.32726	6.38299	0.0572516	1.30645
3895	Q3SYU2	>sp|Q3SYU2|EF2_BOVIN Elongation factor 2 OS=Bos taurus GN=EEF2 PE=2 SV=3	42	41	59.8	95.367	858	0	537180	2821100	3019200	2011600	3837500	2653600	6.61649	6.58402	6.47989	6.59978	6.65531	6.64298	0.178405	0.846142
993	CON__Q1RMK2;G5E5T5;G5E513;G3N1H5;G3N1R1;CON__ENSEMBL:ENSBTAP00000011227;G3N3Q3	>Q1RMK2 TREMBL:Q1RMK2 (Bos taurus) IGHM protein;>tr|G5E5T5|G5E5T5_BOVIN Uncharacterized protein (Fragment) OS=Bos taurus GN=IGHM PE=1 SV=1;>tr|G5E513|G5E513_BOVIN Uncharacterized protein (Fragment) OS=Bos taurus GN=IGHM PE=1 SV=1	16	15	45.6	65.056	597	0	235990	1680800	2998500	1127700	1449400	1481400	6.25926	6.35912	6.4769	6.34843	6.23245	6.38981	0.6251	1.10035
759	A7E3W4;A7Z014;A5PJ79	>tr|A7E3W4|A7E3W4_BOVIN Transketolase OS=Bos taurus GN=TKT PE=1 SV=1;>tr|A7Z014|A7Z014_BOVIN Transketolase OS=Bos taurus GN=TKT PE=1 SV=1;>tr|A5PJ79|A5PJ79_BOVIN Transketolase OS=Bos taurus GN=TKT PE=2 SV=1	29	3	62.8	64.875	596	0	616960	3028300	2988100	1817400	4224700	2613100	6.67663	6.6148	6.4754	6.55569	6.69706	6.6363	0.602886	0.910458
964	CON__P02662;P02662;D3TJU9	>P02662 SWISS-PROT:P02662 Alpha-S1-casein - Bos taurus (Bovine).;>sp|P02662|CASA1_BOVIN Alpha-S1-casein OS=Bos taurus GN=CSN1S1 PE=1 SV=2	11	2	57.8	22.975	199	0	1505800	9827400	2941500	4839100	5447200	5047300	7.06414	7.12604	6.46857	6.981	6.80743	6.9222	0.939941	0.960963
3006	P20000;G3X6U1;P52476;G5E5P4	>sp|P20000|ALDH2_BOVIN Aldehyde dehydrogenase, mitochondrial OS=Bos taurus GN=ALDH2 PE=1 SV=2	22	20	52.3	56.652	520	0	507030	3485100	2901100	1975000	3555900	2443800	6.5914	6.67582	6.46256	6.5918	6.62221	6.60721	0.651922	0.932223
1122	E1BA17	>tr|E1BA17|E1BA17_BOVIN Uncharacterized protein OS=Bos taurus GN=COL14A1 PE=1 SV=2	37	37	32.1	193.77	1800	0	211230	1100300	2852300	1143200	1217500	1599700	6.21113	6.17511	6.4552	6.35436	6.15673	6.42318	0.807373	0.931229
2182	F1MUT3;P80457;Q3T180	>tr|F1MUT3|F1MUT3_BOVIN Xanthine dehydrogenase/oxidase OS=Bos taurus GN=XDH PE=1 SV=1;>sp|P80457|XDH_BOVIN Xanthine dehydrogenase/oxidase OS=Bos taurus GN=XDH PE=1 SV=4	40	39	41	146.76	1332	0	485590	3482600	2816300	1778900	2615600	2380400	6.57264	6.6755	6.44968	6.54639	6.48883	6.59579	0.773206	1.05262
387	P02672;CON__P02672;A5PJE3	>sp|P02672|FIBA_BOVIN Fibrinogen alpha chain OS=Bos taurus GN=FGA PE=1 SV=5;>P02672 SWISS-PROT:P02672 (Bos taurus) Fibrinogen alpha chain precursor;>tr|A5PJE3|A5PJE3_BOVIN Fibrinogen alpha chain OS=Bos taurus GN=FGA PE=1 SV=1	27	27	44.2	67.011	615	0	381130	1997200	2813600	1421000	2361200	1204600	6.46744	6.43402	6.44926	6.44883	6.44439	6.29998	0.351525	1.12851
94	Q3ZEJ6;CON__A2I7N0;A2I7N0;A2I7N2	>sp|Q3ZEJ6|SPA33_BOVIN Serpin A3-3 OS=Bos taurus GN=SERPINA3-3 PE=1 SV=2;>A2I7N0 TREMBL:A2I7N0;Q28922;Q3ZEJ6 (Bos taurus) SERPINA3-4;>sp|A2I7N0|SPA34_BOVIN Serpin A3-4 OS=Bos taurus GN=SERPINA3-4 PE=3 SV=1;>sp|A2I7N2|SPA36_BOVIN Serpin A3-6 OS=Bos taurus G	11	2	29.2	46.326	411	0	274380	1391400	2810100	727050	2549400	867130	6.32472	6.27705	6.44872	6.1578	6.4777	6.15723	0.508061	1.21877
3969	Q3SZV7;CON__Q3SZV7	>sp|Q3SZV7|HEMO_BOVIN Hemopexin OS=Bos taurus GN=HPX PE=2 SV=1;>Q3SZV7 TREMBL:Q3SZV7 (Bos taurus) Similar to hemopexin	17	17	50.1	52.209	459	0	211200	1154200	2790100	952140	2220900	953510	6.21106	6.19588	6.44562	6.27494	6.41779	6.19847	0.906788	0.970778
2912	P00829;Q0QEM9	>sp|P00829|ATPB_BOVIN ATP synthase subunit beta, mitochondrial OS=Bos taurus GN=ATP5B PE=1 SV=2;>tr|Q0QEM9|Q0QEM9_BOVIN ATP synthase subunit beta (Fragment) OS=Bos taurus GN=ATP5B PE=2 SV=1	23	23	72	56.283	528	0	518500	3009300	2721200	1705300	3437000	2217700	6.60112	6.61207	6.43476	6.52804	6.60744	6.56504	0.790739	0.960454
3353	Q0VCX2;F1N614;Q6KDN8	>sp|Q0VCX2|GRP78_BOVIN 78 kDa glucose-regulated protein OS=Bos taurus GN=HSPA5 PE=2 SV=1;>tr|F1N614|F1N614_BOVIN Uncharacterized protein OS=Bos taurus PE=3 SV=2	27	25	46.9	72.399	655	0	361880	2498500	2704100	1317100	2540200	1777600	6.44493	6.53128	6.43202	6.41586	6.47613	6.46898	0.688173	1.03694
353	A5D984;Q3ZC87;B3IVN4;Q1JPG7	>tr|A5D984|A5D984_BOVIN Pyruvate kinase OS=Bos taurus GN=PKM2 PE=1 SV=1;>tr|Q3ZC87|Q3ZC87_BOVIN Pyruvate kinase (Fragment) OS=Bos taurus GN=PKM2 PE=2 SV=1	31	31	67.8	57.948	531	0	305350	1605400	2621600	1184900	1815600	1438100	6.37117	6.33918	6.41857	6.36992	6.33028	6.37693	0.560855	1.04055
2989	P13696	>sp|P13696|PEBP1_BOVIN Phosphatidylethanolamine-binding protein 1 OS=Bos taurus GN=PEBP1 PE=1 SV=2	13	13	81.8	20.985	187	0	264260	2011700	2610300	1169800	2090100	1336000	6.3084	6.43716	6.41669	6.36435	6.39143	6.34495	0.652076	1.04835
3561	Q2HJ49;REV__Q3ZC53	>sp|Q2HJ49|MOES_BOVIN Moesin OS=Bos taurus GN=MSN PE=2 SV=3	29	20	49	67.974	577	0	293940	1719900	2599000	1291900	1785600	1424700	6.35463	6.3691	6.41481	6.40747	6.32304	6.37287	0.720169	1.02735
4306	Q76LV1;G5E507;G3N2V5;Q865A1;Q3SZD6;Q7M2S2	>sp|Q76LV1|HS90B_BOVIN Heat shock protein HSP 90-beta OS=Bos taurus GN=HSP90AB1 PE=2 SV=3;>tr|G5E507|G5E507_BOVIN Uncharacterized protein OS=Bos taurus PE=1 SV=1;>tr|G3N2V5|G3N2V5_BOVIN Heat shock protein HSP 90-beta OS=Bos taurus GN=HSP90AB1 PE=1 SV=1	28	17	44.6	83.252	724	0	385220	2228700	2581600	995860	2257000	1476700	6.47208	6.48165	6.41189	6.29443	6.42479	6.38843	0.12583	1.21896
3568	Q2HJ60	>sp|Q2HJ60|ROA2_BOVIN Heterogeneous nuclear ribonucleoproteins A2/B1 OS=Bos taurus GN=HNRNPA2B1 PE=2 SV=1	14	13	49.3	36.006	341	0	356570	1798400	2573700	1203800	1865800	1555700	6.43852	6.38849	6.41056	6.37679	6.34213	6.41107	0.218821	1.08608
2921	P02465	>sp|P02465|CO1A2_BOVIN Collagen alpha-2(I) chain OS=Bos taurus GN=COL1A2 PE=1 SV=2	12	12	9.2	129.06	1364	0	429790	1329000	2556000	1178100	876140	1421900	6.51963	6.25712	6.40756	6.36742	6.01383	6.37201	0.365553	1.39214
2705	P00727-2;G3N0I4;P00727	>sp|P00727-2|AMPL_BOVIN Isoform 2 of Cytosol aminopeptidase OS=Bos taurus GN=LAP3;>tr|G3N0I4|G3N0I4_BOVIN Cytosol aminopeptidase OS=Bos taurus GN=LAP3 PE=1 SV=1;>sp|P00727|AMPL_BOVIN Cytosol aminopeptidase OS=Bos taurus GN=LAP3 PE=1 SV=3	27	27	64.1	54.036	498	0	426090	1952200	2525000	1329100	2227300	1676100	6.51587	6.42412	6.40226	6.41979	6.41904	6.44344	0.605457	1.04711
4344	Q95M18	>sp|Q95M18|ENPL_BOVIN Endoplasmin OS=Bos taurus GN=HSP90B1 PE=2 SV=1	35	34	43.8	92.426	804	0	334200	2140100	2517400	1035400	1992500	1552000	6.41038	6.46403	6.40095	6.31134	6.37066	6.41003	0.153621	1.15109
367	Q3T085;P19879;A5D9E8;G3N088	>tr|Q3T085|Q3T085_BOVIN OGN protein OS=Bos taurus GN=OGN PE=2 SV=1;>sp|P19879|MIME_BOVIN Mimecan OS=Bos taurus GN=OGN PE=1 SV=2;>tr|A5D9E8|A5D9E8_BOVIN Mimecan OS=Bos taurus GN=OGN PE=1 SV=1;>tr|G3N088|G3N088_BOVIN Mimecan OS=Bos taurus GN=OGN PE=1 SV=1	10	10	31.1	34.197	299	0	203510	1017000	2515200	1127800	873040	1262300	6.19496	6.14092	6.40057	6.34847	6.01229	6.3203	0.89678	1.04343
1218	E1BDK6;Q2KJA7	>tr|E1BDK6|E1BDK6_BOVIN Uncharacterized protein OS=Bos taurus GN=LAMB2 PE=4 SV=2	40	40	28.7	195.98	1802	0	196130	999040	2484200	820400	1264000	872290	6.17891	6.13318	6.39519	6.21026	6.17301	6.1598	0.541907	1.13432
3011	P21793;D7NPV3;D7NPV5	>sp|P21793|PGS2_BOVIN Decorin OS=Bos taurus GN=DCN PE=1 SV=2	12	12	34.7	39.879	360	0	241860	1290800	2472800	825690	1147600	1049200	6.26993	6.24446	6.39319	6.21305	6.13105	6.24	0.12854	1.28182
3071	P48644	>sp|P48644|AL1A1_BOVIN Retinal dehydrogenase 1 OS=Bos taurus GN=ALDH1A1 PE=2 SV=3	23	20	64.3	54.805	501	0	251160	2050600	2458100	1198200	1711900	1676400	6.28632	6.44548	6.3906	6.37477	6.30474	6.44352	0.997467	0.999517
901	Q5E9F7;B0JYL8	>sp|Q5E9F7|COF1_BOVIN Cofilin-1 OS=Bos taurus GN=CFL1 PE=2 SV=3;>tr|B0JYL8|B0JYL8_BOVIN Cofilin 1 (Non-muscle) OS=Bos taurus GN=CFL1 PE=2 SV=1	13	11	66.3	18.518	166	0	161830	1333500	2401300	1101500	1982400	1469700	6.09543	6.25859	6.38045	6.33822	6.36845	6.38637	0.22671	0.759411
1174	Q9TTK6;E1BC10;Q9TTK6-2;E1BD43;G3MX04;E1BJN3;E1BC09	>sp|Q9TTK6|AOC3_BOVIN Membrane primary amine oxidase OS=Bos taurus GN=AOC3 PE=2 SV=3;>tr|E1BC10|E1BC10_BOVIN Amine oxidase OS=Bos taurus GN=AOC3 PE=1 SV=1;>sp|Q9TTK6-2|AOC3_BOVIN Isoform 2 of Membrane primary amine oxidase OS=Bos taurus GN=AOC3;>tr|E1BD43|	20	5	34.7	84.499	763	0	228350	1165200	2348700	1006800	1484200	1248700	6.24497	6.2	6.37083	6.29918	6.24275	6.3156	0.815017	0.968479
1835	Q08DA1;F1MI32;F1MR06;A2VDL6;E1B8N5;Q8HYW7;F1N1K4;F1MXW4;Q8HYW6	>sp|Q08DA1|AT1A1_BOVIN Sodium/potassium-transporting ATPase subunit alpha-1 OS=Bos taurus GN=ATP1A1 PE=2 SV=1;>tr|F1MI32|F1MI32_BOVIN Sodium/potassium-transporting ATPase subunit alpha-1 OS=Bos taurus GN=ATP1A1 PE=1 SV=2	24	24	26	112.64	1021	0	398910	1803800	2342800	1293200	2201800	1538900	6.48725	6.38979	6.36974	6.4079	6.41404	6.40635	0.873747	1.01429
3816	Q3B7M9;F1MU24;P79334;F1MJ28;B0JYK6	>sp|Q3B7M9|PYGB_BOVIN Glycogen phosphorylase, brain form OS=Bos taurus GN=PYGB PE=2 SV=3;>tr|F1MU24|F1MU24_BOVIN Alpha-1,4 glucan phosphorylase (Fragment) OS=Bos taurus GN=PYGB PE=3 SV=2	29	26	43.1	96.339	843	0	200640	1074800	2276400	735320	1211500	899510	6.18879	6.16493	6.35725	6.16271	6.15458	6.17315	0.292978	1.18443
671	A6QQ11	>tr|A6QQ11|A6QQ11_BOVIN PGM2 protein (Fragment) OS=Bos taurus GN=PGM2 PE=1 SV=1	23	23	43.5	69.581	627	0	253310	1589900	2275900	1001800	1945700	1319500	6.29002	6.33497	6.35715	6.29702	6.36034	6.33955	0.865015	0.988728
3033	P28801	>sp|P28801|GSTP1_BOVIN Glutathione S-transferase P OS=Bos taurus GN=GSTP1 PE=1 SV=2	10	10	55.2	23.613	210	0	155050	1026200	2234700	700840	1248400	806280	6.07684	6.14483	6.34922	6.14186	6.16761	6.12563	0.613484	1.10985
3136	P79134;G3X7L4	>sp|P79134|ANXA6_BOVIN Annexin A6 OS=Bos taurus GN=ANXA6 PE=1 SV=2	30	30	49.2	75.907	673	0	161600	1075000	2181800	783940	1148500	1007700	6.09481	6.16501	6.33881	6.19052	6.13139	6.22247	0.826465	1.04252
1801	Q3SZZ9;F1MGU7;P12799	>tr|Q3SZZ9|Q3SZZ9_BOVIN FGG protein OS=Bos taurus GN=FGG PE=1 SV=1;>tr|F1MGU7|F1MGU7_BOVIN Fibrinogen gamma-B chain OS=Bos taurus GN=FGG PE=1 SV=1;>sp|P12799|FIBG_BOVIN Fibrinogen gamma-B chain OS=Bos taurus GN=FGG PE=1 SV=1	22	22	62.8	49.166	435	0	310850	1287200	2151700	1207800	1790200	1056000	6.37892	6.24325	6.33278	6.37823	6.32416	6.24281	0.956502	1.00751
3141	P80177;Q6PVY3	>sp|P80177|MIF_BOVIN Macrophage migration inhibitory factor OS=Bos taurus GN=MIF PE=1 SV=6	6	6	60.9	12.343	115	0	412440	1608300	2129600	1325800	1653400	1529600	6.50173	6.33997	6.3283	6.41871	6.28964	6.40372	0.794168	1.04547
322	P52193;A5D7J6	>sp|P52193|CALR_BOVIN Calreticulin OS=Bos taurus GN=CALR PE=1 SV=2;>tr|A5D7J6|A5D7J6_BOVIN CALR protein OS=Bos taurus GN=CALR PE=1 SV=1	21	21	63.3	48.038	417	0	273770	1918000	2123100	1039000	2390800	1745000	6.32376	6.41645	6.32697	6.31285	6.4498	6.46094	0.408167	0.886877
4255	Q5E9F5	>sp|Q5E9F5|TAGL2_BOVIN Transgelin-2 OS=Bos taurus GN=TAGLN2 PE=2 SV=3	12	11	70.4	22.426	199	0	156720	1176300	2094200	786130	1282200	890660	6.08149	6.20412	6.32102	6.19173	6.17922	6.16885	0.764507	1.05263
3508	Q27966;Q27966-3;Q27966-2	>sp|Q27966|MYO1C_BOVIN Unconventional myosin-Ic OS=Bos taurus GN=MYO1C PE=1 SV=3;>sp|Q27966-3|MYO1C_BOVIN Isoform 3 of Unconventional myosin-Ic OS=Bos taurus GN=MYO1C;>sp|Q27966-2|MYO1C_BOVIN Isoform 2 of Unconventional myosin-Ic OS=Bos taurus GN=MYO1C	27	26	31.4	121.93	1063	0	284010	1424100	2076300	1192800	1901600	1303300	6.3397	6.28714	6.31729	6.3728	6.35038	6.33419	0.116521	0.916755
968	CON__P02754;P02754;Q9TRB9	>P02754 SWISS-PROT:P02754 Beta-lactoglobulin - Bos taurus (Bovine).;>sp|P02754|LACB_BOVIN Beta-lactoglobulin OS=Bos taurus GN=LGB PE=1 SV=3	10	2	67.9	18.281	162	0	393820	3277200	2072400	2702600	4548900	2502000	6.48167	6.6491	6.31647	6.72802	6.72917	6.61743	0.111981	0.617836
976	V6F9A2;P15497;CON__P15497;V6F869	>tr|V6F9A2|V6F9A2_BOVIN Apolipoprotein A-I preproprotein OS=Bos taurus GN=APOA1 PE=4 SV=1;>sp|P15497|APOA1_BOVIN Apolipoprotein A-I OS=Bos taurus GN=APOA1 PE=1 SV=3;>P15497 SWISS-PROT:P15497 (Bos taurus) Apolipoprotein A-I precursor;>tr|V6F869|V6F869_BOVIN	17	17	61.1	30.276	265	0	295990	2336400	2068500	1683200	2497300	1450000	6.35765	6.50215	6.31566	6.52237	6.46873	6.38051	0.403146	0.860234
2871	O02675	>sp|O02675|DPYL2_BOVIN Dihydropyrimidinase-related protein 2 OS=Bos taurus GN=DPYSL2 PE=1 SV=1	20	16	46.2	62.277	572	0	189920	1077400	2066400	891830	1153000	980090	6.16494	6.16598	6.31521	6.24652	6.13309	6.21041	0.771148	1.04401
2984	P13214;A1L514;Q9TRL6;Q7M2V3;Q9TRM1	>sp|P13214|ANXA4_BOVIN Annexin A4 OS=Bos taurus GN=ANXA4 PE=1 SV=2	17	17	58.6	35.888	319	0	274490	1370700	2044500	788920	1190400	824220	6.3249	6.27054	6.31059	6.19327	6.14695	6.13518	0.0039647	1.39169
732	F1MF97;A7E306	>tr|F1MF97|F1MF97_BOVIN Uncharacterized protein OS=Bos taurus GN=NID2 PE=4 SV=2;>tr|A7E306|A7E306_BOVIN NID2 protein OS=Bos taurus GN=NID2 PE=2 SV=1	20	20	20.9	142.64	1303	0	151200	972830	2038700	707120	1193900	819190	6.06592	6.12164	6.30935	6.14573	6.14823	6.13253	0.766315	1.05554
994	Q1RMN8;CON__Q1RMN8	>tr|Q1RMN8|Q1RMN8_BOVIN Immunoglobulin light chain, lambda gene cluster OS=Bos taurus GN=IGL@ PE=2 SV=1;>Q1RMN8 TREMBL:Q1RMN8 (Bos taurus) Similar to Immunoglobulin lambda-like polypeptide 1	7	2	38	24.536	234	0	228980	1459400	2035900	1300500	1422800	990220	6.24617	6.29777	6.30876	6.41035	6.2244	6.21487	0.988445	1.00237
1708	F1MDD5	>tr|F1MDD5|F1MDD5_BOVIN Uncharacterized protein (Fragment) OS=Bos taurus GN=LAMA3 PE=1 SV=2	33	32	12.6	357.11	3242	0	153490	774580	2031100	542600	868990	699850	6.07245	6.02267	6.30773	6.03072	6.01028	6.06415	0.328737	1.2567
2966	P11017	>sp|P11017|GBB2_BOVIN Guanine nucleotide-binding protein G(I)/G(S)/G(T) subunit beta-2 OS=Bos taurus GN=GNB2 PE=2 SV=3	12	5	46.8	37.331	340	0	202740	1163100	1980500	801110	1351300	1006000	6.19331	6.19922	6.29677	6.19993	6.20201	6.22174	0.557893	1.05166
4240	Q5E9B1;B0JYN3	>sp|Q5E9B1|LDHB_BOVIN L-lactate dehydrogenase B chain OS=Bos taurus GN=LDHB PE=2 SV=4;>tr|B0JYN3|B0JYN3_BOVIN L-lactate dehydrogenase OS=Bos taurus GN=LDHB PE=2 SV=1	10	7	32.9	36.723	334	0	466620	2055600	1979700	1542200	2469300	1523000	6.55533	6.44654	6.2966	6.48438	6.46383	6.40184	0.838358	0.961184
3121	P63243;Q862T3	>sp|P63243|GBLP_BOVIN Guanine nucleotide-binding protein subunit beta-2-like 1 OS=Bos taurus GN=GNB2L1 PE=2 SV=3	16	16	69.4	35.076	317	0	248660	1701000	1966600	1036000	2370400	1452800	6.28198	6.3643	6.29372	6.3116	6.44608	6.38135	0.227406	0.858335
2771	Q3ZBT1;G3X757	>sp|Q3ZBT1|TERA_BOVIN Transitional endoplasmic reticulum ATPase OS=Bos taurus GN=VCP PE=2 SV=1;>tr|G3X757|G3X757_BOVIN Transitional endoplasmic reticulum ATPase OS=Bos taurus GN=VCP PE=1 SV=1	25	25	40.2	89.329	806	0	251770	1361600	1958800	956460	1546300	1218200	6.28737	6.26765	6.29199	6.2769	6.26055	6.30486	0.92158	1.00361
558	A6QLL8	>tr|A6QLL8|A6QLL8_BOVIN Fructose-bisphosphate aldolase OS=Bos taurus GN=ALDOA PE=1 SV=1	15	13	47.5	39.436	364	0	292040	1431100	1935600	1110200	1642900	1260300	6.35181	6.28927	6.28682	6.34164	6.28687	6.31962	0.812121	0.984593
1082	E1B8K6;G3MXT4;G3MYJ0;G3X7M4;Q5JB60;A7E386	>tr|E1B8K6|E1B8K6_BOVIN Uncharacterized protein OS=Bos taurus GN=NCL PE=4 SV=1;>tr|G3MXT4|G3MXT4_BOVIN Uncharacterized protein OS=Bos taurus PE=4 SV=1;>tr|G3MYJ0|G3MYJ0_BOVIN Uncharacterized protein OS=Bos taurus PE=4 SV=1;>tr|G3X7M4|G3X7M4_BOVIN Uncharact	18	18	26.5	77.852	720	0	321680	1972900	1908900	1136300	1928200	1448000	6.39379	6.4287	6.28078	6.35173	6.35641	6.37991	0.916509	1.01175
4127	Q3ZC84	>sp|Q3ZC84|CNDP2_BOVIN Cytosolic non-specific dipeptidase OS=Bos taurus GN=CNDP2 PE=2 SV=1	20	20	54.1	52.655	475	0	307260	1810000	1906100	940560	2197900	1395300	6.37388	6.39128	6.28015	6.26962	6.41327	6.36381	0.993569	0.998934
2709	G3N0V0	>tr|G3N0V0|G3N0V0_BOVIN Uncharacterized protein (Fragment) OS=Bos taurus PE=1 SV=1	11	4	40.8	35.951	326	0	204070	1083900	1899500	785080	1367800	637040	6.19615	6.16859	6.27864	6.19115	6.20728	6.02331	0.335066	1.18544
161	A3KN04;F1MJ36;A6QL95	>tr|A3KN04|A3KN04_BOVIN Dolichyl-diphosphooligosaccharide--protein glycosyltransferase subunit 1 OS=Bos taurus GN=RPN1 PE=1 SV=1	23	23	44	68.351	609	0	318930	1794400	1882400	1084600	1721700	1523600	6.39007	6.38752	6.27471	6.33151	6.30722	6.40201	0.939224	1.00891
1960	Q5EA67;F1MMD7;Q3T052;CON__Q3T052	>tr|Q5EA67|Q5EA67_BOVIN Inter-alpha (Globulin) inhibitor H4 (Plasma Kallikrein-sensitive glycoprotein) OS=Bos taurus GN=ITIH4 PE=2 SV=1;>tr|F1MMD7|F1MMD7_BOVIN Inter-alpha-trypsin inhibitor heavy chain H4 OS=Bos taurus GN=ITIH4 PE=1 SV=2;>sp|Q3T052|ITIH4_B	20	20	24.9	101.51	916	0	178130	935580	1872900	459580	1508100	506350	6.13711	6.10468	6.27251	5.9586	6.24969	5.92359	0.331426	1.34114
3354	Q0VCX4	>sp|Q0VCX4|CTNB1_BOVIN Catenin beta-1 OS=Bos taurus GN=CTNNB1 PE=1 SV=1	30	25	48.8	85.51	781	0	302310	1456200	1852200	929810	1751200	1130900	6.36682	6.29682	6.26769	6.26463	6.3146	6.27257	0.469914	1.06294
3334	Q0VCK0;Q6PWM1	>sp|Q0VCK0|PUR9_BOVIN Bifunctional purine biosynthesis protein PURH OS=Bos taurus GN=ATIC PE=2 SV=1	23	23	51.5	64.482	592	0	262330	1423200	1847200	960250	1941700	1291100	6.30522	6.28687	6.26651	6.27862	6.35944	6.3301	0.234771	0.919348
3817	Q3B7N2;A4ZZF8;Q0III9;G3X7I1;A1XE97	>sp|Q3B7N2|ACTN1_BOVIN Alpha-actinin-1 OS=Bos taurus GN=ACTN1 PE=2 SV=1;>tr|A4ZZF8|A4ZZF8_BOVIN Alpha-actinin 1 OS=Bos taurus GN=ACTN1 PE=2 SV=1	44	25	59.2	102.98	892	0	201530	1215300	1845300	1191600	1571300	1255500	6.19071	6.21828	6.26607	6.37237	6.26752	6.31796	0.0654777	0.80489
2876	O18977	>tr|O18977|O18977_BOVIN Tenascin-X OS=Bos taurus GN=TN-X PE=2 SV=1	43	3	15.2	447.38	4135	0	219020	905370	1829100	809430	1041500	895120	6.22685	6.09043	6.26224	6.20442	6.08892	6.17102	0.573004	1.09241
2124	F1MSZ6;P41361;CON__P41361	>tr|F1MSZ6|F1MSZ6_BOVIN Antithrombin-III OS=Bos taurus GN=SERPINC1 PE=1 SV=1;>sp|P41361|ANT3_BOVIN Antithrombin-III OS=Bos taurus GN=SERPINC1 PE=1 SV=2;>P41361 SWISS-PROT:P41361 (Bos taurus) Antithrombin-III precursor	15	15	40.6	52.44	465	0	187760	1070100	1817900	709780	1192700	756580	6.15997	6.16302	6.25957	6.14736	6.14779	6.098	0.159954	1.15648
3100	P61157;F1N049;F1N6J8	>sp|P61157|ARP3_BOVIN Actin-related protein 3 OS=Bos taurus GN=ACTR3 PE=1 SV=3;>tr|F1N049|F1N049_BOVIN Actin-related protein 3 (Fragment) OS=Bos taurus GN=ACTR3 PE=1 SV=2	12	12	40.2	47.371	418	0	156570	1022800	1777400	731160	1503100	952780	6.08108	6.14339	6.24978	6.16025	6.24825	6.19813	0.470755	0.903386
2314	F1MYX5;Q3ZC00	>tr|F1MYX5|F1MYX5_BOVIN Uncharacterized protein OS=Bos taurus GN=LCP1 PE=1 SV=1;>tr|Q3ZC00|Q3ZC00_BOVIN Lymphocyte cytosolic protein 1 (L-plastin) OS=Bos taurus GN=LCP1 PE=2 SV=1	22	16	41.6	70.111	627	0	163130	1066600	1763500	617870	947100	1364300	6.0989	6.1616	6.24638	6.08713	6.04766	6.35405	0.957197	1.01394
3040	P31976	>sp|P31976|EZRI_BOVIN Ezrin OS=Bos taurus GN=EZR PE=1 SV=2	28	19	46	68.759	581	0	203840	1223700	1755600	864750	1303600	943280	6.19566	6.22127	6.24443	6.23313	6.1864	6.19378	0.472551	1.03757
2082	G3MZ95;F1MR86;Q3T173	>tr|G3MZ95|G3MZ95_BOVIN Uncharacterized protein OS=Bos taurus GN=FHL1 PE=4 SV=1;>tr|F1MR86|F1MR86_BOVIN Uncharacterized protein OS=Bos taurus GN=FHL1 PE=4 SV=2;>tr|Q3T173|Q3T173_BOVIN Four and a half LIM domains 1 OS=Bos taurus GN=FHL1 PE=2 SV=1	10	10	48.2	31.91	280	0	101720	566870	1720400	1110900	954730	645070	5.89378	5.88708	6.23563	6.34191	6.05114	6.02875	0.42717	0.73265
1947	Q3MHM6;F1MM34;G3N2U8;A6QPC5;G3N018	>sp|Q3MHM6|CTNA1_BOVIN Catenin alpha-1 OS=Bos taurus GN=CTNNA1 PE=2 SV=1;>tr|F1MM34|F1MM34_BOVIN Catenin alpha-1 OS=Bos taurus GN=CTNNA1 PE=1 SV=2	30	30	39.6	100.13	906	0	216990	1374700	1703300	835230	1864400	1098900	6.22281	6.27181	6.23129	6.21804	6.3418	6.2601	0.47033	0.930372
2093	F1MRT9	>tr|F1MRT9|F1MRT9_BOVIN Uncharacterized protein (Fragment) OS=Bos taurus GN=UTRN PE=4 SV=2	45	44	17.8	389.51	3394	0	252530	1271800	1700200	886130	1547800	1085000	6.28868	6.23802	6.2305	6.24373	6.26098	6.25457	0.972581	0.998405
4291	Q5KR49;G3X7S7	>sp|Q5KR49|TPM1_BOVIN Tropomyosin alpha-1 chain OS=Bos taurus GN=TPM1 PE=2 SV=1;>tr|G3X7S7|G3X7S7_BOVIN Tropomyosin alpha-1 chain (Fragment) OS=Bos taurus GN=TPM1 PE=1 SV=1	20	8	57.4	32.694	284	0	178490	1340500	1694900	1359800	1218800	1106300	6.13798	6.26087	6.22914	6.42971	6.15719	6.26301	0.44526	0.843387
2138	F1MTP5	>tr|F1MTP5|F1MTP5_BOVIN WD repeat-containing protein 1 OS=Bos taurus GN=WDR1 PE=4 SV=2	21	2	40.1	66.276	606	0	171490	949680	1692900	812030	1285200	939680	6.12061	6.11118	6.22863	6.20581	6.18023	6.19212	0.364477	0.913594
528	A6H7J6;P05307;G9BHW9	>tr|A6H7J6|A6H7J6_BOVIN Protein disulfide-isomerase OS=Bos taurus GN=P4HB PE=1 SV=1;>sp|P05307|PDIA1_BOVIN Protein disulfide-isomerase OS=Bos taurus GN=P4HB PE=1 SV=1	25	25	53.9	57.203	510	0	262000	1865800	1692300	1030100	1870300	1418500	6.30467	6.40446	6.22848	6.30912	6.34317	6.37097	0.625027	0.936375
965	CON__P02663;P02663	>P02663 SWISS-PROT:P02663 Alpha-S2-casein [Contains: Casocidin-1 - Bos taurus (Bovine).;>sp|P02663|CASA2_BOVIN Alpha-S2-casein OS=Bos taurus GN=CSN1S2 PE=1 SV=2	9	9	41.5	24.348	207	0	534880	3581300	1673200	1428200	2755800	2336500	6.61463	6.68764	6.22355	6.45103	6.51151	6.58771	0.959152	0.981424
2953	P09867;G5E5V7;M5FMW1;F1MH29;F1N7Z3;F1MW51;F1MTY3;F1MZQ6;F1N3T3	>sp|P09867|ROA1_BOVIN Heterogeneous nuclear ribonucleoprotein A1 OS=Bos taurus GN=HNRNPA1 PE=1 SV=2;>tr|G5E5V7|G5E5V7_BOVIN Uncharacterized protein (Fragment) OS=Bos taurus GN=HNRNPA1L2 PE=4 SV=1	10	9	43.4	34.196	320	0	195310	1021600	1672300	716530	1170000	953990	6.17709	6.14288	6.22331	6.15147	6.13945	6.19869	0.576786	1.04205
3924	Q3SZ65;Q9XT93	>sp|Q3SZ65|IF4A2_BOVIN Eukaryotic initiation factor 4A-II OS=Bos taurus GN=EIF4A2 PE=2 SV=1	18	8	49.1	46.402	407	0	319000	1454200	1645700	974450	1343400	1219600	6.39016	6.29622	6.21635	6.285	6.19947	6.30536	0.563214	1.09052
242	A4IF97;Q5E9E2	>sp|A4IF97|ML12B_BOVIN Myosin regulatory light chain 12B OS=Bos taurus GN=MYL12B PE=2 SV=1;>sp|Q5E9E2|MYL9_BOVIN Myosin regulatory light polypeptide 9 OS=Bos taurus GN=MYL9 PE=2 SV=3	8	5	56.1	19.692	171	0	140130	1281300	1636400	859800	1246000	965080	6.0329	6.24125	6.21389	6.23063	6.16678	6.20371	0.608592	0.916868
3007	P20004;Q1P9Q3	>sp|P20004|ACON_BOVIN Aconitate hydratase, mitochondrial OS=Bos taurus GN=ACO2 PE=1 SV=4;>tr|Q1P9Q3|Q1P9Q3_BOVIN Mitochondrial aconitase 2 (Fragment) OS=Bos taurus GN=ACO2 PE=4 SV=1	23	23	38.3	85.358	780	0	218430	1648400	1606900	1012600	2022900	1270800	6.22568	6.35066	6.20599	6.30167	6.37723	6.32322	0.220971	0.844766
4002	Q3T0K2;F1N5P4;Q58DJ8	>sp|Q3T0K2|TCPG_BOVIN T-complex protein 1 subunit gamma OS=Bos taurus GN=CCT3 PE=1 SV=1;>tr|F1N5P4|F1N5P4_BOVIN T-complex protein 1 subunit gamma OS=Bos taurus GN=CCT3 PE=3 SV=1;>tr|Q58DJ8|Q58DJ8_BOVIN T-complex protein 1 subunit gamma OS=Bos taurus GN=CCT	18	18	40.4	60.585	545	0	224110	1108200	1605700	790420	1222400	1024600	6.23683	6.17822	6.20566	6.19409	6.15847	6.2297	0.655516	1.02995
3660	Q2KJ32	>sp|Q2KJ32|SBP1_BOVIN Selenium-binding protein 1 OS=Bos taurus GN=SELENBP1 PE=1 SV=1	21	21	57.8	52.555	472	0	281000	1463300	1600100	831240	1711600	1003100	6.33508	6.29893	6.20415	6.21596	6.30466	6.22049	0.541593	1.07733
837	A7YY47;E1B8N6	>tr|A7YY47|A7YY47_BOVIN LMNB1 protein OS=Bos taurus GN=LMNB1 PE=2 SV=1;>tr|E1B8N6|E1B8N6_BOVIN Uncharacterized protein OS=Bos taurus GN=LMNB1 PE=1 SV=2	22	18	41.8	66.42	586	0	118240	745600	1599700	468820	895020	590090	5.95913	6.00611	6.20404	5.96724	6.02309	5.99006	0.458218	1.15601
790	F1MRG7;A7MB62	>tr|F1MRG7|F1MRG7_BOVIN Actin-related protein 2 OS=Bos taurus GN=ACTR2 PE=1 SV=2;>sp|A7MB62|ARP2_BOVIN Actin-related protein 2 OS=Bos taurus GN=ACTR2 PE=1 SV=1	12	12	40.6	44.773	394	0	258090	1210600	1599100	812650	1324100	1030800	6.29814	6.2166	6.20388	6.20614	6.19318	6.23232	0.412064	1.06904
945	CON__ENSEMBL:ENSBTAP00000007350;Q58DH8	>ENSEMBL:ENSBTAP00000007350 (Bos taurus) similar to Complement C4-A precursor	35	5	25.8	192.99	1742	0	199280	956710	1596700	639800	1518600	755710	6.18583	6.11438	6.20322	6.10228	6.2527	6.0975	0.783318	1.03988
3683	Q2KJD0;E1B953;Q7M2W1	>sp|Q2KJD0|TBB5_BOVIN Tubulin beta-5 chain OS=Bos taurus GN=TUBB5 PE=2 SV=1	20	4	65.5	49.67	444	0	180280	1148000	1586900	782800	1252100	1081500	6.14232	6.19354	6.20055	6.18989	6.1689	6.25317	0.465896	0.943662
1739	Q29RV1;F1MEN8;Q6KDN4	>sp|Q29RV1|PDIA4_BOVIN Protein disulfide-isomerase A4 OS=Bos taurus GN=PDIA4 PE=2 SV=1;>tr|F1MEN8|F1MEN8_BOVIN Protein disulfide-isomerase A4 OS=Bos taurus GN=PDIA4 PE=1 SV=1	20	20	33.9	72.525	643	0	211880	1332400	1582000	711630	1225300	941180	6.21246	6.25823	6.19921	6.14849	6.1595	6.19281	0.0648295	1.13859
104	A2VDN7;F1MFT4;Q08DH6	>tr|A2VDN7|A2VDN7_BOVIN Heterogeneous nuclear ribonucleoprotein U (Scaffold attachment factor A) OS=Bos taurus GN=HNRNPU PE=2 SV=1;>tr|F1MFT4|F1MFT4_BOVIN Uncharacterized protein (Fragment) OS=Bos taurus GN=HNRNPU PE=1 SV=2;>tr|Q08DH6|Q08DH6_BOVIN HNRNPU p	20	20	26.3	90.451	825	0	189340	1243500	1581000	767870	1436600	1016100	6.16361	6.22825	6.19893	6.18152	6.2286	6.22608	0.564688	0.965747
932	B8Y9S9;P07589;G5E5A9;B8Y9T0;Q95KV5;Q95KV4;Q71U44;Q865Z7;A1XEA1;Q862C9;Q9MZ31	>tr|B8Y9S9|B8Y9S9_BOVIN Embryo-specific fibronectin 1 transcript variant OS=Bos taurus GN=FN1 PE=1 SV=1;>sp|P07589|FINC_BOVIN Fibronectin OS=Bos taurus GN=FN1 PE=1 SV=4;>tr|G5E5A9|G5E5A9_BOVIN Fibronectin OS=Bos taurus GN=FN1 PE=1 SV=1;>tr|B8Y9T0|B8Y9T0_BO	33	33	20.9	262.42	2387	0	175020	1034500	1569500	765550	1135700	858710	6.12946	6.14833	6.19576	6.18021	6.12652	6.15299	0.863154	1.01067
3792	Q32LG3;Q0QF29;G1K1H1;Q58DR9	>sp|Q32LG3|MDHM_BOVIN Malate dehydrogenase, mitochondrial OS=Bos taurus GN=MDH2 PE=1 SV=1;>tr|Q0QF29|Q0QF29_BOVIN Malate dehydrogenase (Fragment) OS=Bos taurus GN=MDH2 PE=2 SV=1	15	15	55	35.668	338	0	236540	1443300	1537200	1187800	1964700	1468900	6.26027	6.29296	6.18673	6.37098	6.36456	6.38613	0.016551	0.746042
1017	Q3Y5Z3;CON__Q3Y5Z3	>sp|Q3Y5Z3|ADIPO_BOVIN Adiponectin OS=Bos taurus GN=ADIPOQ PE=1 SV=1;>Q3Y5Z3 SWISS-PROT:Q3Y5Z3 (Bos taurus) Adiponectin precursor	5	5	25.4	26.133	240	0	167640	1333000	1522100	925970	1476600	926760	6.11075	6.25843	6.18244	6.26283	6.24052	6.18611	0.395711	0.899608
3077	P50397	>sp|P50397|GDIB_BOVIN Rab GDP dissociation inhibitor beta OS=Bos taurus GN=GDI2 PE=2 SV=3	21	15	54.8	50.488	445	0	133670	1197800	1520700	606710	1306300	841410	6.0124	6.21198	6.18204	6.07922	6.1873	6.14415	0.984783	0.996743
733	A7E307;A7E396	>tr|A7E307|A7E307_BOVIN DDX17 protein OS=Bos taurus GN=DDX17 PE=1 SV=1;>tr|A7E396|A7E396_BOVIN DDX17 protein (Fragment) OS=Bos taurus GN=DDX17 PE=2 SV=1	18	12	29.8	72.311	650	0	180130	1140000	1515600	710840	1190100	877790	6.14196	6.1905	6.18058	6.14801	6.14684	6.16253	0.301294	1.04365
812	A7MBI5;E1BFN6	>tr|A7MBI5|A7MBI5_BOVIN DPYSL3 protein OS=Bos taurus GN=DPYSL3 PE=1 SV=1	18	14	33.5	73.987	684	0	157630	615530	1513100	756960	621540	716600	6.08401	5.92285	6.17987	6.17531	5.86473	6.07442	0.848559	1.05704
613	A6QNS6;F1MWN3	>tr|A6QNS6|A6QNS6_BOVIN NID1 protein OS=Bos taurus GN=NID1 PE=2 SV=1;>tr|F1MWN3|F1MWN3_BOVIN Uncharacterized protein OS=Bos taurus GN=NID1 PE=4 SV=2	24	24	26.4	136	1241	0	155510	754660	1510100	557590	1029100	636990	6.07813	6.01135	6.17901	6.04255	6.08372	6.02327	0.487403	1.09559
4058	Q3T169;Q862Q2;Q862D8;Q862E1;Q862I7	>sp|Q3T169|RS3_BOVIN 40S ribosomal protein S3 OS=Bos taurus GN=RPS3 PE=2 SV=1;>tr|Q862Q2|Q862Q2_BOVIN Similar to ribosomal protein S3 (Fragment) OS=Bos taurus PE=2 SV=1;>tr|Q862D8|Q862D8_BOVIN Similar to S3 ribosomal protein (Fragment) OS=Bos taurus PE=2 S	18	18	77	26.688	243	0	228900	1578900	1508400	945330	1848400	1287700	6.24602	6.33195	6.17852	6.27182	6.33806	6.32896	0.282604	0.869394
1871	F1MJI7	>tr|F1MJI7|F1MJI7_BOVIN Uncharacterized protein (Fragment) OS=Bos taurus GN=LMNB2 PE=3 SV=1	24	20	41	68.966	614	0	191680	882540	1502000	554740	1009600	694360	6.16895	6.07933	6.17667	6.04033	6.07541	6.06073	0.0652686	1.21012
3559	Q2HJ38	>sp|Q2HJ38|CNN1_BOVIN Calponin-1 OS=Bos taurus GN=CNN1 PE=2 SV=1	14	13	57.9	33.282	297	0	167050	1321200	1492900	1529800	1188500	1207600	6.10922	6.25457	6.17403	6.48087	6.14626	6.30106	0.284661	0.7411
47	A1A4J1	>sp|A1A4J1|PFKAL_BOVIN ATP-dependent 6-phosphofructokinase, liver type OS=Bos taurus GN=PFKL PE=2 SV=1	22	19	35.1	85.291	780	0	256010	1361300	1492000	802120	1557900	1069100	6.29463	6.26755	6.17377	6.20048	6.2638	6.24816	0.858635	1.01821
3510	Q27970;Q6QDU0;Q6QDT9	>sp|Q27970|CAN1_BOVIN Calpain-1 catalytic subunit OS=Bos taurus GN=CAPN1 PE=1 SV=3	25	25	40.8	82.206	716	0	147930	879270	1483000	610290	1039500	745130	6.05643	6.07772	6.17114	6.08177	6.08809	6.09137	0.699071	1.0344
603	A6QNJ8;F1N6Y1	>tr|A6QNJ8|A6QNJ8_BOVIN GANAB protein (Fragment) OS=Bos taurus GN=GANAB PE=2 SV=1;>tr|F1N6Y1|F1N6Y1_BOVIN Uncharacterized protein OS=Bos taurus GN=GANAB PE=1 SV=1	29	29	42.7	109.08	962	0	188230	966670	1481400	599730	1121100	826120	6.16106	6.11888	6.17067	6.07419	6.1209	6.13619	0.179941	1.09591
374	A5D9H5;A6H6Y0	>tr|A5D9H5|A5D9H5_BOVIN Heterogeneous nuclear ribonucleoprotein D OS=Bos taurus GN=HNRPD PE=2 SV=1;>tr|A6H6Y0|A6H6Y0_BOVIN HNRNPD protein OS=Bos taurus GN=HNRNPD PE=2 SV=1	10	8	35.6	32.848	306	0	141160	935640	1481400	587360	1209200	805230	6.03608	6.10471	6.17067	6.06514	6.15376	6.12506	0.82835	0.975364
960	P01045;CON__P01045-1;P01045-2	>sp|P01045|KNG2_BOVIN Kininogen-2 OS=Bos taurus GN=KNG2 PE=1 SV=1;>P01045-1 SWISS-PROT:P01045-1 (Bos taurus) Isoform HMW of Kininogen-2 precursor;>sp|P01045-2|KNG2_BOVIN Isoform LMW of Kininogen-2 OS=Bos taurus GN=KNG2	15	4	24.2	68.709	619	0	95924	573660	1478500	438910	1039300	319660	5.8683	5.89225	6.16982	5.93861	6.088	5.72383	0.697039	1.14809
1476	E1BLS8	>tr|E1BLS8|E1BLS8_BOVIN Uncharacterized protein OS=Bos taurus GN=EMILIN1 PE=4 SV=1	20	20	28.9	106.89	1015	0	109870	614060	1472500	468540	605860	593490	5.92725	5.92181	6.16806	5.96698	5.85363	5.99256	0.499774	1.16945
2187	F1MUZ9;P31081;Q3T179;Q7YSF0	>tr|F1MUZ9|F1MUZ9_BOVIN 60 kDa heat shock protein, mitochondrial OS=Bos taurus GN=HSPD1 PE=1 SV=1;>sp|P31081|CH60_BOVIN 60 kDa heat shock protein, mitochondrial OS=Bos taurus GN=HSPD1 PE=1 SV=2;>tr|Q3T179|Q3T179_BOVIN HSPD1 protein (Fragment) OS=Bos taurus	23	23	57.8	60.977	573	0	235870	1587100	1465300	822470	1668400	1089600	6.25904	6.3342	6.16593	6.21136	6.29356	6.25641	0.990065	0.998344
3504	Q27954	>sp|Q27954|COPA_BOVIN Coatomer subunit alpha OS=Bos taurus GN=COPA PE=1 SV=1	35	35	38.6	138.36	1224	0	396810	1773200	1464300	1180500	2125100	1485100	6.48495	6.38236	6.16563	6.3683	6.39864	6.3909	0.682484	0.908587
825	A7YWB6;F1MBS3	>tr|A7YWB6|A7YWB6_BOVIN LOC539596 protein OS=Bos taurus GN=LOC539596 PE=2 SV=1;>tr|F1MBS3|F1MBS3_BOVIN Transforming growth factor-beta-induced protein ig-h3 (Fragment) OS=Bos taurus GN=TGFBI PE=4 SV=2	16	16	33.2	74.407	683	0	114090	557130	1454900	380890	555430	496770	5.94362	5.87956	6.16283	5.87704	5.81589	5.9153	0.236559	1.33637
2006	F1MNN6;Q3SYU9;A1L549	>tr|F1MNN6|F1MNN6_BOVIN Major vault protein OS=Bos taurus GN=MVP PE=1 SV=1;>sp|Q3SYU9|MVP_BOVIN Major vault protein OS=Bos taurus GN=MVP PE=2 SV=1	27	27	37.4	98.953	890	0	180710	1221300	1453500	709460	1303400	1097300	6.14335	6.22042	6.16242	6.14716	6.18634	6.25947	0.609693	0.950036
4090	Q3ZBN5	>sp|Q3ZBN5|ASPN_BOVIN Asporin OS=Bos taurus GN=ASPN PE=2 SV=1	14	14	45.1	42.119	370	0	139450	801850	1449000	906740	780420	916100	6.03079	6.03769	6.16107	6.25372	5.96359	6.18108	0.592503	0.878456
1584	E1BP91	>tr|E1BP91|E1BP91_BOVIN Uncharacterized protein OS=Bos taurus GN=NPEPPS PE=4 SV=2	20	20	30.3	103.6	921	0	205560	1191300	1433400	750850	1515200	1022900	6.19931	6.20962	6.15637	6.17179	6.25173	6.22897	0.370455	0.935269
2139	F1MTR1	>tr|F1MTR1|F1MTR1_BOVIN Uncharacterized protein OS=Bos taurus GN=IQGAP2 PE=4 SV=2	49	47	39.9	178.5	1548	0	269570	1708100	1432000	1033600	1909500	1223000	6.31704	6.36611	6.15594	6.31059	6.35218	6.30657	0.541543	0.904864
3239	Q0II59	>sp|Q0II59|PDXK_BOVIN Pyridoxal kinase OS=Bos taurus GN=PDXK PE=2 SV=1	13	13	61.2	34.817	312	0	295220	1705400	1428900	986640	1988400	1274400	6.35652	6.36543	6.155	6.2904	6.36976	6.32445	0.646327	0.92069
3088	P55859;Q687I9;G3X8C8	>sp|P55859|PNPH_BOVIN Purine nucleoside phosphorylase OS=Bos taurus GN=PNP PE=1 SV=3;>tr|Q687I9|Q687I9_BOVIN Purine nucleoside phosphorylase OS=Bos taurus GN=EDIP PE=2 SV=1;>tr|G3X8C8|G3X8C8_BOVIN Uncharacterized protein (Fragment) OS=Bos taurus PE=4 SV=1	11	11	55	32.036	289	0	202760	1211200	1426100	823550	1508900	944860	6.19335	6.21682	6.15415	6.21193	6.24992	6.19451	0.279225	0.931794
2519	I7CT57;F1N5M2;Q3MHN5;CON__Q3MHN5;CON__ENSEMBL:ENSBTAP00000018229	>tr|I7CT57|I7CT57_BOVIN Vitamin D binding protein OS=Bos taurus PE=2 SV=1;>tr|F1N5M2|F1N5M2_BOVIN Vitamin D-binding protein OS=Bos taurus GN=GC PE=1 SV=2;>sp|Q3MHN5|VTDB_BOVIN Vitamin D-binding protein OS=Bos taurus GN=GC PE=2 SV=1;>Q3MHN5 SWISS-PROT:Q3MHN	17	17	34.2	53.327	474	0	125860	589060	1426000	500550	1233500	572720	5.98626	5.90376	6.15412	5.99568	6.1624	5.97708	0.763791	0.932524
1009	Q32PJ2;F1N3Q7;CON__Q32PJ2	>sp|Q32PJ2|APOA4_BOVIN Apolipoprotein A-IV OS=Bos taurus GN=APOA4 PE=2 SV=1;>tr|F1N3Q7|F1N3Q7_BOVIN Apolipoprotein A-IV OS=Bos taurus GN=APOA4 PE=4 SV=1;>Q32PJ2 SWISS-PROT:Q32PJ2 (Bos taurus) Apolipoprotein A-IV precursor	15	15	51.1	43.017	380	0	141600	1183800	1425900	764080	1048100	694730	6.03743	6.20688	6.15409	6.17938	6.09166	6.06096	0.73653	1.05228
151	A3KMV5;Q9N1X9;O77800	>sp|A3KMV5|UBA1_BOVIN Ubiquitin-like modifier-activating enzyme 1 OS=Bos taurus GN=UBA1 PE=2 SV=1	27	27	33.3	117.83	1058	0	172910	1028500	1422800	647290	1242500	786840	6.12419	6.1458	6.15314	6.10734	6.16556	6.11503	0.592719	1.02739
2180	F1MUP9	>tr|F1MUP9|F1MUP9_BOVIN Uncharacterized protein OS=Bos taurus GN=VAT1 PE=4 SV=2	14	14	41.8	42.84	402	0	173230	863660	1420700	589170	965030	758730	6.12499	6.06994	6.1525	6.06648	6.0558	6.09923	0.202454	1.10147
4145	Q3ZCI4;Q862J6	>tr|Q3ZCI4|Q3ZCI4_BOVIN 6-phosphogluconate dehydrogenase, decarboxylating OS=Bos taurus GN=PGD PE=1 SV=2	18	18	43.1	53.076	483	0	217600	1516300	1409900	763310	1464800	1044100	6.22403	6.31438	6.14919	6.17894	6.23704	6.23788	0.838087	1.02623
3835	Q3MHL7	>sp|Q3MHL7|TCPZ_BOVIN T-complex protein 1 subunit zeta OS=Bos taurus GN=CCT6A PE=1 SV=3	18	2	43.1	57.956	531	0	231000	1052400	1405600	643070	1012300	798270	6.24998	6.15578	6.14786	6.10449	6.07657	6.12129	0.0765853	1.21271
1028	E3SAZ8;Q3T160;F1MTV9;D3U796;E2CT01;E1BCL3;F1ML96	>tr|E3SAZ8|E3SAZ8_BOVIN Nucleophosmin OS=Bos taurus GN=NPM1 PE=4 SV=1;>sp|Q3T160|NPM_BOVIN Nucleophosmin OS=Bos taurus GN=NPM1 PE=2 SV=1;>tr|F1MTV9|F1MTV9_BOVIN Nucleophosmin OS=Bos taurus GN=NPM1 PE=1 SV=2;>tr|D3U796|D3U796_BOVIN Nucleophosmin OS=Bos taur	8	8	34.1	32.2	290	0	155310	983490	1399400	582680	1148900	672490	6.07757	6.12637	6.14594	6.06167	6.13154	6.04683	0.330673	1.08796
4115	Q3ZBZ8;E1BMG0	>sp|Q3ZBZ8|STIP1_BOVIN Stress-induced-phosphoprotein 1 OS=Bos taurus GN=STIP1 PE=2 SV=1	18	18	35.2	62.481	543	0	148910	935450	1396000	591740	1070300	752040	6.05929	6.10462	6.14489	6.06837	6.10077	6.09538	0.609507	1.03457
2850	J9QDU2;Q2KJC7;CON__Q2KJC7;G5E6M0;J9QD97;D1Z308;J9QDG2;J9QCU0;J9QD96;J9QDG1;J9QDU1;J9QDM7	>tr|J9QDU2|J9QDU2_BOVIN Periostin variant 6 OS=Bos taurus PE=2 SV=1;>tr|Q2KJC7|Q2KJC7_BOVIN Periostin variant 7 OS=Bos taurus GN=POSTN PE=2 SV=1;>Q2KJC7 TREMBL:Q2KJC7;Q8HZM3 (Bos taurus) Periostin, osteoblast specific factor;>tr|G5E6M0|G5E6M0_BOVIN Unchara	15	15	30.5	83.688	751	0	131120	692450	1390200	805390	453400	804870	6.00404	5.97399	6.14308	6.20224	5.72774	6.12487	0.894223	1.05217
1016	Q5GN72;Q3SZR3;CON__Q3SZR3	>tr|Q5GN72|Q5GN72_BOVIN Alpha-1-acid glycoprotein OS=Bos taurus GN=agp PE=2 SV=2;>sp|Q3SZR3|A1AG_BOVIN Alpha-1-acid glycoprotein OS=Bos taurus GN=ORM1 PE=2 SV=1;>Q3SZR3 SWISS-PROT:Q3SZR3 (Bos taurus) Alpha-1-acid glycoprotein precursor	8	8	34.2	23.158	202	0	121470	689080	1388700	541620	1571600	538880	5.97084	5.97187	6.14261	6.02993	6.2676	5.95063	0.650505	0.882511
1852	P45879;F1MIN1	>sp|P45879|VDAC1_BOVIN Voltage-dependent anion-selective channel protein 1 OS=Bos taurus GN=VDAC1 PE=1 SV=3;>tr|F1MIN1|F1MIN1_BOVIN Voltage-dependent anion-selective channel protein 1 OS=Bos taurus GN=VDAC1 PE=4 SV=2	11	11	44.9	30.74	283	0	188490	1272500	1383600	675780	1441000	907790	6.16166	6.23826	6.14101	6.12604	6.22992	6.17713	0.953552	1.00604
2171	F1MUC5	>tr|F1MUC5|F1MUC5_BOVIN Uncharacterized protein OS=Bos taurus GN=COL15A1 PE=4 SV=2	19	19	16.7	141.36	1386	0	171590	929540	1374800	627000	931960	673620	6.12086	6.10187	6.13824	6.0935	6.04066	6.04756	0.0382674	1.14749
3095	P60661-2;P60661;A1XEA6;A1XEA7	>sp|P60661-2|MYL6_BOVIN Isoform Smooth muscle of Myosin light polypeptide 6 OS=Bos taurus GN=MYL6;>sp|P60661|MYL6_BOVIN Myosin light polypeptide 6 OS=Bos taurus GN=MYL6 PE=2 SV=2	7	7	51	16.961	151	0	147230	1007700	1363200	777850	980650	775580	6.05437	6.13693	6.13456	6.18713	6.06277	6.10877	0.821138	0.975132
4105	Q3ZBV8	>sp|Q3ZBV8|SYTC_BOVIN Threonine--tRNA ligase, cytoplasmic OS=Bos taurus GN=TARS PE=2 SV=1	27	27	40.9	83.491	723	0	225690	1538100	1360300	1124400	2471100	1269000	6.23988	6.32058	6.13363	6.34716	6.46415	6.3226	0.102746	0.713499
1875	F1MJQ1;Q3T0F5	>tr|F1MJQ1|F1MJQ1_BOVIN Ras-related protein Rab-7a OS=Bos taurus GN=RAB7A PE=1 SV=1;>sp|Q3T0F5|RAB7A_BOVIN Ras-related protein Rab-7a OS=Bos taurus GN=RAB7A PE=2 SV=1	10	10	59.9	23.516	207	0	210860	1044700	1346500	769130	1195400	953930	6.21036	6.15259	6.12921	6.18224	6.14877	6.19866	0.680801	0.97162
811	A7MBH9;Q7M3G9;Q95KM8;P63097;P04695;P0C7Q4;P04696;G5E5B6;Q7M3H0;Q9TSC8	>tr|A7MBH9|A7MBH9_BOVIN GNAI2 protein OS=Bos taurus GN=GNAI2 PE=2 SV=1	14	8	54.4	40.477	355	0	113940	694450	1342900	474950	920510	619600	5.94305	5.97524	6.12804	5.97288	6.03529	6.01125	0.888207	1.02087
2995	P17248;Q9TS88	>sp|P17248|SYWC_BOVIN Tryptophan--tRNA ligase, cytoplasmic OS=Bos taurus GN=WARS PE=1 SV=3	19	19	47.5	53.811	476	0	319000	1421700	1338100	1309800	2809600	1322800	6.39016	6.28641	6.12649	6.41344	6.51991	6.34064	0.16559	0.696664
4012	Q3T0Q4;F1MPL4	>sp|Q3T0Q4|NDKB_BOVIN Nucleoside diphosphate kinase B OS=Bos taurus GN=NME2 PE=1 SV=1;>tr|F1MPL4|F1MPL4_BOVIN Nucleoside diphosphate kinase B OS=Bos taurus GN=NME2 PE=3 SV=2	9	6	67.1	17.316	152	0	279070	1641100	1315300	943710	1879200	1270300	6.33208	6.34873	6.11902	6.27108	6.34523	6.32305	0.579148	0.898442
684	A6QQF5	>sp|A6QQF5|QORL2_BOVIN Quinone oxidoreductase-like protein 2 OS=Bos taurus PE=2 SV=2	11	11	48.7	37.668	349	0	206320	1026100	1309200	703400	1722300	997350	6.20091	6.14479	6.11701	6.14344	6.30737	6.21799	0.267903	0.853696
1937	F1MLW0;Q8HYY3;O18960;Q32L20;Q27976;REV__E1BND7;REV__E1BBK8	>tr|F1MLW0|F1MLW0_BOVIN Non-muscle caldesmon OS=Bos taurus GN=CALD1 PE=1 SV=2;>tr|Q8HYY3|Q8HYY3_BOVIN L-caldesmon OS=Bos taurus PE=2 SV=1;>tr|O18960|O18960_BOVIN Caldesmon (Fragment) OS=Bos taurus PE=2 SV=1	14	14	29	62.075	535	0	147600	927870	1308300	744850	858890	777310	6.05546	6.10109	6.11671	6.16831	6.0052	6.10974	0.951194	0.992362
3089	P55918	>sp|P55918|MFAP4_BOVIN Microfibril-associated glycoprotein 4 OS=Bos taurus GN=MFAP4 PE=1 SV=2	3	3	17.6	28.558	255	0	151110	507110	1292300	735870	499650	720470	6.06566	5.8387	6.11136	6.16304	5.76993	6.07676	0.989721	1.00461
12	A0JN39	>sp|A0JN39|COPB_BOVIN Coatomer subunit beta OS=Bos taurus GN=COPB1 PE=1 SV=1	27	27	37.9	107.13	953	0	210490	1422200	1291400	802980	1914100	1066900	6.2096	6.28656	6.11106	6.20094	6.35323	6.24727	0.394398	0.861509
2363	F1N0E5;Q2T9X2	>tr|F1N0E5|F1N0E5_BOVIN T-complex protein 1 subunit delta OS=Bos taurus GN=CCT4 PE=3 SV=2;>sp|Q2T9X2|TCPD_BOVIN T-complex protein 1 subunit delta OS=Bos taurus GN=CCT4 PE=1 SV=3	15	15	36.9	58.161	542	0	287640	970540	1283200	700320	899840	886260	6.34522	6.12061	6.10829	6.14153	6.02543	6.1667	0.41605	1.20269
2799	G5E5C8;Q2TBL6;Q58DR3	>tr|G5E5C8|G5E5C8_BOVIN Transaldolase OS=Bos taurus GN=TALDO1 PE=1 SV=1;>sp|Q2TBL6|TALDO_BOVIN Transaldolase OS=Bos taurus GN=TALDO1 PE=2 SV=1;>tr|Q58DR3|Q58DR3_BOVIN Transaldolase OS=Bos taurus GN=TALDO1 PE=1 SV=1	12	12	33.2	37.681	337	0	135980	1057400	1280700	587530	1171600	783310	6.01985	6.15784	6.10745	6.06527	6.14004	6.11308	0.82092	0.974803
2315	F1MYX9;Q0IID0	>tr|F1MYX9|F1MYX9_BOVIN Uncharacterized protein OS=Bos taurus GN=LAMA4 PE=4 SV=2	22	22	16.8	202.71	1824	0	131830	780200	1279800	512620	846030	551190	6.00638	6.02581	6.10714	6.00603	5.99865	5.96044	0.162278	1.14306
13	A0JN43	>tr|A0JN43|A0JN43_BOVIN Family with sequence similarity 62 (C2 domain containing), member A OS=Bos taurus GN=FAM62A PE=2 SV=1	28	28	33.9	123.03	1106	0	131410	829510	1277900	574020	1160500	808170	6.005	6.05242	6.1065	6.05516	6.13591	6.12664	0.257595	0.888662
1321	E1BGJ0;A0A0A1GK11	>tr|E1BGJ0|E1BGJ0_BOVIN Uncharacterized protein OS=Bos taurus GN=LRP1 PE=4 SV=2	34	34	8.7	504.76	4544	0	156840	817210	1277100	472820	713090	626500	6.08183	6.04593	6.10623	5.97093	5.92441	6.01606	0.027557	1.28094
3674	Q5EA62;Q2KJ89	>sp|Q5EA62|FBLN5_BOVIN Fibulin-5 OS=Bos taurus GN=FBLN5 PE=2 SV=1;>tr|Q2KJ89|Q2KJ89_BOVIN Fibulin 5 OS=Bos taurus GN=FBLN5 PE=2 SV=1	8	8	23.7	50.164	448	0	95128	419780	1269400	367010	512420	541230	5.86468	5.75662	6.1036	5.86091	5.78089	5.95252	0.721738	1.10542
3846	Q3MHW4;F1MKF8;Q58DU3	>tr|Q3MHW4|Q3MHW4_BOVIN SQRDL protein OS=Bos taurus GN=SQRDL PE=2 SV=1;>tr|F1MKF8|F1MKF8_BOVIN Uncharacterized protein OS=Bos taurus GN=SQRDL PE=4 SV=1;>tr|Q58DU3|Q58DU3_BOVIN Sulfide dehydrogenase like OS=Bos taurus GN=SQRDL PE=2 SV=1	11	11	35.8	49.885	450	0	102770	595620	1265500	405890	557370	568860	5.89824	5.90857	6.10226	5.90464	5.8174	5.97415	0.427153	1.1775
4189	Q58DM8;Q95KZ6	>sp|Q58DM8|ECHM_BOVIN Enoyl-CoA hydratase, mitochondrial OS=Bos taurus GN=ECHS1 PE=2 SV=1;>tr|Q95KZ6|Q95KZ6_BOVIN Enoyl-CoA hydratase (Fragment) OS=Bos taurus GN=ECH PE=2 SV=1	11	11	47.2	31.243	290	0	325770	1821100	1259800	895560	1758900	764970	6.39928	6.39393	6.1003	6.24833	6.3165	6.10279	0.555454	1.18931
2274	Q95114;Q3T0K7;F1MXX6;Q95114-2;G3MYW7	>sp|Q95114|MFGM_BOVIN Lactadherin OS=Bos taurus GN=MFGE8 PE=1 SV=2;>tr|Q3T0K7|Q3T0K7_BOVIN MFGE8 protein OS=Bos taurus GN=MFGE8 PE=2 SV=1;>tr|F1MXX6|F1MXX6_BOVIN Lactadherin OS=Bos taurus GN=MFGE8 PE=1 SV=1;>sp|Q95114-2|MFGM_BOVIN Isoform Short of Lactadhe	17	17	45.4	47.41	427	0	183110	1135400	1254000	780850	1254900	1103900	6.14908	6.18875	6.0983	6.1888	6.16987	6.26207	0.184417	0.867887
2584	P07514;F1N7T1	>sp|P07514|NB5R3_BOVIN NADH-cytochrome b5 reductase 3 OS=Bos taurus GN=CYB5R3 PE=1 SV=3;>tr|F1N7T1|F1N7T1_BOVIN NADH-cytochrome b5 reductase 3 (Fragment) OS=Bos taurus GN=CYB5R3 PE=1 SV=2	13	13	56.5	34.121	301	0	147540	885490	1244400	685260	963810	795820	6.05528	6.08078	6.09496	6.13209	6.05525	6.11996	0.392064	0.943134
4124	Q3ZC44	>tr|Q3ZC44|Q3ZC44_BOVIN Heterogeneous nuclear ribonucleoprotein A/B OS=Bos taurus GN=HNRNPAB PE=1 SV=1	8	7	27	30.653	285	0	138210	858110	1240500	499360	954570	636150	6.02691	6.06714	6.0936	5.99465	6.05107	6.0227	0.191591	1.09583
3116	P62935;Q861V5;Q864S5;Q9N138;G3X8B1	>sp|P62935|PPIA_BOVIN Peptidyl-prolyl cis-trans isomerase A OS=Bos taurus GN=PPIA PE=1 SV=2;>tr|Q861V5|Q861V5_BOVIN Peptidyl-prolyl cis-trans isomerase (Fragment) OS=Bos taurus PE=2 SV=1;>tr|Q864S5|Q864S5_BOVIN Peptidyl-prolyl cis-trans isomerase OS=Bos ta	10	9	68.3	17.869	164	0	122290	1072000	1236800	684950	1425700	868800	5.97376	6.16379	6.0923	6.1319	6.22529	6.15806	0.199754	0.803279
4075	Q3ZBH0	>sp|Q3ZBH0|TCPB_BOVIN T-complex protein 1 subunit beta OS=Bos taurus GN=CCT2 PE=1 SV=3	18	18	49	57.475	535	0	132400	886200	1229900	488950	879260	677490	6.00826	6.08113	6.08987	5.9855	6.01538	6.05004	0.250895	1.10352
3832	Q3MHK9	>tr|Q3MHK9|Q3MHK9_BOVIN Fascin OS=Bos taurus GN=FSCN1 PE=1 SV=1	15	15	37.3	54.785	493	0	119540	613650	1224500	391690	733930	528430	5.96388	5.92152	6.08796	5.88918	5.93692	5.94213	0.26426	1.17051
956	P00735;CON__P00735	>sp|P00735|THRB_BOVIN Prothrombin OS=Bos taurus GN=F2 PE=1 SV=2;>P00735 SWISS-PROT:P00735 (Bos taurus) Prothrombin precursor (Fragment)	15	15	29.8	70.505	625	0	135760	571750	1221200	606200	1176800	655720	6.01914	5.89081	6.08679	6.07885	6.14196	6.03586	0.254671	0.819137
3987	Q3T0D0	>sp|Q3T0D0|HNRPK_BOVIN Heterogeneous nuclear ribonucleoprotein K OS=Bos taurus GN=HNRNPK PE=2 SV=1	14	14	31.5	51.019	464	0	205130	879250	1216800	681250	889110	830370	6.1984	6.07771	6.08522	6.12954	6.02022	6.13841	0.677622	1.05776
997	Q28178;F1N3A1;CON__Q28194;Q28194	>sp|Q28178|TSP1_BOVIN Thrombospondin-1 OS=Bos taurus GN=THBS1 PE=2 SV=2;>tr|F1N3A1|F1N3A1_BOVIN Thrombospondin-1 OS=Bos taurus GN=THBS1 PE=4 SV=1;>Q28194 TREMBL:Q28194 (Bos taurus) Thrombospondin-1;>tr|Q28194|Q28194_BOVIN Thrombospondin-1 (Fragment) OS=Bos	15	15	16.5	129.53	1170	0	108120	571630	1207800	503600	422590	454670	5.92028	5.89071	6.082	5.99832	5.69718	5.87684	0.369375	1.27904
1823	P48035;F1MHQ4	>sp|P48035|FABP4_BOVIN Fatty acid-binding protein, adipocyte OS=Bos taurus GN=FABP4 PE=2 SV=2;>tr|F1MHQ4|F1MHQ4_BOVIN Fatty acid-binding protein, adipocyte OS=Bos taurus GN=FABP4 PE=1 SV=2	8	7	62.1	14.678	132	0	216710	1444800	1199400	1008900	2188000	1095600	6.22225	6.29341	6.07896	6.30008	6.41131	6.25879	0.182821	0.749572
2573	F1N7I5	>tr|F1N7I5|F1N7I5_BOVIN Uncharacterized protein (Fragment) OS=Bos taurus GN=NUMA1 PE=1 SV=2	26	26	17.8	238.98	2133	0	161520	875660	1194600	594610	970710	647630	6.0946	6.07594	6.07722	6.07047	6.05835	6.03047	0.0906117	1.07026
3962	Q3SZN8;H9GW43	>tr|Q3SZN8|Q3SZN8_BOVIN Ribonuclease/angiogenin inhibitor 1 OS=Bos taurus GN=RNH1 PE=1 SV=1;>tr|H9GW43|H9GW43_BOVIN Uncharacterized protein OS=Bos taurus GN=RNH1 PE=1 SV=1	12	12	43.4	48.85	456	0	147540	704110	1192300	695300	1299400	1031800	6.05528	5.98124	6.07639	6.13841	6.185	6.23274	0.0203965	0.711629
3125	P68002	>sp|P68002|VDAC2_BOVIN Voltage-dependent anion-selective channel protein 2 OS=Bos taurus GN=VDAC2 PE=2 SV=2	10	10	39.8	31.619	294	0	174300	1123100	1188900	679420	1361800	846570	6.12767	6.18402	6.07515	6.12837	6.20537	6.1468	0.468802	0.930608
3180	Q07130	>sp|Q07130|UGPA_BOVIN UTP--glucose-1-phosphate uridylyltransferase OS=Bos taurus GN=UGP2 PE=1 SV=2	20	20	43.1	56.903	508	0	270400	1742100	1182500	954440	1635100	1094700	6.31838	6.37467	6.0728	6.27599	6.2848	6.25844	0.857602	0.959857
2510	F1N583;Q32LG9;F1MVI3;F1MNA9;Q58D44	>tr|F1N583|F1N583_BOVIN Uncharacterized protein OS=Bos taurus GN=OLFML1 PE=4 SV=1;>tr|Q32LG9|Q32LG9_BOVIN OLFML1 protein OS=Bos taurus GN=OLFML1 PE=2 SV=1;>tr|F1MVI3|F1MVI3_BOVIN Uncharacterized protein OS=Bos taurus GN=OLFML1 PE=4 SV=1;>tr|F1MNA9|F1MNA9_B	10	10	27.6	46.253	402	0	84998	389860	1180000	385780	381230	441810	5.81578	5.72451	6.07188	5.88258	5.65245	5.86438	0.607791	1.17739
4052	Q3T145	>sp|Q3T145|MDHC_BOVIN Malate dehydrogenase, cytoplasmic OS=Bos taurus GN=MDH1 PE=2 SV=3	15	15	44.9	36.438	334	0	149430	894870	1164900	730610	1204100	830870	6.06081	6.08536	6.06629	6.15992	6.15192	6.13867	0.00120745	0.83301
127	Q28046;A2VE17;G3X6T2;F1MCZ3	>sp|Q28046|ADSV_BOVIN Adseverin OS=Bos taurus GN=SCIN PE=1 SV=1;>tr|A2VE17|A2VE17_BOVIN Scinderin OS=Bos taurus GN=SCIN PE=2 SV=1;>tr|G3X6T2|G3X6T2_BOVIN Adseverin OS=Bos taurus GN=SCIN PE=4 SV=1;>tr|F1MCZ3|F1MCZ3_BOVIN Adseverin OS=Bos taurus GN=SCIN PE=4	15	15	24.1	80.577	715	0	87733	507710	1161000	248740	462080	349630	5.82953	5.83922	6.06483	5.69198	5.73598	5.76275	0.0853872	1.5169
4348	Q9BGI3	>sp|Q9BGI3|PRDX2_BOVIN Peroxiredoxin-2 OS=Bos taurus GN=PRDX2 PE=2 SV=1	8	8	42.7	21.946	199	0	133100	728000	1159300	559390	775080	563720	6.01055	5.99573	6.0642	6.04395	5.96061	5.97021	0.395498	1.07623
206	A8E654;F1N6W9;A4FV05	>tr|A8E654|A8E654_BOVIN COL18A1 protein OS=Bos taurus GN=COL18A1 PE=2 SV=1;>tr|F1N6W9|F1N6W9_BOVIN Uncharacterized protein OS=Bos taurus GN=COL18A1 PE=4 SV=2;>tr|A4FV05|A4FV05_BOVIN COL18A1 protein OS=Bos taurus GN=COL18A1 PE=2 SV=1	16	16	14	135.07	1329	0	122800	772230	1159100	523750	741710	507460	5.97557	6.02135	6.06412	6.01536	5.94149	5.92454	0.188608	1.14785
1068	E1B864	>tr|E1B864|E1B864_BOVIN Integrin beta OS=Bos taurus GN=ITGB4 PE=1 SV=2	20	20	15.5	200.31	1808	0	102120	641280	1158200	384640	704000	490610	5.89548	5.94065	6.06378	5.88129	5.91883	5.90988	0.286774	1.15692
4215	Q5E946	>sp|Q5E946|PARK7_BOVIN Protein deglycase DJ-1 OS=Bos taurus GN=PARK7 PE=2 SV=1	10	10	59.8	20.035	189	0	209110	962650	1153900	658370	1056300	726800	6.20675	6.11707	6.06217	6.11471	6.09505	6.08056	0.502131	1.07619
3012	P21809	>sp|P21809|PGS1_BOVIN Biglycan OS=Bos taurus GN=BGN PE=1 SV=3	9	9	28.7	41.59	369	0	126270	762680	1152200	708550	625760	728390	5.98767	6.01594	6.06153	6.14661	5.86767	6.08151	0.91216	0.97675
2222	F1MWD3;Q3T115	>tr|F1MWD3|F1MWD3_BOVIN Uncharacterized protein OS=Bos taurus GN=CCT5 PE=1 SV=2	15	15	34.9	59.614	541	0	117920	710140	1150800	430410	820540	586770	5.95796	5.98494	6.061	5.93012	5.98536	5.98761	0.404932	1.08045
2858	O18789;M5FJW2;Q862M9;Q862E0	>sp|O18789|RS2_BOVIN 40S ribosomal protein S2 OS=Bos taurus GN=RPS2 PE=2 SV=2;>tr|M5FJW2|M5FJW2_BOVIN 40S ribosomal protein S2 OS=Bos taurus GN=RPS2 PE=3 SV=1;>tr|Q862M9|Q862M9_BOVIN Similar to ribosomal protein S2 (Fragment) OS=Bos taurus PE=2 SV=1	10	10	36.9	31.235	293	0	265910	1290500	1148400	939590	1469700	1141900	6.3111	6.24436	6.06009	6.26918	6.23849	6.27677	0.499831	0.878422
1251	E1BEG2;G3N220	>tr|E1BEG2|E1BEG2_BOVIN Uncharacterized protein OS=Bos taurus GN=HNRNPA3 PE=1 SV=2;>tr|G3N220|G3N220_BOVIN Uncharacterized protein OS=Bos taurus PE=4 SV=1	8	8	26.6	39.65	380	0	122090	762930	1139900	522840	828450	657400	5.97305	6.01608	6.05687	6.01461	5.98953	6.03697	0.956003	1.00376
4146	Q3ZCI9;G3X861;Q7YSF1;Q9XSG6	>sp|Q3ZCI9|TCPQ_BOVIN T-complex protein 1 subunit theta OS=Bos taurus GN=CCT8 PE=1 SV=3;>tr|G3X861|G3X861_BOVIN Uncharacterized protein (Fragment) OS=Bos taurus PE=3 SV=1	15	15	32.8	59.609	548	0	169070	873410	1138800	527980	826820	661780	6.11444	6.07482	6.05645	6.01885	5.98867	6.03986	0.0433529	1.16442
2810	Q28141;G5E5N3	>sp|Q28141|DHX9_BOVIN ATP-dependent RNA helicase A OS=Bos taurus GN=DHX9 PE=2 SV=1;>tr|G5E5N3|G5E5N3_BOVIN ATP-dependent RNA helicase A OS=Bos taurus GN=DHX9 PE=1 SV=1	22	22	20.4	141.94	1287	0	130290	782380	1137900	494950	857940	633270	6.00128	6.02702	6.0561	5.9908	6.00472	6.02073	0.276448	1.0537
4138	Q3ZCF0	>sp|Q3ZCF0|DCTN2_BOVIN Dynactin subunit 2 OS=Bos taurus GN=DCTN2 PE=2 SV=1	10	10	34	44.294	403	0	112400	852520	1123900	470020	928430	615880	5.93714	6.0643	6.05073	5.96835	6.03901	6.00864	0.80292	1.02815
2740	Q8SQH5;G3N3W3;A1XEB0;Q2YDD9;F1MDK8	>sp|Q8SQH5|ADT2_BOVIN ADP/ATP translocase 2 OS=Bos taurus GN=SLC25A5 PE=2 SV=3;>tr|G3N3W3|G3N3W3_BOVIN ADP/ATP translocase 2 (Fragment) OS=Bos taurus GN=SLC25A5 PE=3 SV=1	14	2	39.6	32.955	298	0	256110	1606100	1119300	1044300	1943600	1285200	6.2948	6.33937	6.04895	6.31506	6.35987	6.32811	0.307549	0.782276
3120	P63103;E1BDS9	>sp|P63103|1433Z_BOVIN 14-3-3 protein zeta/delta OS=Bos taurus GN=YWHAZ PE=1 SV=1	12	8	56.3	27.745	245	0	93186	562890	1113100	496770	881880	668000	5.85572	5.88402	6.04653	5.99239	6.01667	6.04392	0.220509	0.814886
966	CON__P02666;T1T0C1;P02666	>P02666 SWISS-PROT:P02666 Beta-casein - Bos taurus (Bovine).;>tr|T1T0C1|T1T0C1_BOVIN Beta-casein OS=Bos taurus GN=csn2 PE=2 SV=1;>sp|P02666|CASB_BOVIN Beta-casein OS=Bos taurus GN=CSN2 PE=1 SV=2	7	7	38.8	23.583	209	0	601160	2520200	1110700	1662600	1953700	1747600	6.66536	6.53503	6.0456	6.51702	6.36212	6.46158	0.878603	0.929872
2454	F1N3I4	>tr|F1N3I4|F1N3I4_BOVIN Uncharacterized protein OS=Bos taurus GN=MYOF PE=4 SV=2	33	32	19.6	234.66	2061	0	122890	658030	1103600	443750	643970	594550	5.97589	5.95185	6.04281	5.94337	5.88013	5.99333	0.295247	1.12523
1706	F1MDC1	>tr|F1MDC1|F1MDC1_BOVIN Uncharacterized protein OS=Bos taurus GN=RRBP1 PE=1 SV=2	28	28	30.3	166.91	1554	0	254570	1555100	1103200	871610	1452800	1138700	6.29218	6.32536	6.04265	6.23656	6.23347	6.27555	0.768228	0.936562
606	A6QNL5;Q0V8C4	>tr|A6QNL5|A6QNL5_BOVIN PDIA6 protein (Fragment) OS=Bos taurus GN=PDIA6 PE=1 SV=1	10	10	32.2	49.624	453	0	153450	900360	1102300	464550	785710	719040	6.07234	6.08802	6.0423	5.96327	5.96652	6.07589	0.170684	1.16322
1561	E1BNT5;Q9GLM4;A1A4J4	>tr|E1BNT5|E1BNT5_BOVIN Tensin-1 (Fragment) OS=Bos taurus GN=TNS1 PE=1 SV=2;>sp|Q9GLM4|TENS1_BOVIN Tensin-1 OS=Bos taurus GN=TNS1 PE=2 SV=1;>tr|A1A4J4|A1A4J4_BOVIN TNS1 protein (Fragment) OS=Bos taurus GN=TNS1 PE=2 SV=1	25	23	19.6	188.82	1767	0	153950	755780	1101300	640880	838600	603440	6.07375	6.012	6.04191	6.10301	5.99482	5.99978	0.812425	1.02333
2905	P00435	>sp|P00435|GPX1_BOVIN Glutathione peroxidase 1 OS=Bos taurus GN=GPX1 PE=1 SV=3	10	10	57.1	22.659	205	0	83085	446640	1094900	395220	649280	431270	5.80589	5.78356	6.03937	5.89308	5.88369	5.85389	0.994452	0.998589
2971	P11116;Q862G9	>sp|P11116|LEG1_BOVIN Galectin-1 OS=Bos taurus GN=LGALS1 PE=1 SV=2;>tr|Q862G9|Q862G9_BOVIN Galectin (Fragment) OS=Bos taurus PE=2 SV=1	8	4	76.3	14.744	135	0	105240	605290	1083100	500030	568870	551470	5.90855	5.91556	6.03467	5.99523	5.82627	5.96066	0.717722	1.06057
2282	F1MY44;Q3SYX2;F1MYI2;G5E6C3	>tr|F1MY44|F1MY44_BOVIN Uncharacterized protein OS=Bos taurus GN=HNRNPM PE=1 SV=2;>tr|Q3SYX2|Q3SYX2_BOVIN HNRPM protein OS=Bos taurus GN=HNRPM PE=2 SV=2;>tr|F1MYI2|F1MYI2_BOVIN Uncharacterized protein OS=Bos taurus GN=HNRNPM PE=1 SV=2	17	17	29.5	77.482	730	0	102970	707090	1082300	417630	760660	552400	5.89908	5.98307	6.03435	5.91703	5.95245	5.9614	0.531176	1.06792
4314	Q863B3	>sp|Q863B3|SND1_BOVIN Staphylococcal nuclease domain-containing protein 1 OS=Bos taurus GN=SND1 PE=1 SV=1	34	34	46.2	101.99	910	0	220210	1452700	1068800	926390	1785900	1239000	6.22921	6.29578	6.0289	6.26303	6.32312	6.31221	0.235439	0.767674
657	F1N2K1;A6QPR1	>tr|F1N2K1|F1N2K1_BOVIN Uncharacterized protein OS=Bos taurus GN=PCYOX1 PE=4 SV=2;>tr|A6QPR1|A6QPR1_BOVIN PCYOX1 protein OS=Bos taurus GN=PCYOX1 PE=2 SV=1	10	10	29.9	56.775	508	0	93950	738740	1065000	372360	739800	529550	5.85927	6.00209	6.02735	5.8672	5.94037	5.94305	0.471347	1.11181
4053	Q3T147;Q5E970;Q861P7	>sp|Q3T147|DX39B_BOVIN Spliceosome RNA helicase DDX39B OS=Bos taurus GN=DDX39B PE=2 SV=1;>tr|Q5E970|Q5E970_BOVIN DEAD (Asp-Glu-Ala-Asp) box polypeptide 39 isoform 1 OS=Bos taurus GN=DDX39 PE=2 SV=1	14	14	36.9	48.964	428	0	103510	640690	1062500	478320	738230	614270	5.90135	5.94025	6.02633	5.97596	5.93945	6.0075	0.683945	0.958679
539	A6QLB7;Q3SYV4;F1N715;A5PKE1	>tr|A6QLB7|A6QLB7_BOVIN Adenylyl cyclase-associated protein OS=Bos taurus GN=CAP1 PE=1 SV=1;>sp|Q3SYV4|CAP1_BOVIN Adenylyl cyclase-associated protein 1 OS=Bos taurus GN=CAP1 PE=2 SV=3	15	15	41	51.201	471	0	98277	574040	1056600	516380	714450	588450	5.87882	5.89254	6.02391	6.00921	5.92523	5.98885	0.4636	0.906414
3586	Q2HJH1	>sp|Q2HJH1|DNPEP_BOVIN Aspartyl aminopeptidase OS=Bos taurus GN=DNPEP PE=1 SV=1	13	13	41.8	51.828	471	0	118050	547720	1054600	434130	663190	535230	5.95844	5.87216	6.02309	5.93386	5.8929	5.94768	0.601945	1.06271
1292	E1BFQ6	>tr|E1BFQ6|E1BFQ6_BOVIN Uncharacterized protein OS=Bos taurus GN=ITGA6 PE=1 SV=1	16	16	19.7	119.23	1073	0	118370	691580	1053300	424160	863680	541030	5.95961	5.97344	6.02255	5.92377	6.00761	5.95236	0.484774	1.0567
2020	F1MNW4;CON__Q9TRI1;A5D7R6;P56651	>tr|F1MNW4|F1MNW4_BOVIN Inter-alpha-trypsin inhibitor heavy chain H2 OS=Bos taurus GN=ITIH2 PE=4 SV=2;>Q9TRI1 TREMBL:Q9TRI1 (Bos taurus) similar to inter-alpha-trypsin inhibitor heavy chain2;>tr|A5D7R6|A5D7R6_BOVIN ITIH2 protein OS=Bos taurus GN=ITIH2 PE=2	14	14	17.2	106.16	946	0	156670	845460	1052300	503880	937650	586870	6.08136	6.06069	6.02214	5.99856	6.0433	5.98768	0.138543	1.10888
3923	Q3SZ62;G3N3V1;Q862Q0;Q32KV0;F1N2F2	>sp|Q3SZ62|PGAM1_BOVIN Phosphoglycerate mutase 1 OS=Bos taurus GN=PGAM1 PE=2 SV=3	9	9	50.8	28.852	254	0	122530	745390	1050100	491130	809610	568310	5.97461	6.00598	6.02123	5.98743	5.97954	5.97373	0.226932	1.04803
905	Q3T054;B0JYN2;G5E619;G3MZP2	>sp|Q3T054|RAN_BOVIN GTP-binding nuclear protein Ran OS=Bos taurus GN=RAN PE=2 SV=3;>tr|B0JYN2|B0JYN2_BOVIN RAN, member RAS oncogene family OS=Bos taurus GN=RAN PE=2 SV=1;>tr|G5E619|G5E619_BOVIN GTP-binding nuclear protein Ran OS=Bos taurus GN=RAN PE=1 SV=	8	8	42.6	24.423	216	0	109660	636030	1042300	431530	756570	553000	5.92642	5.93708	6.01799	5.93125	5.95011	5.96187	0.695016	1.0298
340	F1MYN5;CON__ENSEMBL:ENSBTAP00000016046;A5D7S8	>tr|F1MYN5|F1MYN5_BOVIN Fibulin-1 OS=Bos taurus GN=FBLN1 PE=3 SV=2;>ENSEMBL:ENSBTAP00000016046 (Bos taurus) similar to fibulin-1 C isoform 1;>tr|A5D7S8|A5D7S8_BOVIN Fibulin-1 OS=Bos taurus GN=FBLN1 PE=2 SV=1	6	6	12.9	77.486	706	0	123530	484030	1040600	409570	444390	476010	5.97814	5.81847	6.01728	5.90856	5.71902	5.89676	0.326264	1.24887
254	A4IFD1	>tr|A4IFD1|A4IFD1_BOVIN PDCD4 protein OS=Bos taurus GN=PDCD4 PE=2 SV=1	9	9	29.6	51.8	469	0	78220	451990	1034000	278830	390150	463940	5.77969	5.78873	6.01452	5.74158	5.66249	5.8856	0.387178	1.25244
2119	F1MSQ9;A5D7N8	>tr|F1MSQ9|F1MSQ9_BOVIN Uncharacterized protein OS=Bos taurus GN=TMPO PE=4 SV=1;>tr|A5D7N8|A5D7N8_BOVIN TMPO protein OS=Bos taurus GN=TMPO PE=2 SV=1	11	2	41.1	42.894	382	0	101790	554840	1029500	352900	709460	444960	5.89408	5.87777	6.01263	5.84389	5.92219	5.86746	0.357406	1.12283
1014	Q5KR48-2;CON__Q3SX28	>sp|Q5KR48-2|TPM2_BOVIN Isoform 2 of Tropomyosin beta chain OS=Bos taurus GN=TPM2;>Q3SX28 TREMBL:Q3SX28;Q5KR48 (Bos taurus) Tropomyosin 2	19	3	48.6	33.012	284	0	100820	761940	1028400	809130	647790	653520	5.88992	6.01552	6.01216	6.20425	5.88269	6.0344	0.540628	0.855237
2430	Q2KJH9;F1N2L9	>sp|Q2KJH9|AL9A1_BOVIN 4-trimethylaminobutyraldehyde dehydrogenase OS=Bos taurus GN=ALDH9A1 PE=2 SV=1;>tr|F1N2L9|F1N2L9_BOVIN 4-trimethylaminobutyraldehyde dehydrogenase OS=Bos taurus GN=ALDH9A1 PE=1 SV=2	15	15	34.4	53.977	494	0	86695	649030	1026500	494020	802070	557250	5.82436	5.94586	6.01136	5.98998	5.97547	5.96519	0.419352	0.891894
2758	Q3ZCL8;G3X6S5	>sp|Q3ZCL8|SH3L3_BOVIN SH3 domain-binding glutamic acid-rich-like protein 3 OS=Bos taurus GN=SH3BGRL3 PE=3 SV=1;>tr|G3X6S5|G3X6S5_BOVIN SH3 domain-binding glutamic acid-rich-like protein 3 (Fragment) OS=Bos taurus GN=SH3BGRL3 PE=1 SV=1	5	5	47.3	10.438	93	0	86240	669040	1025100	415230	785620	487770	5.82208	5.95905	6.01077	5.91453	5.96647	5.90736	0.985069	1.00272
1010	CON__Q3KUS7;P81187	>Q3KUS7 TREMBL:Q3KUS7 (Bos taurus) Complement factor B;>sp|P81187|CFAB_BOVIN Complement factor B OS=Bos taurus GN=CFB PE=1 SV=2	17	17	28.2	85.411	760	0	179700	688540	1020200	613630	1115200	576810	6.14092	5.97153	6.00869	6.08414	6.11861	5.98017	0.770987	0.953689
734	Q95140;F1MDN4;A7E336;Q862I9;Q862E2;Q862M5;Q862Q6	>sp|Q95140|RLA0_BOVIN 60S acidic ribosomal protein P0 OS=Bos taurus GN=RPLP0 PE=2 SV=3;>tr|F1MDN4|F1MDN4_BOVIN 60S acidic ribosomal protein P0 OS=Bos taurus GN=RPLP0 PE=1 SV=1;>tr|A7E336|A7E336_BOVIN RPLP0 protein OS=Bos taurus GN=RPLP0 PE=2 SV=1;>tr|Q862I	11	11	39.9	34.37	318	0	237570	1044600	1019800	694940	1291100	886270	6.26216	6.15255	6.00851	6.13818	6.18222	6.16671	0.789381	0.952146
760	Q0IIK5;A7E3W7	>sp|Q0IIK5|DDX1_BOVIN ATP-dependent RNA helicase DDX1 OS=Bos taurus GN=DDX1 PE=2 SV=1;>tr|A7E3W7|A7E3W7_BOVIN DEAD (Asp-Glu-Ala-Asp) box polypeptide 1 OS=Bos taurus GN=DDX1 PE=2 SV=1	16	16	23.6	82.413	740	0	173470	810830	1017000	574010	801260	737700	6.12559	6.04253	6.00732	6.05516	5.97503	6.08702	0.708677	1.04571
4283	Q5EA88	>sp|Q5EA88|GPDA_BOVIN Glycerol-3-phosphate dehydrogenase [NAD(+)], cytoplasmic OS=Bos taurus GN=GPD1 PE=2 SV=3	18	16	65	37.647	349	0	190790	1421600	1015100	743200	1882800	944320	6.16693	6.28638	6.00651	6.16734	6.34606	6.19426	0.448075	0.826774
1020	Q95121;CON__Q95121	>sp|Q95121|PEDF_BOVIN Pigment epithelium-derived factor OS=Bos taurus GN=SERPINF1 PE=1 SV=1;>Q95121 SWISS-PROT:Q95121 (Bos taurus) Pigment epithelium-derived factor precursor	10	10	27.9	46.228	416	0	103010	644720	1013700	464360	652410	544020	5.89925	5.94297	6.00591	5.96309	5.88578	5.95476	0.726187	1.03474
1781	Q1JPA2;Q3SZV3;F1MG05;Q862P6;Q862B9;Q862P4;Q862H1	>tr|Q1JPA2|Q1JPA2_BOVIN Eukaryotic translation elongation factor 1 gamma (Fragment) OS=Bos taurus GN=EEF1G PE=2 SV=1;>sp|Q3SZV3|EF1G_BOVIN Elongation factor 1-gamma OS=Bos taurus GN=EEF1G PE=2 SV=1;>tr|F1MG05|F1MG05_BOVIN Elongation factor 1-gamma OS=Bos t	22	22	52.8	50.23	439	0	206480	1163100	1011300	876430	1432800	1101600	6.20125	6.19922	6.00488	6.23895	6.22745	6.26117	0.1783	0.780896
3494	Q1RMX7	>tr|Q1RMX7|Q1RMX7_BOVIN N-acetylneuraminic acid synthase OS=Bos taurus GN=NANS PE=1 SV=1	9	9	39.6	40.217	359	0	196380	1176200	1002300	754130	1091400	884090	6.17947	6.20408	6.001	6.17368	6.10924	6.16564	0.766449	0.952058
594	A6QLZ0	>tr|A6QLZ0|A6QLZ0_BOVIN Galectin OS=Bos taurus GN=LGALS3 PE=1 SV=1	6	6	22.6	27.646	265	0	67017	415350	1000000	267390	341890	333400	5.71255	5.75201	6	5.72338	5.60515	5.74211	0.258028	1.35303
4237	Q5E9A3;E1B8C6	>sp|Q5E9A3|PCBP1_BOVIN Poly(rC)-binding protein 1 OS=Bos taurus GN=PCBP1 PE=2 SV=1	13	9	51.1	37.497	356	0	117090	623990	997730	510030	864010	687330	5.95489	5.92878	5.99901	6.00383	6.00778	6.05631	0.0806162	0.867468
1364	E1BI02;P13605;O62702	>tr|E1BI02|E1BI02_BOVIN Fibromodulin OS=Bos taurus GN=FMOD PE=4 SV=1;>sp|P13605|FMOD_BOVIN Fibromodulin OS=Bos taurus GN=FMOD PE=1 SV=2	11	11	34.9	42.918	375	0	87296	417000	996970	719150	451090	439080	5.82736	5.75374	5.99868	6.15306	5.72552	5.86169	0.73173	0.884104
1999	F1MNG3;P62998;F1MCR0;A5PK69	>tr|F1MNG3|F1MNG3_BOVIN Ras-related C3 botulinum toxin substrate 1 (Fragment) OS=Bos taurus GN=RAC1 PE=1 SV=1;>sp|P62998|RAC1_BOVIN Ras-related C3 botulinum toxin substrate 1 OS=Bos taurus GN=RAC1 PE=1 SV=1;>tr|F1MCR0|F1MCR0_BOVIN Uncharacterized protein (	7	3	44.4	20.248	180	0	86850	603680	993750	376310	822700	459650	5.82514	5.91441	5.99728	5.87178	5.9865	5.88157	0.987743	0.997685
3083	P53619	>sp|P53619|COPD_BOVIN Coatomer subunit delta OS=Bos taurus GN=ARCN1 PE=1 SV=1	17	17	34.8	57.274	511	0	128490	946680	992730	556050	1555400	769300	5.99524	6.1098	5.99683	6.04135	6.2631	6.10524	0.248517	0.789575
3093	P56965	>sp|P56965|DDAH1_BOVIN N(G),N(G)-dimethylarginine dimethylaminohydrolase 1 OS=Bos taurus GN=DDAH1 PE=1 SV=3	14	13	56.8	31.289	285	0	140540	768260	986050	528770	1030300	671480	6.03417	6.01911	5.9939	6.0195	6.08422	6.04618	0.197042	0.924187
1627	E1BQ37	>tr|E1BQ37|E1BQ37_BOVIN Uncharacterized protein OS=Bos taurus GN=SFPQ PE=1 SV=1	9	9	12.2	76.248	707	0	98873	666510	985960	341990	752710	497720	5.88145	5.95741	5.99386	5.83025	5.94789	5.91613	0.393266	1.11212
1247	E1BE98	>tr|E1BE98|E1BE98_BOVIN Uncharacterized protein OS=Bos taurus GN=XPO1 PE=4 SV=2	21	21	24.3	123.14	1071	0	114630	666300	985050	388110	707210	512830	5.94567	5.95727	5.99346	5.88519	5.92081	5.92912	0.0525992	1.13177
3336	Q0VCK5;G5E675	>sp|Q0VCK5|AP2A2_BOVIN AP-2 complex subunit alpha-2 OS=Bos taurus GN=AP2A2 PE=1 SV=1;>tr|G5E675|G5E675_BOVIN AP-2 complex subunit alpha-2 (Fragment) OS=Bos taurus GN=AP2A2 PE=4 SV=1	26	17	32.4	103.77	938	0	147920	744130	984710	516570	960360	692040	6.0564	6.00525	5.99331	6.00937	6.05369	6.05927	0.419311	0.949606
3433	Q1JPB0;G1K1L8;A6QPW6	>sp|Q1JPB0|ILEU_BOVIN Leukocyte elastase inhibitor OS=Bos taurus GN=SERPINB1 PE=2 SV=2;>tr|G1K1L8|G1K1L8_BOVIN Leukocyte elastase inhibitor OS=Bos taurus GN=SERPINB1 PE=3 SV=1	14	13	41.1	42.235	377	0	82851	676140	984310	389890	611980	448370	5.80467	5.96364	5.99313	5.88718	5.858	5.87078	0.458234	1.11813
4346	Q9BGI1-2;Q9BGI1	>sp|Q9BGI1-2|PRDX5_BOVIN Isoform Cytoplasmic+peroxisomal of Peroxiredoxin-5, mitochondrial OS=Bos taurus GN=PRDX5;>sp|Q9BGI1|PRDX5_BOVIN Peroxiredoxin-5, mitochondrial OS=Bos taurus GN=PRDX5 PE=2 SV=2	8	8	70.4	17.362	162	0	133070	954330	983440	537170	1069400	726760	6.01045	6.1133	5.99275	6.02635	6.1004	6.08053	0.525956	0.932696
862	A7Z066;Q8HYW3	>tr|A7Z066|A7Z066_BOVIN Canx protein OS=Bos taurus GN=canx PE=1 SV=1	19	19	33.9	67.775	593	0	110820	770670	981730	470200	856890	614860	5.93099	6.02047	5.99199	5.96852	6.00419	6.00792	0.693406	0.971867
2978	P12344;Q862R2;Q862Q8	>sp|P12344|AATM_BOVIN Aspartate aminotransferase, mitochondrial OS=Bos taurus GN=GOT2 PE=1 SV=2	18	18	41.2	47.513	430	0	103120	622560	981290	540240	1152000	703800	5.89971	5.92778	5.9918	6.02882	6.13271	6.06659	0.0288216	0.730673
982	P34955;CON__P34955	>sp|P34955|A1AT_BOVIN Alpha-1-antiproteinase OS=Bos taurus GN=SERPINA1 PE=1 SV=1;>P34955 SWISS-PROT:P34955 (Bos taurus) Alpha-1-antiproteinase precursor	10	10	22.4	46.103	416	0	161000	1034100	981180	474860	821180	436900	6.0932	6.14816	5.99175	5.9728	5.9857	5.85952	0.0854448	1.37519
906	P12763;CON__P12763;B0JYN6	>sp|P12763|FETUA_BOVIN Alpha-2-HS-glycoprotein OS=Bos taurus GN=AHSG PE=1 SV=2;>P12763 SWISS-PROT:P12763 (Bos taurus) Alpha-2-HS-glycoprotein precursor;>tr|B0JYN6|B0JYN6_BOVIN Alpha-2-HS-glycoprotein OS=Bos taurus GN=AHSG PE=2 SV=1	7	7	33.4	38.418	359	0	87715	548990	977730	327350	620840	364850	5.82944	5.87316	5.99022	5.81125	5.86424	5.78126	0.217212	1.19864
3512	Q27991;Q27989;Q27988;Q27990	>sp|Q27991|MYH10_BOVIN Myosin-10 OS=Bos taurus GN=MYH10 PE=2 SV=2	45	22	29.2	229.1	1976	0	96429	607640	976820	459060	723510	601820	5.87058	5.91725	5.98981	5.95811	5.93071	5.99861	0.411021	0.919186
2841	G8JKZ8;O97680	>tr|G8JKZ8|G8JKZ8_BOVIN Thioredoxin (Fragment) OS=Bos taurus GN=TXN PE=1 SV=1;>sp|O97680|THIO_BOVIN Thioredoxin OS=Bos taurus GN=TXN PE=3 SV=3	8	8	92.8	10.868	97	0	106180	644470	970600	419330	755640	535020	5.91241	5.9428	5.98704	5.91879	5.94958	5.94751	0.730919	1.02045
1623	E1BQ11	>tr|E1BQ11|E1BQ11_BOVIN Uncharacterized protein OS=Bos taurus GN=CTNND1 PE=1 SV=2	14	14	19.6	106.86	960	0	168200	759340	962230	552980	981770	665270	6.1122	6.01404	5.98328	6.03895	6.06327	6.04214	0.783961	0.973614
3030	P27214;P27214-2;F1MUN7;F1MD66;F1N2Q7;A3KN40	>sp|P27214|ANX11_BOVIN Annexin A11 OS=Bos taurus GN=ANXA11 PE=1 SV=1;>sp|P27214-2|ANX11_BOVIN Isoform 2 of Annexin A11 OS=Bos taurus GN=ANXA11;>tr|F1MUN7|F1MUN7_BOVIN Annexin OS=Bos taurus GN=ANXA11 PE=3 SV=2;>tr|F1MD66|F1MD66_BOVIN Annexin OS=Bos taurus G	11	10	24.9	54.018	503	0	102470	542650	961840	488200	712800	538870	5.89697	5.86812	5.9831	5.98483	5.92423	5.95063	0.391686	0.91798
1690	F1MD34	>tr|F1MD34|F1MD34_BOVIN Uncharacterized protein (Fragment) OS=Bos taurus GN=FAM129B PE=4 SV=2	16	16	24.1	84.038	743	0	103900	756480	959330	413730	853180	535410	5.90299	6.0124	5.98197	5.91295	6.0023	5.94783	0.797712	1.02666
3497	Q24JZ7;A1A4K9	>tr|Q24JZ7|Q24JZ7_BOVIN Succinyl-CoA:3-ketoacid-coenzyme A transferase OS=Bos taurus GN=OXCT1 PE=1 SV=1	12	12	38.1	56.452	520	0	271140	1280700	955240	829050	1542600	1162600	6.31956	6.24105	5.98011	6.21482	6.25951	6.28457	0.525185	0.845811
3140	P80025;G3MXZ0	>sp|P80025|PERL_BOVIN Lactoperoxidase OS=Bos taurus GN=LPO PE=1 SV=1;>tr|G3MXZ0|G3MXZ0_BOVIN Lactoperoxidase (Fragment) OS=Bos taurus GN=LPO PE=1 SV=1	23	23	48.2	80.641	712	0	334890	1815900	949250	1167400	2508700	1817300	6.41127	6.39269	5.97738	6.36346	6.47071	6.47857	0.292988	0.665069
93	Q9TTE1;CON__Q9TTE1;A2I7M9;Q28921;Q27983;Q28922	>sp|Q9TTE1|SPA31_BOVIN Serpin A3-1 OS=Bos taurus GN=SERPINA3-1 PE=1 SV=3;>Q9TTE1 SWISS-PROT:Q9TTE1 (Bos taurus) Endopin-1 precursor;>sp|A2I7M9|SPA32_BOVIN Serpin A3-2 OS=Bos taurus GN=SERPINA3-2 PE=3 SV=1;>tr|Q28921|Q28921_BOVIN Alpha 1-antichymotrypsin (F	10	4	31.1	46.236	411	0	88095	517680	938340	278740	817500	335720	5.83132	5.84766	5.97236	5.74144	5.98375	5.74512	0.546459	1.14906
756	F1MXX0;A7E3V3;Q2NL19	>tr|F1MXX0|F1MXX0_BOVIN Uncharacterized protein OS=Bos taurus GN=IMMT PE=1 SV=1;>tr|A7E3V3|A7E3V3_BOVIN Inner membrane protein, mitochondrial OS=Bos taurus GN=IMMT PE=2 SV=1;>tr|Q2NL19|Q2NL19_BOVIN Inner membrane protein, mitochondrial (Mitofilin) OS=Bos t	15	15	23.8	83.043	749	0	147350	820680	937970	521190	910490	647630	6.05472	6.04777	5.97219	6.01323	6.03054	6.03047	0.995884	1.00034
4281	Q5EA79	>sp|Q5EA79|GALM_BOVIN Aldose 1-epimerase OS=Bos taurus GN=GALM PE=2 SV=1	9	9	38	37.614	342	0	201060	985530	936570	807710	1700000	946550	6.1897	6.12727	5.97154	6.20349	6.30171	6.19529	0.134391	0.728909
963	P02584;CON__P02584;E1BHJ0	>sp|P02584|PROF1_BOVIN Profilin-1 OS=Bos taurus GN=PFN1 PE=1 SV=2;>P02584 SWISS-PROT:P02584 (Bos taurus) Profilin-1;>tr|E1BHJ0|E1BHJ0_BOVIN Profilin OS=Bos taurus PE=3 SV=1	9	9	89.3	15.057	140	0	130480	722930	934270	438360	650760	528920	6.00191	5.9927	5.97047	5.93807	5.88468	5.94253	0.0328177	1.16574
3135	P79132;Q3ZBX4;Q2KI43	>sp|P79132|CAV1_BOVIN Caveolin-1 OS=Bos taurus GN=CAV1 PE=2 SV=1;>tr|Q3ZBX4|Q3ZBX4_BOVIN Caveolin (Fragment) OS=Bos taurus GN=CAV1 PE=2 SV=1	8	8	51.1	20.594	178	0	113770	532020	928990	433930	907740	522370	5.9424	5.85953	5.96801	5.93366	6.02922	5.93712	0.39264	0.904996
698	A6QQR5	>tr|A6QQR5|A6QQR5_BOVIN TMEM43 protein OS=Bos taurus GN=TMEM43 PE=1 SV=1	10	10	38.5	44.791	400	0	103320	553360	928040	315010	637440	414500	5.90055	5.87661	5.96757	5.79456	5.8757	5.83667	0.0919233	1.20024
1172	E1BBY7;E1BBT9	>tr|E1BBY7|E1BBY7_BOVIN Uncharacterized protein OS=Bos taurus GN=HSPA4 PE=1 SV=2	12	11	19.6	94.508	840	0	75900	423730	926950	353860	634090	495100	5.76661	5.76069	5.96706	5.84507	5.87341	5.91383	0.550869	0.899532
3957	Q3SZM5;E1B9W3	>sp|Q3SZM5|NEUA_BOVIN N-acylneuraminate cytidylyltransferase OS=Bos taurus GN=CMAS PE=2 SV=1;>tr|E1B9W3|E1B9W3_BOVIN N-acylneuraminate cytidylyltransferase OS=Bos taurus GN=CMAS PE=4 SV=2	14	14	36.2	48.438	434	0	155910	958040	926470	758750	1170400	754880	6.07924	6.11498	5.96683	6.17634	6.1396	6.09702	0.169563	0.824195
4140	Q3ZCH0	>sp|Q3ZCH0|GRP75_BOVIN Stress-70 protein, mitochondrial OS=Bos taurus GN=HSPA9 PE=2 SV=1	16	16	29.6	73.741	679	0	174210	866490	923870	570430	1177600	645820	6.12744	6.07136	5.96561	6.05244	6.14226	6.02925	0.752069	0.95533
3694	Q2KJH6	>sp|Q2KJH6|SERPH_BOVIN Serpin H1 OS=Bos taurus GN=SERPINH1 PE=2 SV=1	13	13	36.6	46.506	418	0	108860	636830	922430	344420	547210	605720	5.92324	5.93762	5.96493	5.83332	5.80941	6.00141	0.381548	1.14961
2426	F1N2F1;Q1JPI3	>tr|F1N2F1|F1N2F1_BOVIN Uncharacterized protein OS=Bos taurus GN=FAM129A PE=4 SV=2	8	8	10.7	103.57	933	0	65600	545240	922410	340410	531940	430570	5.70327	5.87019	5.96492	5.82824	5.79712	5.85319	0.811214	1.04699
1208	U3Q4C5;U3PZ10;E1BDB0;U3Q123	>tr|U3Q4C5|U3Q4C5_BOVIN Erythrocyte membrane protein band 4.1-like 2 variant 2 OS=Bos taurus PE=2 SV=1;>tr|U3PZ10|U3PZ10_BOVIN Erythrocyte membrane protein band 4.1-like 2 variant 3 OS=Bos taurus PE=2 SV=1;>tr|E1BDB0|E1BDB0_BOVIN Uncharacterized protein OS	12	9	15.3	102.85	924	0	83552	502910	920930	324140	543600	441950	5.80833	5.83509	5.96423	5.80697	5.80654	5.86451	0.451447	1.10461
3222	Q08E01	>tr|Q08E01|Q08E01_BOVIN Adducin 3 (Gamma) OS=Bos taurus GN=ADD3 PE=2 SV=1	9	9	16.9	75.326	674	0	120250	584580	918430	447920	682570	591760	5.96646	5.90044	5.96305	5.94744	5.90541	5.99129	0.8923	0.989168
1320	E1BGH6;Q9TTS3;Q50I04;Q50HZ9;Q50HZ7;Q50I01;Q50I03	>tr|E1BGH6|E1BGH6_BOVIN Acetyl-CoA carboxylase 1 OS=Bos taurus GN=ACACA PE=4 SV=2;>sp|Q9TTS3|ACACA_BOVIN Acetyl-CoA carboxylase 1 OS=Bos taurus GN=ACACA PE=2 SV=1	50	43	26.6	265.37	2346	0	230480	1576400	917770	883490	1991100	1247900	6.249	6.33127	5.96273	6.24244	6.37035	6.31532	0.336616	0.744098
2884	O62654;Q862F7	>sp|O62654|DESM_BOVIN Desmin OS=Bos taurus GN=DES PE=2 SV=3;>tr|Q862F7|Q862F7_BOVIN Similar to desmin (Fragment) OS=Bos taurus PE=2 SV=1	25	20	54.3	53.531	470	0	80113	511100	917370	666930	492230	391500	5.79007	5.84211	5.96254	6.12032	5.76343	5.81187	0.797876	0.925479
1293	E1BFV0	>tr|E1BFV0|E1BFV0_BOVIN Uncharacterized protein OS=Bos taurus GN=KPNB1 PE=1 SV=2	15	15	21.1	97.226	876	0	129740	696970	914900	457100	779000	584480	5.99944	5.97681	5.96137	5.95625	5.9628	5.98591	0.48738	1.02538
2639	P26452;F8UZU9;Q862H8;Q862N6	>sp|P26452|RSSA_BOVIN 40S ribosomal protein SA OS=Bos taurus GN=RPSA PE=2 SV=4;>tr|F8UZU9|F8UZU9_BOVIN 40S ribosomal protein SA OS=Bos taurus GN=RPSA PE=2 SV=1;>tr|Q862H8|Q862H8_BOVIN Similar to 40S ribosomal protein SA (P40) (Fragment) OS=Bos taurus PE=2	10	10	47.1	32.884	295	0	184730	915740	914370	583400	1072300	791280	6.15291	6.09537	5.96112	6.0622	6.10158	6.11747	0.706257	0.946346
4216	Q5E947;Q9BGI4;Q862N9;Q862E5	>sp|Q5E947|PRDX1_BOVIN Peroxiredoxin-1 OS=Bos taurus GN=PRDX1 PE=2 SV=1;>tr|Q9BGI4|Q9BGI4_BOVIN Peroxiredoxin 1 OS=Bos taurus PE=2 SV=1;>tr|Q862N9|Q862N9_BOVIN Similar to peroxiredoxin 1 (Fragment) OS=Bos taurus PE=2 SV=1;>tr|Q862E5|Q862E5_BOVIN Similar to	9	7	51.3	22.209	199	0	91199	702270	909220	416080	792740	532070	5.84636	5.9801	5.95867	5.91541	5.97039	5.94511	0.748439	0.965473
3489	Q1RMU4;G3N0U8;F1MU96;A5D9F3	>sp|Q1RMU4|ERLN2_BOVIN Erlin-2 OS=Bos taurus GN=ERLIN2 PE=2 SV=1	7	7	26	37.73	338	0	86856	524040	908490	319150	519320	436640	5.82517	5.85296	5.95832	5.80023	5.7867	5.85927	0.242358	1.15722
1108	P63048;P62992;P0CG53;E1B9K1;P0CH28;Q9TRK4	>sp|P63048|RL40_BOVIN Ubiquitin-60S ribosomal protein L40 OS=Bos taurus GN=UBA52 PE=1 SV=2;>sp|P62992|RS27A_BOVIN Ubiquitin-40S ribosomal protein S27a OS=Bos taurus GN=RPS27A PE=1 SV=2;>sp|P0CG53|UBB_BOVIN Polyubiquitin-B OS=Bos taurus GN=UBB PE=1 SV=1;>tr	7	7	51.6	14.728	128	0	90719	618370	906280	333310	695580	431060	5.84407	5.92485	5.95726	5.81908	5.91361	5.85368	0.344683	1.11328
4004	Q3T0L2	>sp|Q3T0L2|ERP44_BOVIN Endoplasmic reticulum resident protein 44 OS=Bos taurus GN=ERP44 PE=2 SV=1	10	10	31.3	46.836	406	0	127760	773690	903440	665970	1279100	838340	5.99276	6.02217	5.9559	6.11969	6.17816	6.14256	0.00363845	0.697386
633	A6QP73;F1N5H8	>tr|A6QP73|A6QP73_BOVIN DDX31 protein OS=Bos taurus GN=DDX31 PE=2 SV=1;>tr|F1N5H8|F1N5H8_BOVIN Uncharacterized protein OS=Bos taurus GN=DDX31 PE=3 SV=1	14	14	22.9	80.853	734	0	119520	616660	894880	417520	655080	500740	5.96381	5.92365	5.95176	5.91691	5.88756	5.91875	0.0684656	1.09312
76	A1L528;Q3ZBD1;Q95MD9	>tr|A1L528|A1L528_BOVIN RAB1A, member RAS oncogene family OS=Bos taurus GN=RAB1A PE=1 SV=1;>tr|Q3ZBD1|Q3ZBD1_BOVIN RAB1A, member RAS oncogene family OS=Bos taurus GN=RAB1A PE=1 SV=1	12	5	69.8	22.677	205	0	149720	1147700	893620	645890	1234100	810820	6.06165	6.19343	5.95115	6.1064	6.16261	6.12807	0.426365	0.863741
512	F6S1Q0;A6H7D3;A1XEA4;A1XEB2;CON__H-INV:HIT000015463;A6QP90;Q148H6;CON__Q148H6;A1XEB3	>tr|F6S1Q0|F6S1Q0_BOVIN Uncharacterized protein OS=Bos taurus GN=KRT18 PE=1 SV=1;>tr|A6H7D3|A6H7D3_BOVIN KRT18 protein (Fragment) OS=Bos taurus GN=KRT18 PE=2 SV=1	15	11	40.3	47.964	429	0	80021	430780	892420	296860	405670	392150	5.78957	5.76786	5.95057	5.76879	5.67943	5.81259	0.302543	1.20892
4147	Q3ZCJ2	>sp|Q3ZCJ2|AK1A1_BOVIN Alcohol dehydrogenase [NADP(+)] OS=Bos taurus GN=AKR1A1 PE=2 SV=1	14	14	47.7	36.617	325	0	89161	690210	891840	394720	815060	536760	5.83654	5.97258	5.95029	5.89253	5.98245	5.94892	0.687254	0.951707
2752	G3X6L9	>tr|G3X6L9|G3X6L9_BOVIN Uncharacterized protein OS=Bos taurus GN=EPRS PE=1 SV=1	29	29	26.1	169.92	1511	0	136900	879770	891520	554170	1108800	711350	6.02277	6.07797	5.95013	6.03988	6.11611	6.07123	0.244547	0.873407
4229	Q5E971;F1N3K8	>sp|Q5E971|TMEDA_BOVIN Transmembrane emp24 domain-containing protein 10 OS=Bos taurus GN=TMED10 PE=2 SV=1;>tr|F1N3K8|F1N3K8_BOVIN Transmembrane emp24 domain-containing protein 10 OS=Bos taurus GN=TMED10 PE=1 SV=2	7	7	40.2	24.827	219	0	176010	1108500	888570	692820	1128000	860290	6.13191	6.17834	5.94869	6.13686	6.12357	6.15379	0.504386	0.887646
3118	P63009;Q08DS7;G3X7G4;Q9TS60	>sp|P63009|AP2B1_BOVIN AP-2 complex subunit beta OS=Bos taurus GN=AP2B1 PE=1 SV=2;>sp|Q08DS7|AP1B1_BOVIN AP-1 complex subunit beta-1 OS=Bos taurus GN=AP2B1 PE=2 SV=1;>tr|G3X7G4|G3X7G4_BOVIN AP complex subunit beta OS=Bos taurus GN=AP2B1 PE=3 SV=1	23	15	32.2	104.57	937	0	92896	702570	884360	365750	858750	506760	5.85437	5.98029	5.94663	5.85942	6.00513	5.92394	0.968132	0.994489
3004	P19803;Q58DT6;Q7M2Q9	>sp|P19803|GDIR1_BOVIN Rho GDP-dissociation inhibitor 1 OS=Bos taurus GN=ARHGDIA PE=1 SV=3;>tr|Q58DT6|Q58DT6_BOVIN Rho GDP dissociation inhibitor (GDI) alpha OS=Bos taurus GN=ARHGDIA PE=1 SV=1	12	12	61.8	23.421	204	0	114380	605430	881560	445880	758610	496580	5.94472	5.91566	5.94525	5.94545	5.95128	5.91513	0.895701	0.99523
4304	Q76I81;E1BCB7	>sp|Q76I81|RS12_BOVIN 40S ribosomal protein S12 OS=Bos taurus GN=RPS12 PE=2 SV=1	5	5	39.4	14.515	132	0	80059	480950	878820	453350	1075300	668400	5.78978	5.8157	5.9439	5.95267	6.10279	6.04418	0.0469797	0.655511
2016	F1MNT4;Q28899	>tr|F1MNT4|F1MNT4_BOVIN Uncharacterized protein (Fragment) OS=Bos taurus GN=LAMB1 PE=4 SV=2	19	19	11.8	198.74	1798	0	101610	569110	878360	365540	788360	463350	5.89331	5.8888	5.94367	5.85917	5.96799	5.88505	0.909184	1.01047
2904	P00432	>sp|P00432|CATA_BOVIN Catalase OS=Bos taurus GN=CAT PE=1 SV=3	13	13	35.7	59.915	527	0	138710	641410	873050	497610	645140	523510	6.02848	5.94074	5.94104	5.99313	5.88091	5.93807	0.494868	1.07824
973	P06868;CON__P06868;E1B726;A7E350	>sp|P06868|PLMN_BOVIN Plasminogen OS=Bos taurus GN=PLG PE=1 SV=2;>P06868 SWISS-PROT:P06868 (Bos taurus) Plasminogen precursor;>tr|E1B726|E1B726_BOVIN Plasminogen OS=Bos taurus GN=PLG PE=3 SV=2;>tr|A7E350|A7E350_BOVIN PLG protein OS=Bos taurus GN=PLG PE=2 S	19	19	24.6	91.215	812	0	90514	418010	872750	444110	825560	414310	5.84309	5.75479	5.94089	5.94373	5.98801	5.83647	0.336519	0.838533
4366	Q9TU03	>sp|Q9TU03|GDIR2_BOVIN Rho GDP-dissociation inhibitor 2 OS=Bos taurus GN=ARHGDIB PE=2 SV=3	7	7	55	22.793	200	0	67634	470410	872580	347220	492750	396040	5.71654	5.80608	5.94081	5.83684	5.76389	5.81688	0.835039	1.03579
172	A4FUA8	>sp|A4FUA8|CAZA1_BOVIN F-actin-capping protein subunit alpha-1 OS=Bos taurus GN=CAPZA1 PE=2 SV=1	8	6	45.5	32.931	286	0	80963	499570	870040	339450	736620	462880	5.79466	5.8322	5.93954	5.82701	5.9385	5.88461	0.632779	0.937764
2577	F1N7K8;Q07536	>tr|F1N7K8|F1N7K8_BOVIN Methylmalonate-semialdehyde dehydrogenase [acylating], mitochondrial OS=Bos taurus GN=ALDH6A1 PE=1 SV=1;>sp|Q07536|MMSA_BOVIN Methylmalonate-semialdehyde dehydrogenase [acylating], mitochondrial OS=Bos taurus GN=ALDH6A1 PE=1 SV=1	17	17	42.1	58.046	537	0	132960	902170	868300	573850	1073500	684130	6.01009	6.08889	5.93867	6.05503	6.10206	6.05428	0.278045	0.875172
848	A7Z025	>tr|A7Z025|A7Z025_BOVIN PRPF8 protein OS=Bos taurus GN=PRPF8 PE=2 SV=1	27	27	12.7	273.6	2335	0	117350	744990	865250	360400	744830	489410	5.95585	6.00575	5.93714	5.85302	5.94332	5.90881	0.124989	1.16019
211	A4FV12	>tr|A4FV12|A4FV12_BOVIN UBA2 protein OS=Bos taurus GN=UBA2 PE=1 SV=1	11	11	23.3	71.031	640	0	115290	538270	861520	377530	643240	477730	5.94816	5.8646	5.93527	5.87319	5.87963	5.89832	0.298412	1.0772
3224	Q08E20	>sp|Q08E20|ESTD_BOVIN S-formylglutathione hydrolase OS=Bos taurus GN=ESD PE=2 SV=1	11	11	51.1	31.548	282	0	88476	517580	860420	372830	606010	463950	5.8332	5.84758	5.93471	5.86775	5.85374	5.88561	0.936643	1.00646
1446	E1BKM4	>tr|E1BKM4|E1BKM4_BOVIN Uncharacterized protein (Fragment) OS=Bos taurus GN=PDCD6IP PE=4 SV=2	15	15	19.8	100.99	914	0	77725	448160	858860	269200	451990	332940	5.77693	5.78503	5.93392	5.72631	5.72639	5.74151	0.121436	1.26054
1978	F1MMR6;P80209;Q9BGU5;A1YZD1	>tr|F1MMR6|F1MMR6_BOVIN Cathepsin D OS=Bos taurus GN=CTSD PE=1 SV=1;>sp|P80209|CATD_BOVIN Cathepsin D OS=Bos taurus GN=CTSD PE=1 SV=2;>tr|Q9BGU5|Q9BGU5_BOVIN Cathepsin D (Fragment) OS=Bos taurus GN=cat-D PE=2 SV=1	12	12	36.2	44.704	412	0	103450	495180	858230	439520	658170	503370	5.9011	5.82836	5.9336	5.93922	5.8896	5.92103	0.446798	0.935556
2936	P05631;P05631-2	>sp|P05631|ATPG_BOVIN ATP synthase subunit gamma, mitochondrial OS=Bos taurus GN=ATP5C1 PE=1 SV=3;>sp|P05631-2|ATPG_BOVIN Isoform Heart of ATP synthase subunit gamma, mitochondrial OS=Bos taurus GN=ATP5C1	10	10	40.6	33.072	298	0	189060	1048600	854720	665320	1290100	845450	6.16297	6.15421	5.93182	6.11927	6.18188	6.14623	0.443099	0.858763
3947	Q3SZH7	>sp|Q3SZH7|LKHA4_BOVIN Leukotriene A-4 hydrolase OS=Bos taurus GN=LTA4H PE=2 SV=3	16	16	34.5	69.305	611	0	77821	361090	853130	206770	347400	291040	5.77747	5.69122	5.93102	5.61172	5.61209	5.68309	0.0907357	1.45972
3360	Q0VCY7	>sp|Q0VCY7|SRSF1_BOVIN Serine/arginine-rich splicing factor 1 OS=Bos taurus GN=SRSF1 PE=2 SV=1	7	7	32.3	27.744	248	0	131790	612490	850300	392900	610750	489880	6.00625	5.9207	5.92957	5.89052	5.85712	5.90923	0.0994381	1.1656
3521	Q28824;F1N269;Q28824-3	>sp|Q28824|MYLK_BOVIN Myosin light chain kinase, smooth muscle OS=Bos taurus GN=MYLK PE=1 SV=1;>tr|F1N269|F1N269_BOVIN Myosin light chain kinase, smooth muscle OS=Bos taurus GN=MYLK PE=1 SV=2	14	14	14.6	128.82	1176	0	84318	589020	846140	488280	640810	499790	5.81229	5.90373	5.92744	5.98491	5.87799	5.91793	0.384762	0.899933
1045	E1B748	>tr|E1B748|E1B748_BOVIN Uncharacterized protein OS=Bos taurus GN=HYOU1 PE=1 SV=1	27	27	33.4	111.68	1002	0	132320	786030	845000	451550	784140	619430	6.008	6.02904	5.92686	5.95094	5.96565	6.01113	0.754824	1.02816
903	Q3SZI4;B0JYM5	>sp|Q3SZI4|1433T_BOVIN 14-3-3 protein theta OS=Bos taurus GN=YWHAQ PE=2 SV=1;>tr|B0JYM5|B0JYM5_BOVIN Tyrosine 3-monooxygenase/tryptophan 5-monooxygenase activation protein, theta polypeptide OS=Bos taurus GN=YWHAQ PE=2 SV=1	12	8	53.1	27.764	245	0	59910	426990	844230	312210	711090	439690	5.66387	5.76402	5.92646	5.79068	5.92318	5.86229	0.436241	0.843464
1286	E1BFG0;Q2KJC9	>tr|E1BFG0|E1BFG0_BOVIN Alpha-aminoadipic semialdehyde dehydrogenase OS=Bos taurus GN=ALDH7A1 PE=1 SV=2;>sp|Q2KJC9|AL7A1_BOVIN Alpha-aminoadipic semialdehyde dehydrogenase OS=Bos taurus GN=ALDH7A1 PE=2 SV=4	17	17	45.1	58.595	539	0	162830	1153400	844060	655220	1238800	789040	6.0981	6.19558	5.92637	6.11262	6.16426	6.11624	0.51288	0.875609
1830	F1MHV4	>tr|F1MHV4|F1MHV4_BOVIN Uncharacterized protein OS=Bos taurus GN=CTSW PE=3 SV=1	5	4	16.3	41.789	375	0	86676	372760	843950	277730	455180	461260	5.82427	5.70503	5.92632	5.73986	5.72944	5.88309	0.692518	1.08246
4056	Q3T165	>sp|Q3T165|PHB_BOVIN Prohibitin OS=Bos taurus GN=PHB PE=2 SV=1	14	14	65.1	29.804	272	0	135970	861190	841760	463690	847950	559430	6.01981	6.0687	5.92519	5.96246	5.99963	5.96689	0.553561	1.06719
3845	Q3MHR7;F1MEL0	>sp|Q3MHR7|ARPC2_BOVIN Actin-related protein 2/3 complex subunit 2 OS=Bos taurus GN=ARPC2 PE=1 SV=1	12	12	45.3	34.349	300	0	116960	588700	840490	380010	719640	461910	5.95441	5.90349	5.92453	5.87603	5.92838	5.8837	0.226375	1.07508
829	A7YWF1;Q19RL8	>tr|A7YWF1|A7YWF1_BOVIN ACSS2 protein OS=Bos taurus GN=ACSS2 PE=2 SV=1;>tr|Q19RL8|Q19RL8_BOVIN Acetyl-CoA synthetase 2 (Fragment) OS=Bos taurus PE=2 SV=1	20	20	35.8	78.733	701	0	184670	1554100	838560	749190	1436900	1231900	6.15277	6.32508	5.92353	6.17083	6.22869	6.30972	0.451319	0.789551
1006	Q2KJF1;CON__Q2KJF1	>sp|Q2KJF1|A1BG_BOVIN Alpha-1B-glycoprotein OS=Bos taurus GN=A1BG PE=1 SV=1;>Q2KJF1 TREMBL:Q2KJF1 (Bos taurus) Alpha-1-B glycoprotein	12	12	36.6	53.553	503	0	88071	436000	834190	314380	660740	333580	5.8312	5.77309	5.92127	5.79369	5.89129	5.74234	0.621934	1.07832
757	A7E3V7;P62871;E1BB14	>tr|A7E3V7|A7E3V7_BOVIN Guanine nucleotide-binding protein, beta-1 subunit (Fragment) OS=Bos taurus GN=GNB1 PE=2 SV=1;>sp|P62871|GBB1_BOVIN Guanine nucleotide-binding protein G(I)/G(S)/G(T) subunit beta-1 OS=Bos taurus GN=GNB1 PE=1 SV=3	11	5	43.3	37.029	337	0	68088	317620	830060	391380	567930	474350	5.71944	5.63551	5.91911	5.88883	5.82556	5.89524	0.267928	0.772936
899	B0JYL6;E1BPP7;Q05FF2	>tr|B0JYL6|B0JYL6_BOVIN Signal transducer and activator of transcription OS=Bos taurus GN=STAT1 PE=2 SV=1;>tr|E1BPP7|E1BPP7_BOVIN Signal transducer and activator of transcription OS=Bos taurus GN=STAT4 PE=3 SV=2;>tr|Q05FF2|Q05FF2_BOVIN Signal transducer an	12	12	19.8	86.929	747	0	70296	451920	820860	248840	564910	329120	5.7333	5.78866	5.91427	5.69216	5.82324	5.7365	0.404163	1.15198
1146	E1BB17;G3MYE8	>tr|E1BB17|E1BB17_BOVIN Uncharacterized protein OS=Bos taurus GN=HNRNPH3 PE=4 SV=1	4	3	18.2	36.926	346	0	100690	412620	819380	271440	432100	335030	5.88936	5.74915	5.91349	5.72991	5.70684	5.74423	0.0775655	1.32945
3067	P48034;M1ZMP2;F1MRY9;M1ZMN6;E1BBX5	>sp|P48034|AOXA_BOVIN Aldehyde oxidase 1 OS=Bos taurus GN=AOX1 PE=1 SV=2;>tr|M1ZMP2|M1ZMP2_BOVIN Aldehyde oxidase 1 OS=Bos taurus PE=2 SV=1;>tr|F1MRY9|F1MRY9_BOVIN Aldehyde oxidase 1 OS=Bos taurus GN=AOX1 PE=1 SV=2	22	22	18.9	147.61	1339	0	78944	390240	817680	271920	379800	330620	5.78369	5.72493	5.91258	5.73068	5.65082	5.73847	0.18116	1.26011
3048	P35466;Q9TSB1	>sp|P35466|S10A4_BOVIN Protein S100-A4 OS=Bos taurus GN=S100A4 PE=1 SV=2	3	3	27.7	11.807	101	0	35522	188240	816810	387310	316800	314090	5.43687	5.40831	5.91212	5.88429	5.57205	5.7162	0.499516	0.727087
3019	P23196	>sp|P23196|APEX1_BOVIN DNA-(apurinic or apyrimidinic site) lyase OS=Bos taurus GN=APEX1 PE=1 SV=2	12	12	55.7	35.569	318	0	107210	571070	814890	454030	617640	524900	5.91661	5.89029	5.9111	5.95332	5.862	5.93922	0.700793	0.972344
3569	Q2HJ65	>tr|Q2HJ65|Q2HJ65_BOVIN Core histone macro-H2A OS=Bos taurus GN=H2AFY PE=2 SV=1	10	8	27.2	39.532	371	0	121380	551770	804350	328160	573500	433700	5.97052	5.87536	5.90545	5.81232	5.82979	5.85633	0.052364	1.21422
3109	P61603	>sp|P61603|CH10_BOVIN 10 kDa heat shock protein, mitochondrial OS=Bos taurus GN=HSPE1 PE=3 SV=2	8	8	68.6	10.932	102	0	142800	872890	799550	414000	760380	551790	6.0411	6.07456	5.90285	5.91324	5.95229	5.96092	0.305778	1.15883
1004	Q2KIT0;CON__Q2KIT0	>sp|Q2KIT0|HP20_BOVIN Protein HP-20 homolog OS=Bos taurus PE=2 SV=1;>Q2KIT0 TREMBL:Q2KIT0 (Bos taurus) Similar to collagen, type X, alpha 1	6	6	33.5	20.646	191	0	84783	474130	798120	333270	622440	291680	5.81468	5.8095	5.90207	5.81903	5.86536	5.68405	0.444846	1.12876
3105	P61286;E1BNB4;Q862M1	>sp|P61286|PABP1_BOVIN Polyadenylate-binding protein 1 OS=Bos taurus GN=PABPC1 PE=2 SV=1	16	10	26.1	70.67	636	0	152960	997060	797510	547030	1086100	761600	6.07095	6.13232	5.90174	6.03425	6.10713	6.10087	0.563765	0.900022
2235	F1MWR8;Q2NKZ1	>tr|F1MWR8|F1MWR8_BOVIN T-complex protein 1 subunit eta (Fragment) OS=Bos taurus GN=CCT7 PE=3 SV=2;>sp|Q2NKZ1|TCPH_BOVIN T-complex protein 1 subunit eta OS=Bos taurus GN=CCT7 PE=1 SV=1	15	15	38.3	59.18	541	0	108470	550670	794190	364360	567820	467850	5.92168	5.87449	5.89992	5.85777	5.82547	5.88925	0.146514	1.09951
2155	F1MU08;P18493;Q2KIU9	>tr|F1MU08|F1MU08_BOVIN Poly [ADP-ribose] polymerase 1 OS=Bos taurus GN=PARP1 PE=4 SV=2;>sp|P18493|PARP1_BOVIN Poly [ADP-ribose] polymerase 1 OS=Bos taurus GN=PARP1 PE=2 SV=2	20	20	21.8	113.37	1016	0	86679	480530	792130	316020	599230	411780	5.82428	5.81532	5.8988	5.79595	5.84885	5.83381	0.552667	1.04696
3061	P41976;E1BHL1	>sp|P41976|SODM_BOVIN Superoxide dismutase [Mn], mitochondrial OS=Bos taurus GN=SOD2 PE=2 SV=1;>tr|E1BHL1|E1BHL1_BOVIN Superoxide dismutase [Mn], mitochondrial OS=Bos taurus GN=SOD2 PE=1 SV=2	6	6	38.7	24.638	222	0	170070	1113600	789230	435620	566840	602740	6.117	6.18033	5.8972	5.93534	5.82472	5.99927	0.21973	1.39658
1995	F1MN84;P79098;Q9TRH1;Q9MYV4	>tr|F1MN84|F1MN84_BOVIN Aminopeptidase N OS=Bos taurus GN=ANPEP PE=4 SV=2;>sp|P79098|AMPN_BOVIN Aminopeptidase N OS=Bos taurus GN=ANPEP PE=2 SV=4	14	13	21.7	109.4	965	0	65600	358670	788000	191210	374650	313220	5.70327	5.68829	5.89653	5.57775	5.64489	5.71499	0.208012	1.30864
950	CON__ENSEMBL:ENSBTAP00000024466	>ENSEMBL:ENSBTAP00000024466 (Bos taurus) 44 kDa protein	10	2	41.4	43.9	401	0	33691	64626	787480	178720	575970	269230	5.41388	4.94401	5.89624	5.54841	5.83166	5.64927	0.419015	0.551565
2359	F1N076;CON__ENSEMBL:ENSBTAP00000031900;Q32P72	>tr|F1N076|F1N076_BOVIN Uncharacterized protein OS=Bos taurus GN=CP PE=1 SV=2;>ENSEMBL:ENSBTAP00000031900 (Bos taurus) 121 kDa protein	13	13	15.7	123.81	1085	0	122920	453910	785410	377800	685640	396960	5.97599	5.79057	5.8951	5.8735	5.90736	5.81789	0.742989	1.04947
3992	Q3T0E5	>sp|Q3T0E5|APMAP_BOVIN Adipocyte plasma membrane-associated protein OS=Bos taurus GN=APMAP PE=2 SV=1	15	15	42.5	46.09	412	0	94598	724300	781440	386450	882470	525990	5.86225	5.99352	5.8929	5.88333	6.01696	5.94012	0.610448	0.932009
2981	P13135;A0FJZ6	>sp|P13135|CPNS1_BOVIN Calpain small subunit 1 OS=Bos taurus GN=CAPNS1 PE=2 SV=1	6	6	41.4	27.931	263	0	54288	445150	780630	280250	537280	339500	5.62107	5.78211	5.89245	5.74378	5.80146	5.74998	0.998762	1.00031
696	F1MB01;A6QQP7	>tr|F1MB01|F1MB01_BOVIN Dysferlin OS=Bos taurus GN=DYSF PE=4 SV=2;>sp|A6QQP7|DYSF_BOVIN Dysferlin OS=Bos taurus GN=DYSF PE=2 SV=1	24	23	15.3	239.28	2107	0	146760	782920	780190	496180	1155000	558520	6.05298	6.02732	5.8922	5.99188	6.13384	5.96618	0.61054	0.912431
80	A1L555;P26779;F1MXP8;P26779-2	>tr|A1L555|A1L555_BOVIN Prosaposin OS=Bos taurus GN=PSAP PE=2 SV=1;>sp|P26779|SAP_BOVIN Prosaposin OS=Bos taurus GN=PSAP PE=1 SV=3;>tr|F1MXP8|F1MXP8_BOVIN Prosaposin OS=Bos taurus GN=PSAP PE=1 SV=2;>sp|P26779-2|SAP_BOVIN Isoform 2 of Prosaposin OS=Bos taur	8	8	20.2	58.167	525	0	115890	683100	779800	634380	970150	775600	5.95042	5.96808	5.89198	6.09859	6.0581	6.10878	0.00542892	0.70524
2907	P00515	>sp|P00515|KAP2_BOVIN cAMP-dependent protein kinase type II-alpha regulatory subunit OS=Bos taurus GN=PRKAR2A PE=1 SV=2	12	11	45.1	45.093	401	0	138540	593720	773080	413350	570590	481420	6.02795	5.90718	5.88822	5.91255	5.82758	5.90167	0.303161	1.14952
1643	F1MBF6;G3X7D3;F1MX39	>tr|F1MBF6|F1MBF6_BOVIN Uncharacterized protein OS=Bos taurus GN=RAB6A PE=3 SV=2	8	3	53.4	23.518	208	0	147370	866390	772080	525760	967840	626770	6.05478	6.07131	5.88766	6.01702	6.05706	6.01625	0.693264	0.942917
755	A7E3V1;P31039;G3MY67;Q2HJI1;G5E6M7;Q0QF04;Q2QJG4	>tr|A7E3V1|A7E3V1_BOVIN Succinate dehydrogenase complex, subunit A, flavoprotein (Fragment) OS=Bos taurus GN=SDHA PE=2 SV=1;>sp|P31039|SDHA_BOVIN Succinate dehydrogenase [ubiquinone] flavoprotein subunit, mitochondrial OS=Bos taurus GN=SDHA PE=1 SV=3;>tr|G	18	18	43.1	72.932	664	0	137410	739530	771700	516930	814220	601180	6.02439	6.00256	5.88745	6.00967	5.982	5.99815	0.592042	0.943757
1824	F1MHR6	>tr|F1MHR6|F1MHR6_BOVIN Uncharacterized protein (Fragment) OS=Bos taurus GN=KHSRP PE=1 SV=2	12	10	19.6	73.523	708	0	94124	483440	770030	327360	525390	426080	5.86007	5.81794	5.88651	5.81126	5.79174	5.84863	0.221717	1.09051
2987	P13620	>sp|P13620|ATP5H_BOVIN ATP synthase subunit d, mitochondrial OS=Bos taurus GN=ATP5H PE=1 SV=2	6	3	45.3	18.692	161	0	121920	770060	768630	414690	945580	567210	5.97245	6.02012	5.88572	5.91396	6.04696	5.97289	0.753553	0.958282
3056	P39872;B1H0W8;Q862D2;A1XEC9;F1N578;Q9BDY6;Q3SZ10;M5FKG6	>sp|P39872|RL3_BOVIN 60S ribosomal protein L3 OS=Bos taurus GN=RPL3 PE=2 SV=2;>tr|B1H0W8|B1H0W8_BOVIN Ribosomal protein L3 OS=Bos taurus GN=Rpl3 PE=2 SV=1	12	12	35	46.023	403	0	195290	1557300	767820	534020	1141900	753870	6.17705	6.32597	5.88526	6.02379	6.12889	6.09644	0.745042	1.11272
2845	H7BWW0;F1MK51;Q58CZ1	>tr|H7BWW0|H7BWW0_BOVIN Coronin OS=Bos taurus GN=CORO1B PE=1 SV=1;>tr|F1MK51|F1MK51_BOVIN Coronin OS=Bos taurus GN=CORO1B PE=3 SV=2;>tr|Q58CZ1|Q58CZ1_BOVIN Coronin OS=Bos taurus GN=CORO1B PE=2 SV=1	9	9	25.6	54.252	488	0	118810	737920	766200	456050	769600	589400	5.96122	6.00161	5.88434	5.95525	5.95753	5.98955	0.637679	0.958547
2165	Q9TRY0;F1MU79	>sp|Q9TRY0|FKBP4_BOVIN Peptidyl-prolyl cis-trans isomerase FKBP4 OS=Bos taurus GN=FKBP4 PE=1 SV=4;>tr|F1MU79|F1MU79_BOVIN Peptidyl-prolyl cis-trans isomerase FKBP4 OS=Bos taurus GN=FKBP4 PE=1 SV=2	17	17	41.2	51.529	459	0	94823	464960	765990	245510	493020	325970	5.86328	5.80102	5.88422	5.68631	5.76412	5.73232	0.022366	1.32411
1537	E1BND6	>tr|E1BND6|E1BND6_BOVIN Uncharacterized protein (Fragment) OS=Bos taurus GN=LRBA PE=4 SV=2	28	26	11.9	311.54	2786	0	149650	938920	765880	524100	1157700	642350	6.06145	6.10623	5.88416	6.01565	6.13486	6.02691	0.618741	0.908113
2103	O02751;F1MS40;Q3ZBR2	>sp|O02751|CFDP2_BOVIN Craniofacial development protein 2 OS=Bos taurus GN=CFDP2 PE=1 SV=2;>tr|F1MS40|F1MS40_BOVIN Craniofacial development protein 2 OS=Bos taurus GN=CFDP2 PE=1 SV=1	14	9	25.5	66.324	592	0	89455	511730	765110	346060	664570	390880	5.83797	5.84264	5.88372	5.83539	5.8938	5.81119	0.793194	1.01855
1134	E1BAK6	>tr|E1BAK6|E1BAK6_BOVIN Uncharacterized protein (Fragment) OS=Bos taurus GN=DAZAP1 PE=4 SV=2	6	6	26.3	42.367	396	0	85362	497500	764660	300350	602340	394100	5.81763	5.83039	5.88347	5.77386	5.8511	5.81475	0.366451	1.07298
2872	O02691	>sp|O02691|HCD2_BOVIN 3-hydroxyacyl-CoA dehydrogenase type-2 OS=Bos taurus GN=HSD17B10 PE=1 SV=3	11	11	63.6	27.14	261	0	163830	921140	763190	571290	1083800	781460	6.10076	6.09793	5.88263	6.05309	6.10621	6.11205	0.44386	0.864284
1939	F1MLW8	>tr|F1MLW8|F1MLW8_BOVIN Uncharacterized protein OS=Bos taurus PE=4 SV=2	7	5	37.8	24.623	233	0	42880	410010	763170	231000	487360	189180	5.51862	5.74639	5.88262	5.65985	5.75911	5.49602	0.585646	1.1955
4335	Q8WN55;A8YXY5	>sp|Q8WN55|PTBP1_BOVIN Polypyrimidine tract-binding protein 1 OS=Bos taurus GN=PTBP1 PE=2 SV=1;>tr|A8YXY5|A8YXY5_BOVIN PTBP1 protein OS=Bos taurus GN=PTBP1 PE=2 SV=1	11	8	34.1	57.105	531	0	93798	476260	763160	337770	651190	447490	5.85856	5.81144	5.88262	5.82486	5.88497	5.86993	0.759816	0.979385
2326	Q58DR8;F1MZ38	>sp|Q58DR8|SUCA_BOVIN Succinyl-CoA ligase [ADP/GDP-forming] subunit alpha, mitochondrial OS=Bos taurus GN=SUCLG1 PE=2 SV=3;>tr|F1MZ38|F1MZ38_BOVIN Succinyl-CoA ligase [ADP/GDP-forming] subunit alpha, mitochondrial OS=Bos taurus GN=SUCLG1 PE=1 SV=1	7	7	24.6	36.166	346	0	123790	759450	762730	494880	1254900	687860	5.97906	6.0141	5.88237	5.99074	6.16987	6.05664	0.156923	0.769296
2571	F1N7H5;Q2YDJ9	>tr|F1N7H5|F1N7H5_BOVIN Mannose-1-phosphate guanyltransferase beta OS=Bos taurus GN=GMPPB PE=4 SV=2;>sp|Q2YDJ9|GMPPB_BOVIN Mannose-1-phosphate guanyltransferase beta OS=Bos taurus GN=GMPPB PE=2 SV=1	8	8	31.7	39.796	360	0	138470	894330	762270	483810	984820	616140	6.02773	6.0851	5.88211	5.98091	6.06462	6.00882	0.776559	0.955425
835	A7YY28	>sp|A7YY28|ABHEB_BOVIN Alpha/beta hydrolase domain-containing protein 14B OS=Bos taurus GN=ABHD14B PE=2 SV=1	10	10	66.7	22.455	210	0	117950	522720	756830	441130	675720	549620	5.95807	5.85187	5.879	5.9408	5.90103	5.9592	0.360139	0.917565
3108	P61585;Q7M3H5	>sp|P61585|RHOA_BOVIN Transforming protein RhoA OS=Bos taurus GN=RHOA PE=1 SV=1	7	2	49.2	21.768	193	0	55479	296890	756320	344520	741960	463180	5.6305	5.6062	5.87871	5.83345	5.94164	5.88489	0.121228	0.65838
2040	F1MPT5	>tr|F1MPT5|F1MPT5_BOVIN Uncharacterized protein (Fragment) OS=Bos taurus GN=DST PE=4 SV=2	22	21	4.1	844.19	7493	0	86894	467680	754620	286760	506290	348250	5.82536	5.80355	5.87773	5.75376	5.77566	5.76103	0.0347758	1.18049
2083	Q9XSX1;Q52ZG8;F1N161;Q52ZG6;F1MR96;Q52ZG7;A6QNM1;F1MD74;Q52ZH0;Q52ZG9;G3N2N7;P20811;Q01039;Q52ZH2;Q52ZH3	>tr|Q9XSX1|Q9XSX1_BOVIN Calpastatin OS=Bos taurus PE=2 SV=1;>tr|Q52ZG8|Q52ZG8_BOVIN Calpastatin type II OS=Bos taurus GN=CAST PE=4 SV=1;>tr|F1N161|F1N161_BOVIN Calpastatin OS=Bos taurus GN=CAST PE=1 SV=2;>tr|Q52ZG6|Q52ZG6_BOVIN Calpastatin type I OS=Bos ta	7	7	14.4	84.088	786	0	116630	501340	754120	379910	438080	415810	5.95318	5.83373	5.87744	5.87592	5.71281	5.83804	0.259898	1.20003
2961	P10790;C0LSL0;Q6VTH7;A0A0A0YT41;P02690	>sp|P10790|FABPH_BOVIN Fatty acid-binding protein, heart OS=Bos taurus GN=FABP3 PE=1 SV=2;>tr|C0LSL0|C0LSL0_BOVIN Heart fatty acid-binding protein OS=Bos taurus GN=H-FABP PE=2 SV=1;>tr|Q6VTH7|Q6VTH7_BOVIN Heart fatty acid-binding protein (Fragment) OS=Bos	10	3	69.2	14.779	133	0	198710	1562500	753050	895920	2447200	1167400	6.18459	6.32742	5.87682	6.24851	6.45993	6.28636	0.244123	0.628073
1452	Q2NKY7;E1BKU2	>sp|Q2NKY7|SEPT2_BOVIN Septin-2 OS=Bos taurus GN=SEPT2 PE=2 SV=1;>tr|E1BKU2|E1BKU2_BOVIN Septin-2 OS=Bos taurus GN=SEPT2 PE=3 SV=2	8	7	37.4	41.571	361	0	71573	297060	752750	286120	472840	367820	5.74112	5.60644	5.87665	5.75278	5.74597	5.78478	0.814485	0.955491
745	A7E3P5;Q32L99	>tr|A7E3P5|A7E3P5_BOVIN Zinc binding alcohol dehydrogenase, domain containing 1 OS=Bos taurus GN=ZADH1 PE=2 SV=1;>sp|Q32L99|PTGR2_BOVIN Prostaglandin reductase 2 OS=Bos taurus GN=PTGR2 PE=2 SV=1	7	7	34.5	32.09	296	0	86790	634600	752390	405160	724090	543610	5.82484	5.9361	5.87644	5.90386	5.93105	5.95443	0.224735	0.889911
1005	Q2KIU3;CON__Q2KIU3	>sp|Q2KIU3|HP252_BOVIN Protein HP-25 homolog 2 OS=Bos taurus PE=2 SV=1;>Q2KIU3 TREMBL:Q2KIU3 (Bos taurus) Similar to C1q and tumor necrosis factor related protein 5	4	4	24.7	22.911	215	0	55326	529000	751700	423620	583070	248750	5.6293	5.85706	5.87604	5.92321	5.83698	5.6149	0.973837	0.990307
4317	Q865V6	>sp|Q865V6|CAPG_BOVIN Macrophage-capping protein OS=Bos taurus GN=CAPG PE=2 SV=1	7	7	24.1	38.876	349	0	95472	524390	750110	354240	691480	424480	5.86625	5.85325	5.87512	5.84553	5.91104	5.847	0.900979	0.993154
4256	Q5E9F9	>sp|Q5E9F9|PRS7_BOVIN 26S protease regulatory subunit 7 OS=Bos taurus GN=PSMC2 PE=2 SV=3	14	14	36.7	48.633	433	0	115220	596820	746550	351220	632870	444480	5.9479	5.90944	5.87306	5.84182	5.87258	5.86699	0.102973	1.12117
935	P21752;CON__P21752;Q6Y1E1;P62326;E1B9F3;C1K3N7;G8JL04;G3MWM4;G8JKY5;G8JKW3	>sp|P21752|TYB10_BOVIN Thymosin beta-10 OS=Bos taurus GN=TMSB10 PE=1 SV=2;>P21752 SWISS-PROT:P21752 (Bos taurus) Thymosin beta-9;>tr|Q6Y1E1|Q6Y1E1_BOVIN Thymosin beta 4 OS=Bos taurus PE=2 SV=1;>sp|P62326|TYB4_BOVIN Thymosin beta-4 OS=Bos taurus GN=TMSB4 PE	2	2	33.3	4.8054	42	0	67843	457370	744230	338250	376780	374500	5.71788	5.79387	5.87171	5.82547	5.64735	5.79259	0.606434	1.09484
3050	P35605;G8JKX8;Q862H2	>sp|P35605|COPB2_BOVIN Coatomer subunit beta OS=Bos taurus GN=COPB2 PE=1 SV=3;>tr|G8JKX8|G8JKX8_BOVIN Coatomer subunit beta OS=Bos taurus GN=COPB2 PE=4 SV=1	21	21	25.7	102.39	906	0	141210	828000	743440	484720	1058600	644170	6.03624	6.05163	5.87125	5.98173	6.09599	6.02814	0.503313	0.893484
1982	F1MMT2	>tr|F1MMT2|F1MMT2_BOVIN Uncharacterized protein (Fragment) OS=Bos taurus GN=LAMA2 PE=4 SV=2	24	24	10.8	339.41	3085	0	140050	557480	741500	329930	935520	480180	6.03265	5.87983	5.87011	5.81466	6.04231	5.90055	0.926148	1.01943
646	A6QPH7;F1MZC0;F1N6I4;A6QPX6	>tr|A6QPH7|A6QPH7_BOVIN AKR7A2 protein OS=Bos taurus GN=AKR7A2 PE=2 SV=1;>tr|F1MZC0|F1MZC0_BOVIN Uncharacterized protein (Fragment) OS=Bos taurus GN=AKR7A2 PE=1 SV=1;>tr|F1N6I4|F1N6I4_BOVIN Uncharacterized protein (Fragment) OS=Bos taurus GN=AKR7A2 PE=4 SV	9	9	35	40.507	369	0	94615	479590	740590	366010	615060	418520	5.86233	5.81447	5.86958	5.85973	5.86018	5.84086	0.807473	0.989016
872	F1N2R1;A8E4P3	>tr|F1N2R1|F1N2R1_BOVIN Uncharacterized protein OS=Bos taurus GN=STOM PE=4 SV=2;>tr|A8E4P3|A8E4P3_BOVIN STOM protein OS=Bos taurus GN=STOM PE=2 SV=1	11	11	48.2	31.32	284	0	71006	465440	740560	298260	547340	336410	5.73767	5.80146	5.86956	5.77083	5.80952	5.74601	0.552102	1.06523
2581	F1N7Q7;Q7SIB3	>tr|F1N7Q7|F1N7Q7_BOVIN Collagen alpha-2(IV) chain (Fragment) OS=Bos taurus GN=COL4A2 PE=4 SV=2;>sp|Q7SIB3|CO4A2_BOVIN Collagen alpha-2(IV) chain (Fragment) OS=Bos taurus GN=COL4A2 PE=1 SV=1	8	8	7.6	161.02	1650	0	61813	422150	739160	333220	561750	345780	5.67745	5.75907	5.86874	5.81897	5.8208	5.75794	0.629812	0.931501
929	Q2KJ93;B6VAP7;F1MND1;Q2KJ93-2;F1N5L2	>sp|Q2KJ93|CDC42_BOVIN Cell division control protein 42 homolog OS=Bos taurus GN=CDC42 PE=1 SV=1;>tr|B6VAP7|B6VAP7_BOVIN CDC42 protein OS=Bos taurus GN=CDC42 PE=2 SV=1;>tr|F1MND1|F1MND1_BOVIN Cell division control protein 42 homolog (Fragment) OS=Bos tauru	7	7	42.4	21.258	191	0	73161	463070	738470	288570	635030	384370	5.75065	5.79925	5.86833	5.75649	5.87405	5.80389	0.916326	0.987643
4113	Q3ZBY4;Q3T0S5;A5PK73	>tr|Q3ZBY4|Q3ZBY4_BOVIN Fructose-bisphosphate aldolase OS=Bos taurus GN=ALDOC PE=1 SV=2	12	10	44.5	39.381	364	0	210940	950520	736890	552370	959280	826030	6.21053	6.11156	5.8674	6.03847	6.05321	6.13614	0.910239	0.971009
3902	Q3SYW6	>sp|Q3SYW6|EIF3C_BOVIN Eukaryotic translation initiation factor 3 subunit C OS=Bos taurus GN=EIF3C PE=2 SV=1	19	19	20.5	105.36	912	0	138320	693470	736780	388870	758720	554620	6.02726	5.97463	5.86734	5.88604	5.95134	5.96314	0.686922	1.05415
656	CON__ENSEMBL:ENSBTAP00000018574;A6QPP2	>ENSEMBL:ENSBTAP00000018574 (Bos taurus) 55 kDa protein;>tr|A6QPP2|A6QPP2_BOVIN SERPIND1 protein OS=Bos taurus GN=SERPIND1 PE=2 SV=1	12	12	30.2	55.207	496	0	79686	409400	733420	338290	500830	373390	5.78775	5.74575	5.86535	5.82553	5.77095	5.7913	0.928213	1.00853
2798	G5E5C3;Q2YDE4	>tr|G5E5C3|G5E5C3_BOVIN Proteasome subunit alpha type OS=Bos taurus GN=PSMA6 PE=3 SV=1;>sp|Q2YDE4|PSA6_BOVIN Proteasome subunit alpha type-6 OS=Bos taurus GN=PSMA6 PE=1 SV=1	11	11	49.8	27.284	245	0	76963	479310	730090	349540	580890	436590	5.77265	5.81422	5.86338	5.83973	5.83535	5.85922	0.361583	0.937526
3730	Q2TA49	>sp|Q2TA49|VASP_BOVIN Vasodilator-stimulated phosphoprotein OS=Bos taurus GN=VASP PE=2 SV=3	7	7	24	40.463	383	0	66791	536530	729830	329940	543620	393310	5.71109	5.86319	5.86322	5.81467	5.80656	5.81388	0.988186	1.00184
3393	Q148N0;A8KC82;F1MWG1	>sp|Q148N0|ODO1_BOVIN 2-oxoglutarate dehydrogenase, mitochondrial OS=Bos taurus GN=OGDH PE=2 SV=1	19	19	27.2	115.81	1023	0	110670	795810	726930	476780	1032100	628440	5.9304	6.03441	5.86149	5.97455	6.08498	6.01741	0.233981	0.824999
402	E1B9I2;A5PJP2;G3X6B1	>tr|E1B9I2|E1B9I2_BOVIN Uncharacterized protein OS=Bos taurus GN=SAFB PE=4 SV=2;>tr|A5PJP2|A5PJP2_BOVIN SAFB protein OS=Bos taurus GN=SAFB PE=2 SV=1;>tr|G3X6B1|G3X6B1_BOVIN Uncharacterized protein OS=Bos taurus GN=LOC525842 PE=4 SV=1	7	3	7.2	101.31	902	0	92598	458350	726220	283550	512750	358670	5.85297	5.7948	5.86107	5.74887	5.78117	5.77384	0.0413779	1.17036
3852	Q3MHY1	>sp|Q3MHY1|CSRP1_BOVIN Cysteine and glycine-rich protein 1 OS=Bos taurus GN=CSRP1 PE=2 SV=3	11	11	59.1	20.612	193	0	62366	340060	724040	547460	473430	350800	5.68132	5.66516	5.85976	6.03459	5.74652	5.7642	0.370558	0.770862
3604	Q2KI42;Q2KI42-2	>sp|Q2KI42|PSD11_BOVIN 26S proteasome non-ATPase regulatory subunit 11 OS=Bos taurus GN=PSMD11 PE=2 SV=3;>sp|Q2KI42-2|PSD11_BOVIN Isoform 2 of 26S proteasome non-ATPase regulatory subunit 11 OS=Bos taurus GN=PSMD11	13	13	40	47.463	422	0	93057	666740	721300	405770	646050	506510	5.85512	5.95756	5.85812	5.90452	5.88153	5.92373	0.735008	0.970525
2787	Q32L40;G5E531	>sp|Q32L40|TCPA_BOVIN T-complex protein 1 subunit alpha OS=Bos taurus GN=TCP1 PE=1 SV=1;>tr|G5E531|G5E531_BOVIN T-complex protein 1 subunit alpha OS=Bos taurus GN=TCP1 PE=3 SV=1	13	13	27.5	60.206	556	0	84452	426060	718120	314440	506800	423210	5.81298	5.76307	5.8562	5.79377	5.7761	5.8457	0.878263	1.01288
818	A7MBJ5	>sp|A7MBJ5|CAND1_BOVIN Cullin-associated NEDD8-dissociated protein 1 OS=Bos taurus GN=CAND1 PE=2 SV=1	24	24	23.3	136.37	1230	0	91483	525060	716380	347660	594190	448810	5.84771	5.85381	5.85514	5.83739	5.84519	5.8712	0.931363	1.00221
3647	Q2KIV8;F1MUX6	>tr|Q2KIV8|Q2KIV8_BOVIN Glutathione S-transferase mu 3 (Brain) OS=Bos taurus GN=GSTM3 PE=2 SV=1;>tr|F1MUX6|F1MUX6_BOVIN Uncharacterized protein (Fragment) OS=Bos taurus GN=GSTM3 PE=3 SV=2	17	14	76	26.85	225	0	102330	561160	714720	366220	820680	481150	5.89637	5.88269	5.85414	5.85998	5.98543	5.90142	0.385806	0.916481
1026	D3JUI8	>tr|D3JUI8|D3JUI8_BOVIN RNA-binding motif protein, X chromosome OS=Bos taurus GN=RBMX PE=1 SV=1	5	5	13	42.312	391	0	99588	663060	713470	373510	619300	494180	5.88458	5.95515	5.85338	5.86854	5.86316	5.91303	0.660015	1.03783
4269	Q5E9T9	>sp|Q5E9T9|RTCB_BOVIN tRNA-splicing ligase RtcB homolog OS=Bos taurus GN=RTCB PE=2 SV=1	13	13	34.7	55.199	505	0	128660	611390	711960	380600	576430	493510	5.99581	5.91992	5.85246	5.87671	5.83201	5.91244	0.360417	1.11946
3548	Q29RZ0	>sp|Q29RZ0|THIL_BOVIN Acetyl-CoA acetyltransferase, mitochondrial OS=Bos taurus GN=ACAT1 PE=2 SV=1	9	9	28.9	44.889	422	0	112210	584770	711750	381380	1060500	483870	5.9364	5.90058	5.85233	5.87759	6.09677	5.90387	0.438506	0.865021
2969	P11024	>sp|P11024|NNTM_BOVIN NAD(P) transhydrogenase, mitochondrial OS=Bos taurus GN=NNT PE=1 SV=3	19	19	20.1	113.85	1086	0	128260	642820	710890	373370	698060	544990	5.99446	5.94169	5.8518	5.86838	5.91515	5.95553	0.754532	1.03824
2537	P62157;F1N6C0;F1MLH6;Q862K4;G3MZK7;Q148C2	>sp|P62157|CALM_BOVIN Calmodulin OS=Bos taurus GN=CALM PE=1 SV=2;>tr|F1N6C0|F1N6C0_BOVIN Uncharacterized protein OS=Bos taurus GN=CALM1 PE=4 SV=2;>tr|F1MLH6|F1MLH6_BOVIN Calmodulin OS=Bos taurus GN=CALM PE=4 SV=2	8	8	49	16.837	149	0	84448	578830	710490	396430	628420	475410	5.81296	5.89615	5.85156	5.8944	5.86951	5.89621	0.263951	0.92651
77	A1L532;F6RSR1	>tr|A1L532|A1L532_BOVIN Heterogeneous nuclear ribonucleoprotein A0 (Fragment) OS=Bos taurus GN=HNRPA0 PE=2 SV=1;>tr|F6RSR1|F6RSR1_BOVIN Uncharacterized protein (Fragment) OS=Bos taurus GN=HNRNPA0 PE=4 SV=1	6	6	45.3	20.558	192	0	52871	435320	709050	250600	481790	332250	5.60959	5.77241	5.85068	5.69522	5.75412	5.74061	0.855221	1.03334
2028	F1MPE5;Q3B7N3;F1N074	>tr|F1MPE5|F1MPE5_BOVIN Uncharacterized protein (Fragment) OS=Bos taurus GN=IPO5 PE=1 SV=2	19	19	23	125.02	1110	0	90125	615930	702860	387070	715250	551480	5.84122	5.92313	5.84687	5.88403	5.92572	5.96067	0.198562	0.88498
3585	Q2HJG5	>sp|Q2HJG5|VPS35_BOVIN Vacuolar protein sorting-associated protein 35 OS=Bos taurus GN=VPS35 PE=2 SV=1	16	16	19.2	91.75	796	0	114360	564910	701650	336210	716560	427140	5.94464	5.88558	5.84612	5.82285	5.92651	5.84971	0.574966	1.0611
3748	Q2TBV3	>sp|Q2TBV3|ETFB_BOVIN Electron transfer flavoprotein subunit beta OS=Bos taurus GN=ETFB PE=1 SV=3	9	9	38.4	27.699	255	0	142870	783230	699870	462520	842580	584760	6.04131	6.02749	5.84502	5.96137	5.99687	5.98612	0.881549	0.976832
3364	Q0VCZ8;Q1LZF6	>tr|Q0VCZ8|Q0VCZ8_BOVIN Acyl-CoA synthetase long-chain family member 1 OS=Bos taurus GN=ACSL1 PE=1 SV=1	24	24	38.5	78.28	699	0	215780	1336400	699810	908780	1587600	1070400	6.22038	6.25954	5.84498	6.2547	6.272	6.24869	0.319861	0.70768
3580	Q2HJD5;H9KUU8	>sp|Q2HJD5|ECHD1_BOVIN Ethylmalonyl-CoA decarboxylase OS=Bos taurus GN=ECHDC1 PE=2 SV=1;>tr|H9KUU8|H9KUU8_BOVIN Ethylmalonyl-CoA decarboxylase (Fragment) OS=Bos taurus GN=ECHDC1 PE=3 SV=1	17	17	67.3	33.542	306	0	239530	1419200	698540	786960	1456700	1059400	6.26573	6.28564	5.84419	6.19219	6.23463	6.2442	0.560542	0.809431
4015	Q3T0R7	>sp|Q3T0R7|THIM_BOVIN 3-ketoacyl-CoA thiolase, mitochondrial OS=Bos taurus GN=ACAA2 PE=2 SV=1	13	13	44.8	42.131	397	0	90952	686760	691820	334830	766140	446950	5.84518	5.9704	5.83999	5.82106	5.95557	5.8694	0.958867	1.00735
3084	P53620;Q0V888	>sp|P53620|COPG1_BOVIN Coatomer subunit gamma-1 OS=Bos taurus GN=COPG1 PE=1 SV=1	22	19	33.2	97.385	874	0	97988	566750	691130	453440	1084400	616920	5.87754	5.88699	5.83956	5.95276	6.10645	6.00937	0.0304137	0.700116
4196	Q58DS9	>sp|Q58DS9|RAB5C_BOVIN Ras-related protein Rab-5C OS=Bos taurus GN=RAB5C PE=2 SV=1	6	3	35.6	23.466	216	0	74093	481150	690660	287490	530020	384020	5.75615	5.81588	5.83926	5.75486	5.79555	5.8035	0.545176	1.04502
3389	Q148J4;E1BC58	>tr|Q148J4|Q148J4_BOVIN RAB2A, member RAS oncogene family OS=Bos taurus GN=RAB2A PE=2 SV=1;>tr|E1BC58|E1BC58_BOVIN Uncharacterized protein OS=Bos taurus GN=RAB2B PE=3 SV=1	9	9	55	20.85	189	0	116730	637030	690610	397870	646160	479770	5.95355	5.93776	5.83923	5.89598	5.8816	5.90018	0.652365	1.04134
1115	E1B9R3;F1MSL9	>tr|E1B9R3|E1B9R3_BOVIN Uncharacterized protein OS=Bos taurus GN=UGGT1 PE=4 SV=2	18	18	15	177.69	1555	0	100350	566860	687330	311120	587510	439680	5.88789	5.88708	5.83717	5.78916	5.84028	5.86228	0.216727	1.09683
1342	E1BH78	>tr|E1BH78|E1BH78_BOVIN Uncharacterized protein OS=Bos taurus GN=SNRNP200 PE=4 SV=1	25	25	15.4	244.27	2136	0	98691	419650	687260	302600	559550	380010	5.88065	5.75649	5.83712	5.77711	5.8191	5.79894	0.529369	1.0626
292	A5D7A0	>sp|A5D7A0|EFHD2_BOVIN EF-hand domain-containing protein D2 OS=Bos taurus GN=EFHD2 PE=2 SV=1	6	4	26	26.918	242	0	53467	419500	687250	230850	364200	260810	5.61446	5.75633	5.83711	5.65957	5.6326	5.63547	0.227731	1.24
180	F1N6D5;A4FUD3	>tr|F1N6D5|F1N6D5_BOVIN 116 kDa U5 small nuclear ribonucleoprotein component OS=Bos taurus GN=EFTUD2 PE=4 SV=1;>sp|A4FUD3|U5S1_BOVIN 116 kDa U5 small nuclear ribonucleoprotein component OS=Bos taurus GN=EFTUD2 PE=2 SV=1	18	17	24.9	109.44	972	0	99047	510970	686120	327930	562590	399100	5.88221	5.842	5.8364	5.81202	5.82145	5.82022	0.0728033	1.08553
2735	G3N3D4;E1B905	>tr|G3N3D4|G3N3D4_BOVIN Uncharacterized protein OS=Bos taurus GN=KCTD12 PE=1 SV=1	10	10	37.1	35.722	326	0	69204	391500	684650	239200	400760	391750	5.7265	5.72633	5.83547	5.675	5.67414	5.81215	0.509448	1.10239
719	A6QR28	>tr|A6QR28|A6QR28_BOVIN Phosphoserine aminotransferase OS=Bos taurus GN=PSAT1 PE=2 SV=1	11	11	35.1	40.528	370	0	215460	901420	682230	762010	1494300	732820	6.21974	6.08853	5.83393	6.1782	6.2457	6.08414	0.376063	0.755185
2331	F1MZ96;Q05B55;F1MH40;CON__Q05B55;B0JYP6	>tr|F1MZ96|F1MZ96_BOVIN Uncharacterized protein OS=Bos taurus PE=1 SV=2;>tr|Q05B55|Q05B55_BOVIN IGK protein OS=Bos taurus GN=IGK PE=2 SV=1;>tr|F1MH40|F1MH40_BOVIN Uncharacterized protein OS=Bos taurus PE=1 SV=2;>Q05B55 TREMBL:Q05B55 (Bos taurus) Similar to	6	6	33.3	26.561	240	0	40502	367100	680400	236740	400870	200190	5.49385	5.69838	5.83276	5.67051	5.67426	5.52058	0.656046	1.13035
1540	E1BNE7;A1L578	>tr|E1BNE7|E1BNE7_BOVIN Uncharacterized protein OS=Bos taurus GN=PTRF PE=1 SV=1;>tr|A1L578|A1L578_BOVIN Polymerase I and transcript release factor OS=Bos taurus GN=PTRF PE=1 SV=1	12	12	34.1	43.464	390	0	118940	712120	678860	432490	742330	488920	5.9617	5.98615	5.83178	5.93221	5.94186	5.90838	0.985602	0.997838
972	CON__P04264;CON__H-INV:HIT000016045	>P04264 SWISS-PROT:P04264 Tax_Id=9606 Gene_Symbol=KRT1 Keratin, type II cytoskeletal 1	9	4	15.4	66.017	644	0	47349	234230	676510	160620	237930	231070	5.56168	5.50324	5.83027	5.50204	5.44771	5.58289	0.326105	1.32084
928	Q28049;CON__P00711;P00711;B6V3I5;G9G9X6	>tr|Q28049|Q28049_BOVIN Alpha lactalbumin (Fragment) OS=Bos taurus GN=alfaLA PE=3 SV=1;>P00711 SWISS-PROT:P00711 Alpha-lactalbumin - Bos taurus (Bovine).;>sp|P00711|LALBA_BOVIN Alpha-lactalbumin OS=Bos taurus GN=LALBA PE=1 SV=2;>tr|B6V3I5|B6V3I5_BOVIN Alph	4	4	39.8	14.156	123	0	178870	805540	673440	599940	1485800	1199000	6.13891	6.03969	5.8283	6.07434	6.24322	6.29796	0.148819	0.626797
3759	Q2YDE9	>sp|Q2YDE9|TES_BOVIN Testin OS=Bos taurus GN=TES PE=2 SV=1	7	7	21.1	48.049	421	0	86585	250570	672520	213240	348960	302040	5.82381	5.53253	5.82771	5.62511	5.61404	5.69921	0.464317	1.20753
3463	Q1LZD9	>sp|Q1LZD9|PSPC1_BOVIN Paraspeckle component 1 OS=Bos taurus GN=PSPC1 PE=2 SV=1	6	6	16.2	58.274	520	0	69039	439000	671780	245060	505040	315330	5.72546	5.77606	5.82723	5.68551	5.77459	5.71791	0.269648	1.12266
1902	F1MKP6;Q3B7N0	>tr|F1MKP6|F1MKP6_BOVIN Cadherin-13 (Fragment) OS=Bos taurus GN=CDH13 PE=4 SV=2;>sp|Q3B7N0|CAD13_BOVIN Cadherin-13 OS=Bos taurus GN=CDH13 PE=2 SV=1	11	11	19.8	72.655	663	0	108970	656360	671570	460220	636350	448390	5.92368	5.95074	5.82709	5.9592	5.87496	5.8708	0.98179	0.997356
702	A6QQT4;F1N015	>tr|A6QQT4|A6QQT4_BOVIN Aldehyde dehydrogenase OS=Bos taurus GN=ALDH3A2 PE=1 SV=1	11	10	25.6	54.075	485	0	60789	350820	671500	240320	343750	293360	5.6702	5.67868	5.82705	5.67703	5.6075	5.68654	0.294815	1.17027
3483	Q1RMR8;F1N405;A7YVI6	>tr|Q1RMR8|Q1RMR8_BOVIN Reticulon OS=Bos taurus GN=RTN4 PE=1 SV=1;>tr|F1N405|F1N405_BOVIN Reticulon OS=Bos taurus GN=RTN4 PE=1 SV=1;>tr|A7YVI6|A7YVI6_BOVIN Reticulon OS=Bos taurus GN=RTN4 PE=2 SV=1	7	2	23	40.957	379	0	158990	482300	670280	382850	523400	457420	6.08774	5.81692	5.82626	5.87927	5.79009	5.87946	0.552071	1.15001
2217	F1MW57;Q3SWW9	>tr|F1MW57|F1MW57_BOVIN Serine/threonine-protein phosphatase (Fragment) OS=Bos taurus GN=PPP1CB PE=3 SV=2;>sp|Q3SWW9|PP1B_BOVIN Serine/threonine-protein phosphatase PP1-beta catalytic subunit OS=Bos taurus GN=PPP1CB PE=2 SV=1	11	3	47.7	36.849	323	0	47016	312610	669680	253390	568020	349590	5.55862	5.6286	5.82587	5.70003	5.82562	5.7627	0.355207	0.809556
3936	Q3SZB7;B2KJ42;B3RFM8;Q2KJJ9	>sp|Q3SZB7|F16P1_BOVIN Fructose-1,6-bisphosphatase 1 OS=Bos taurus GN=FBP1 PE=2 SV=3;>tr|B2KJ42|B2KJ42_BOVIN Fructose-1,6-bisphosphatase 1 OS=Bos taurus PE=2 SV=1	13	13	49.1	36.728	338	0	153040	799010	668560	603560	1061900	778430	6.07118	6.03615	5.82514	6.07696	6.09734	6.11036	0.204177	0.763138
607	A6QNM0;F1MBT8;Q6Q137;F1MIH2;Q6Q141;Q6Q143;Q6Q140	>tr|A6QNM0|A6QNM0_BOVIN Septin 7 OS=Bos taurus GN=SEPT7 PE=2 SV=1;>tr|F1MBT8|F1MBT8_BOVIN Septin-7 OS=Bos taurus GN=SEPT7 PE=3 SV=1;>sp|Q6Q137|SEPT7_BOVIN Septin-7 OS=Bos taurus GN=SEPT7 PE=2 SV=2;>tr|F1MIH2|F1MIH2_BOVIN Septin-7 OS=Bos taurus GN=SEPT7 PE=	13	12	43.3	48.757	418	0	79711	376500	665940	288660	436530	352000	5.78789	5.70936	5.82344	5.75662	5.71127	5.76568	0.483822	1.06915
368	A5D9F0;Q2HJF7;Q08E45	>tr|A5D9F0|A5D9F0_BOVIN Calcium/calmodulin-dependent protein kinase II delta OS=Bos taurus GN=CAMK2D PE=1 SV=1;>sp|Q2HJF7|KCC2D_BOVIN Calcium/calmodulin-dependent protein kinase type II subunit delta OS=Bos taurus GN=CAMK2D PE=2 SV=1	12	8	30.5	54.113	478	0	56261	363710	664490	234070	394790	281580	5.63658	5.69436	5.82249	5.66558	5.66763	5.66874	0.410115	1.12329
628	A6QP36	>tr|A6QP36|A6QP36_BOVIN LMAN2 protein OS=Bos taurus GN=LMAN2 PE=2 SV=1	10	10	39.3	40.401	359	0	77494	455430	664260	282230	606630	402270	5.77564	5.79202	5.82234	5.74684	5.85418	5.82366	0.75599	0.973733
2533	V6F7T1;F1N690;F1N4X1;F1ME51	>tr|V6F7T1|V6F7T1_BOVIN Acetyltransferase component of pyruvate dehydrogenase complex OS=Bos taurus GN=DLAT PE=3 SV=1;>tr|F1N690|F1N690_BOVIN Acetyltransferase component of pyruvate dehydrogenase complex OS=Bos taurus GN=DLAT PE=3 SV=1	14	14	26.6	69.094	647	0	126080	673510	661680	481950	863010	606070	5.98702	5.96194	5.82065	5.97924	6.00728	6.00166	0.237433	0.845558
1510	E1BMP2	>tr|E1BMP2|E1BMP2_BOVIN Uncharacterized protein OS=Bos taurus GN=SEC31A PE=4 SV=2	17	17	15.7	126.34	1160	0	89922	684530	661220	378910	882590	514740	5.84024	5.96899	5.82035	5.87477	6.01702	5.93073	0.360287	0.862356
1761	F1MFC2	>tr|F1MFC2|F1MFC2_BOVIN Uncharacterized protein OS=Bos taurus GN=DSG2 PE=4 SV=2	11	11	11.7	121.57	1114	0	61528	406110	659410	215770	373340	292280	5.67544	5.74224	5.81916	5.63023	5.64336	5.68494	0.10644	1.23814
3008	P20072	>sp|P20072|ANXA7_BOVIN Annexin A7 OS=Bos taurus GN=ANXA7 PE=1 SV=2	12	12	29.4	49.94	463	0	67673	471080	655070	285130	657830	379940	5.71679	5.80669	5.81629	5.75128	5.88937	5.79886	0.553172	0.926304
1265	E1BF20	>tr|E1BF20|E1BF20_BOVIN Uncharacterized protein OS=Bos taurus GN=HNRNPH1 PE=4 SV=2	7	3	22.5	51.25	472	0	78055	371390	654360	356460	456010	424240	5.77877	5.70343	5.81582	5.84825	5.73024	5.84675	0.454086	0.906971
2423	O02739;F1N2A2;F1N0T3;A6QQ02;Q862S0;Q862F5;G3X7H8	>sp|O02739|SPB6_BOVIN Serpin B6 OS=Bos taurus GN=SERPINB6 PE=2 SV=1;>tr|F1N2A2|F1N2A2_BOVIN Serpin B6 OS=Bos taurus GN=SERPINB6 PE=3 SV=2	14	13	45	42.56	378	0	90057	419400	652570	285920	518120	377750	5.84089	5.75623	5.81463	5.75248	5.78569	5.79635	0.414367	1.06107
2240	F1MX04;Q6EVI2;G3N2H3;F1MIK1;E1BLC8	>tr|F1MX04|F1MX04_BOVIN Uncharacterized protein (Fragment) OS=Bos taurus GN=EIF4G1 PE=4 SV=2	22	22	14.8	178.59	1627	0	161760	827190	649420	502290	850760	698420	6.09524	6.05121	5.81253	5.99719	6.00107	6.06326	0.72454	0.924315
4038	Q3T102	>sp|Q3T102|EIF3E_BOVIN Eukaryotic translation initiation factor 3 subunit E OS=Bos taurus GN=EIF3E PE=2 SV=1	9	9	20.9	52.19	445	0	105460	646410	648700	325820	752270	464550	5.90946	5.94411	5.81204	5.80921	5.94763	5.88617	0.90002	1.0175
366	O46629;A5D9E7	>sp|O46629|ECHB_BOVIN Trifunctional enzyme subunit beta, mitochondrial OS=Bos taurus GN=HADHB PE=2 SV=1;>tr|A5D9E7|A5D9E7_BOVIN Mitochondrial trifunctional protein, beta subunit OS=Bos taurus GN=HADHB PE=2 SV=1	8	8	21.1	51.345	475	0	78097	357910	648150	299620	336620	326160	5.779	5.68737	5.81168	5.77281	5.5984	5.73257	0.418899	1.14312
4159	Q56JW4	>sp|Q56JW4|APT_BOVIN Adenine phosphoribosyltransferase OS=Bos taurus GN=APRT PE=2 SV=1	5	5	33.3	19.537	180	0	58517	352620	645140	293410	474450	423070	5.65365	5.68091	5.80965	5.76371	5.74745	5.84555	0.281	0.849506
717	A6QR15	>tr|A6QR15|A6QR15_BOVIN LOC535277 protein OS=Bos taurus GN=LOC535277 PE=1 SV=1	17	7	47.9	32.823	284	0	54529	357980	643370	261340	380400	317990	5.623	5.68746	5.80846	5.71344	5.6515	5.72156	0.862878	1.0252
3281	Q0P5H6	>tr|Q0P5H6|Q0P5H6_BOVIN Transducin (Beta)-like 2 OS=Bos taurus GN=TBL2 PE=2 SV=1	5	5	14.3	49.911	446	0	56791	168980	640710	116580	172440	177730	5.64065	5.36143	5.80666	5.36286	5.3079	5.4689	0.181943	1.67119
4231	Q5E983;Q2VYC3	>sp|Q5E983|EF1B_BOVIN Elongation factor 1-beta OS=Bos taurus GN=EEF1B PE=2 SV=3;>tr|Q2VYC3|Q2VYC3_BOVIN Eukaryotic translation elongation factor 1 beta 2 OS=Bos taurus PE=3 SV=1	7	6	40	24.804	225	0	170380	933360	639820	642370	966470	756130	6.11779	6.10365	5.80606	6.10402	6.05645	6.09774	0.495692	0.837716
296	A5D7B3	>tr|A5D7B3|A5D7B3_BOVIN NUPL1 protein OS=Bos taurus GN=NUPL1 PE=2 SV=1	3	3	6.7	59.302	586	0	31007	213310	638140	97853	288410	147210	5.37783	5.46261	5.80492	5.28681	5.53127	5.38708	0.379274	1.40195
920	B2KPB9;Q8M444;Q7JAT3;P68530;B1P072;Q3L5W1;I3PEJ3;A1XEE9;A1XEF0;A1XEE6;A1XEF2	>tr|B2KPB9|B2KPB9_BOVIN Cytochrome c oxidase subunit 2 (Fragment) OS=Bos taurus GN=COII PE=3 SV=1;>tr|Q8M444|Q8M444_BOVIN Cytochrome c oxidase subunit 2 OS=Bos taurus GN=COX2 PE=3 SV=1;>tr|Q7JAT3|Q7JAT3_BOVIN Cytochrome c oxidase subunit 2 OS=Bos taurus GN	5	5	32.5	22.251	194	0	90257	581620	637490	279030	711190	440670	5.84185	5.89824	5.80447	5.74189	5.92325	5.86326	0.932609	1.01248
2998	P18892;E1BHI7;F1MZQ4;F1MZI6;Q9TSF1;E1BQ22	>sp|P18892|BT1A1_BOVIN Butyrophilin subfamily 1 member A1 OS=Bos taurus GN=BTN1A1 PE=1 SV=2;>tr|E1BHI7|E1BHI7_BOVIN Butyrophilin subfamily 1 member A1 OS=Bos taurus GN=BTN1A1 PE=1 SV=2;>tr|F1MZQ4|F1MZQ4_BOVIN Butyrophilin subfamily 1 member A1 (Fragment) O	14	14	32.9	59.276	526	0	180490	776250	636210	531530	1094500	581230	6.14282	6.0236	5.8036	6.02176	6.11048	5.98349	0.671271	0.89419
2070	F1MQI1;Q0VBX2	>tr|F1MQI1|F1MQI1_BOVIN Uncharacterized protein OS=Bos taurus GN=TLN2 PE=4 SV=2	35	21	17.6	271.48	2541	0	109210	486850	636050	318000	581610	393440	5.92463	5.82099	5.80349	5.79866	5.83589	5.81402	0.442	1.08022
3299	Q1JPK9;Q0V8E5;Q58CQ2;Q862G4	>tr|Q1JPK9|Q1JPK9_BOVIN Actin related protein 2/3 complex subunit 1B (Fragment) OS=Bos taurus GN=ARPC1B PE=2 SV=1;>tr|Q0V8E5|Q0V8E5_BOVIN Actin related protein 2/3 complex subunit 1B (Fragment) OS=Bos taurus GN=ARPC1B PE=2 SV=1;>sp|Q58CQ2|ARC1B_BOVIN Actin	11	11	34.6	40.773	370	0	69138	447080	635200	230660	512170	306160	5.72609	5.78399	5.80291	5.65921	5.78067	5.70509	0.255967	1.13764
4042	Q3T106	>sp|Q3T106|SRSF7_BOVIN Serine/arginine-rich splicing factor 7 OS=Bos taurus GN=SRSF7 PE=2 SV=1	5	4	21.7	26.941	235	0	71628	453750	634880	227320	466890	306980	5.74145	5.79042	5.80269	5.65287	5.74048	5.70625	0.0684157	1.19762
4342	Q95L54	>sp|Q95L54|ANXA8_BOVIN Annexin A8 OS=Bos taurus GN=ANXA8 PE=2 SV=1	13	13	47.4	36.787	327	0	90348	489020	634450	302980	429540	400750	5.84229	5.82293	5.8024	5.77765	5.70426	5.82202	0.206384	1.13387
3014	P21856	>sp|P21856|GDIA_BOVIN Rab GDP dissociation inhibitor alpha OS=Bos taurus GN=GDI1 PE=1 SV=1	15	9	43.6	50.565	447	0	64053	414400	633670	214640	444660	267980	5.69291	5.75102	5.80186	5.62795	5.71929	5.64724	0.116787	1.21275
991	Q0VCM5;F1MMP5;CON__Q0VCM5	>sp|Q0VCM5|ITIH1_BOVIN Inter-alpha-trypsin inhibitor heavy chain H1 OS=Bos taurus GN=ITIH1 PE=1 SV=1;>tr|F1MMP5|F1MMP5_BOVIN Inter-alpha-trypsin inhibitor heavy chain H1 OS=Bos taurus GN=ITIH1 PE=4 SV=1;>Q0VCM5 TREMBL:Q0VCM5 (Bos taurus) Similar to Inter-a	14	14	22.2	101.24	906	0	125690	427640	630670	340650	470990	368000	5.98567	5.76468	5.7998	5.82855	5.74427	5.78499	0.427948	1.15908
1481	E1BLV6;F1N6L1	>tr|E1BLV6|E1BLV6_BOVIN Uncharacterized protein (Fragment) OS=Bos taurus GN=VARS PE=3 SV=2	17	17	18.8	112	1001	0	135500	598460	629210	436010	701280	522070	6.01831	5.91063	5.7988	5.93573	5.91715	5.93687	0.761786	0.95352
3064	P42899;A1XEE1;F1MH76	>sp|P42899|RLA2_BOVIN 60S acidic ribosomal protein P2 OS=Bos taurus GN=RPLP2 PE=3 SV=1	5	5	73.9	11.702	115	0	91349	702570	628880	375090	744710	510510	5.84707	5.98029	5.79857	5.87037	5.94325	5.92715	0.549584	0.91563
3203	Q3MHZ0;Q08DN8	>tr|Q3MHZ0|Q3MHZ0_BOVIN FLOT1 protein (Fragment) OS=Bos taurus GN=FLOT1 PE=2 SV=1;>sp|Q08DN8|FLOT1_BOVIN Flotillin-1 OS=Bos taurus GN=FLOT1 PE=2 SV=1	11	11	32.9	46.455	419	0	88365	497630	628130	309580	530870	356300	5.83265	5.83051	5.79805	5.78701	5.79625	5.77096	0.056447	1.08558
444	B0JYM3;A5PK51-2;A5PK51;F1N3B0	>tr|B0JYM3|B0JYM3_BOVIN Nicotinate phosphoribosyltransferase domain containing 1 OS=Bos taurus GN=NAPRT1 PE=2 SV=1;>sp|A5PK51-2|PNCB_BOVIN Isoform 2 of Nicotinate phosphoribosyltransferase OS=Bos taurus GN=NAPRT;>sp|A5PK51|PNCB_BOVIN Nicotinate phosphoribo	16	16	42	57.387	533	0	99369	534500	626250	425630	620580	477620	5.88362	5.86155	5.79675	5.92527	5.86406	5.89822	0.198325	0.894245
1509	E1BMN5	>tr|E1BMN5|E1BMN5_BOVIN Uncharacterized protein OS=Bos taurus GN=SPTBN2 PE=1 SV=2	36	30	17.6	271.99	2397	0	146550	617420	625010	491410	1167900	577460	6.05236	5.92418	5.79589	5.98768	6.13867	5.98066	0.283962	0.773523
3212	Q08DU9	>sp|Q08DU9|HP1B3_BOVIN Heterochromatin protein 1-binding protein 3 OS=Bos taurus GN=HP1BP3 PE=2 SV=1	11	11	21.1	61.477	555	0	79924	446430	624450	243310	544890	333090	5.78905	5.78335	5.7955	5.6824	5.80757	5.7417	0.279362	1.11022
1687	F1MCY5	>tr|F1MCY5|F1MCY5_BOVIN Uncharacterized protein (Fragment) OS=Bos taurus GN=PAPLN PE=4 SV=2	12	12	13.6	135.81	1271	0	74270	274480	624280	195540	332880	208510	5.75718	5.57211	5.79538	5.58747	5.59355	5.53827	0.130284	1.36498
1394	E1BIS6	>tr|E1BIS6|E1BIS6_BOVIN Uncharacterized protein OS=Bos taurus GN=SYNM PE=1 SV=2	18	18	15	170.78	1547	0	81722	500820	622980	314750	481250	452180	5.79871	5.83328	5.79447	5.7942	5.75363	5.87445	0.972201	1.00321
3072	P48818	>sp|P48818|ACADV_BOVIN Very long-chain specific acyl-CoA dehydrogenase, mitochondrial OS=Bos taurus GN=ACADVL PE=2 SV=3	17	17	33.7	70.648	655	0	117220	493670	622780	360140	576190	464700	5.95537	5.82704	5.79433	5.85271	5.83183	5.88631	0.971473	1.00453
3687	Q4U5R3;Q2KJE7	>sp|Q4U5R3|PSME1_BOVIN Proteasome activator complex subunit 1 OS=Bos taurus GN=PSME1 PE=1 SV=1;>tr|Q2KJE7|Q2KJE7_BOVIN Proteasome (Prosome, macropain) activator subunit 1 (PA28 alpha) OS=Bos taurus GN=PSME1 PE=1 SV=1	10	10	42.6	28.663	249	0	71885	451670	622150	237120	501200	320210	5.74301	5.78842	5.7939	5.6712	5.77127	5.72458	0.186215	1.12917
3511	Q27971	>sp|Q27971|CAN2_BOVIN Calpain-2 catalytic subunit OS=Bos taurus GN=CAPN2 PE=2 SV=2	15	15	34.1	79.934	700	0	66494	353790	621670	270690	441320	327000	5.70915	5.68235	5.79356	5.72871	5.71601	5.73369	0.951063	1.00512
813	E1BBM1;A7MBI6	>tr|E1BBM1|E1BBM1_BOVIN Uncharacterized protein OS=Bos taurus GN=GLOD4 PE=4 SV=2;>tr|A7MBI6|A7MBI6_BOVIN GLOD4 protein OS=Bos taurus GN=GLOD4 PE=2 SV=1	10	10	42.3	33.23	298	0	65943	426440	621470	313150	529920	371940	5.70554	5.76346	5.79342	5.79199	5.79547	5.78961	0.213347	0.915764
988	Q0ZCB4;Q03247;CON__Q03247;A7YWR0	>tr|Q0ZCB4|Q0ZCB4_BOVIN Apolipoprotein E (Fragment) OS=Bos taurus PE=4 SV=1;>sp|Q03247|APOE_BOVIN Apolipoprotein E OS=Bos taurus GN=APOE PE=1 SV=1;>Q03247 SWISS-PROT:Q03247 (Bos taurus) Apolipoprotein E precursor;>tr|A7YWR0|A7YWR0_BOVIN Apolipoprotein E OS	9	9	42.2	27.073	237	0	70956	457790	618420	234830	503590	361660	5.73736	5.79427	5.79128	5.66699	5.77334	5.77744	0.436785	1.08404
4353	Q9GMB8;Q3SZW2	>sp|Q9GMB8|SYSC_BOVIN Serine--tRNA ligase, cytoplasmic OS=Bos taurus GN=SARS PE=2 SV=3	17	17	39.1	58.604	514	0	116980	722350	614830	465320	1067000	516680	5.95448	5.99235	5.78875	5.96399	6.09942	5.93236	0.343688	0.818974
2923	P02638	>sp|P02638|S100B_BOVIN Protein S100-B OS=Bos taurus GN=S100B PE=1 SV=2	2	2	32.6	10.668	92	0	84232	1056700	614040	446100	574410	482750	5.81185	6.15755	5.7882	5.94567	5.83048	5.90286	0.843046	1.06218
4034	Q3T0Z7	>sp|Q3T0Z7|DHPR_BOVIN Dihydropteridine reductase OS=Bos taurus GN=QDPR PE=2 SV=1	8	8	54.1	25.504	242	0	103070	341600	613870	292510	535700	358940	5.8995	5.66712	5.78808	5.76238	5.80018	5.77416	0.934054	1.0139
3137	P79136-2;P79136	>sp|P79136-2|CAPZB_BOVIN Isoform Beta-2 of F-actin-capping protein subunit beta OS=Bos taurus GN=CAPZB;>sp|P79136|CAPZB_BOVIN F-actin-capping protein subunit beta OS=Bos taurus GN=CAPZB PE=1 SV=1	8	8	25.7	30.628	272	0	54154	412520	613870	242670	522110	301790	5.62	5.74904	5.78808	5.68125	5.78902	5.69885	0.950682	0.990832
1420	E1BJV0	>tr|E1BJV0|E1BJV0_BOVIN Uncharacterized protein OS=Bos taurus GN=EHD4 PE=4 SV=1	11	7	25	61.024	540	0	74601	501670	611400	355540	625560	386900	5.75911	5.83402	5.78633	5.84713	5.86753	5.80674	0.169324	0.896782
5	Q5J801;A0A0A0MP92;Q3SZQ8;Q27984;CON__A2I7N3;A2I7N3;A0A0A0MP88	>tr|Q5J801|Q5J801_BOVIN Endopin 2B OS=Bos taurus PE=2 SV=1;>tr|A0A0A0MP92|A0A0A0MP92_BOVIN Serpin A3-7 OS=Bos taurus GN=SERPINA3-7 PE=1 SV=1;>tr|Q3SZQ8|Q3SZQ8_BOVIN Endopin 2 OS=Bos taurus GN=SERPINA3-7 PE=2 SV=1;>tr|Q27984|Q27984_BOVIN Alpha1-antichymotry	12	3	29.3	47.001	417	0	112370	355410	610710	235060	537200	290690	5.93702	5.68433	5.78584	5.66742	5.8014	5.68257	0.371333	1.21693
1784	F1MG70;Q3T030;Q9TS78	>tr|F1MG70|F1MG70_BOVIN 26S protease regulatory subunit 6B OS=Bos taurus GN=PSMC4 PE=3 SV=2;>sp|Q3T030|PRS6B_BOVIN 26S protease regulatory subunit 6B OS=Bos taurus GN=PSMC4 PE=2 SV=1	8	8	23.7	47.269	417	0	62780	476390	607900	305320	588080	374080	5.68419	5.81156	5.78383	5.78099	5.8407	5.79211	0.354895	0.902111
2913	P00921;F1N0H3	>sp|P00921|CAH2_BOVIN Carbonic anhydrase 2 OS=Bos taurus GN=CA2 PE=1 SV=3;>tr|F1N0H3|F1N0H3_BOVIN Carbonic anhydrase 2 (Fragment) OS=Bos taurus GN=CA2 PE=4 SV=2	7	7	38.8	29.113	260	0	29632	367950	607800	341890	410200	147040	5.35813	5.69939	5.78376	5.83012	5.68426	5.38658	0.919244	0.955227
3101	P61223	>sp|P61223|RAP1B_BOVIN Ras-related protein Rap-1b OS=Bos taurus GN=RAP1B PE=2 SV=1	7	3	53.3	20.825	184	0	61196	319630	607670	249310	463130	288530	5.67309	5.63825	5.78367	5.69298	5.73696	5.67933	0.924542	0.989115
3789	Q32LE5	>sp|Q32LE5|ASGL1_BOVIN Isoaspartyl peptidase/L-asparaginase OS=Bos taurus GN=ASRGL1 PE=2 SV=1	7	7	27.6	32.05	308	0	48701	247090	607470	121830	213450	206340	5.57391	5.52645	5.78352	5.38199	5.40056	5.53373	0.109729	1.54597
2900	P00426	>sp|P00426|COX5A_BOVIN Cytochrome c oxidase subunit 5A, mitochondrial OS=Bos taurus GN=COX5A PE=1 SV=2	5	5	38.2	16.735	152	0	76065	607140	604130	337740	733620	478250	5.76756	5.91689	5.78113	5.82482	5.93673	5.8988	0.324946	0.861146
1012	Q3MHN2;CON__Q3MHN2	>sp|Q3MHN2|CO9_BOVIN Complement component C9 OS=Bos taurus GN=C9 PE=2 SV=1;>Q3MHN2 SWISS-PROT:Q3MHN2 (Bos taurus) Complement component C9 precursor	6	6	14.1	61.998	548	0	125540	384340	601810	341410	452080	289730	5.98515	5.71832	5.77946	5.82951	5.72648	5.68114	0.422897	1.20763
4070	Q3ZBF7	>sp|Q3ZBF7|TEBP_BOVIN Prostaglandin E synthase 3 OS=Bos taurus GN=PTGES3 PE=1 SV=1	5	5	36.9	18.697	160	0	48848	289870	601420	222380	482410	291380	5.57522	5.5958	5.77918	5.64333	5.75468	5.6836	0.578516	0.904059
814	A7MBI7;A7MBI7-2;F1MMK0	>sp|A7MBI7|COMT_BOVIN Catechol O-methyltransferase OS=Bos taurus GN=COMT PE=2 SV=1;>sp|A7MBI7-2|COMT_BOVIN Isoform 2 of Catechol O-methyltransferase OS=Bos taurus GN=COMT;>tr|F1MMK0|F1MMK0_BOVIN Catechol O-methyltransferase (Fragment) OS=Bos taurus GN=COMT	9	8	42.6	30.484	272	0	52547	483030	599330	264580	443570	351970	5.60692	5.81757	5.77767	5.71879	5.71822	5.76565	0.998099	0.999616
971	F1N2Y4;Q08E14;F1MXS8;CON__P04258;P04258;F1MSR8;P02459	>tr|F1N2Y4|F1N2Y4_BOVIN Collagen alpha-1(III) chain (Fragment) OS=Bos taurus GN=COL3A1 PE=4 SV=2;>tr|Q08E14|Q08E14_BOVIN Collagen, type III, alpha 1 OS=Bos taurus GN=COL3A1 PE=2 SV=1;>tr|F1MXS8|F1MXS8_BOVIN Collagen alpha-1(III) chain OS=Bos taurus GN=COL3	7	7	9.2	93.842	1047	0	157630	344950	597920	352250	185330	424970	6.08401	5.67136	5.77664	5.84309	5.33921	5.8475	0.46851	1.47029
3085	P53712;P53712-2	>sp|P53712|ITB1_BOVIN Integrin beta-1 OS=Bos taurus GN=ITGB1 PE=1 SV=3;>sp|P53712-2|ITB1_BOVIN Isoform 2 of Integrin beta-1 OS=Bos taurus GN=ITGB1	8	8	13.2	88.093	798	0	81310	419560	597740	331250	464980	376350	5.79651	5.75639	5.77651	5.81639	5.73869	5.79473	0.805754	0.984464
2109	Q2TBU9;F1MSD2	>sp|Q2TBU9|RUVB2_BOVIN RuvB-like 2 OS=Bos taurus GN=RUVBL2 PE=2 SV=3;>tr|F1MSD2|F1MSD2_BOVIN Uncharacterized protein OS=Bos taurus GN=RUVBL2 PE=4 SV=1	12	12	30.2	51.169	463	0	54859	384530	596550	212960	388270	278150	5.62562	5.71853	5.77565	5.62453	5.66039	5.66342	0.277175	1.14065
3248	Q0IIG8	>sp|Q0IIG8|RAB18_BOVIN Ras-related protein Rab-18 OS=Bos taurus GN=RAB18 PE=2 SV=1	9	9	56.8	22.991	206	0	157980	712970	594930	508830	1153100	565200	6.08497	5.98667	5.77447	6.00281	6.13313	5.97134	0.450251	0.818358
2233	F1MWR3;Q2KJE4	>tr|F1MWR3|F1MWR3_BOVIN Electron transfer flavoprotein subunit alpha, mitochondrial OS=Bos taurus GN=ETFA PE=1 SV=1;>sp|Q2KJE4|ETFA_BOVIN Electron transfer flavoprotein subunit alpha, mitochondrial OS=Bos taurus GN=ETFA PE=2 SV=1	10	10	41.1	34.957	333	0	77179	485890	591960	280200	618000	378500	5.77387	5.82014	5.77229	5.7437	5.86225	5.79721	0.760794	0.972105
1058	E1B7R4;A7E394	>tr|E1B7R4|E1B7R4_BOVIN Eukaryotic translation initiation factor 3 subunit A OS=Bos taurus GN=EIF3A PE=3 SV=2;>tr|A7E394|A7E394_BOVIN Eukaryotic translation initiation factor 3 subunit A (Fragment) OS=Bos taurus GN=EIF6 PE=2 SV=1	26	26	19.9	166.27	1378	0	71468	587490	590100	318100	703720	436410	5.74048	5.9026	5.77093	5.7988	5.91866	5.85904	0.421939	0.882748
748	A7E3Q2;P34933	>tr|A7E3Q2|A7E3Q2_BOVIN Heat shock 70kDa protein 1A OS=Bos taurus GN=HSPA2 PE=2 SV=1;>sp|P34933|HSP72_BOVIN Heat shock-related 70 kDa protein 2 OS=Bos taurus GN=HSPA2 PE=2 SV=2	18	10	30.8	69.808	636	0	51851	325700	587980	279160	379350	299290	5.60113	5.64642	5.76936	5.74209	5.6503	5.69523	0.699521	0.947175
515	A6H7E3;Q5E9E1	>tr|A6H7E3|A6H7E3_BOVIN PDZ and LIM domain 1 OS=Bos taurus GN=PDLIM1 PE=1 SV=1;>sp|Q5E9E1|PDLI1_BOVIN PDZ and LIM domain protein 1 OS=Bos taurus GN=PDLIM1 PE=2 SV=3	8	8	43.6	35.82	328	0	47184	348940	587100	316330	377820	246310	5.56016	5.67635	5.76871	5.79638	5.64855	5.61062	0.849306	0.962107
2231	F1MWQ2;Q3SWX7;I6X9I8	>tr|F1MWQ2|F1MWQ2_BOVIN Annexin OS=Bos taurus GN=ANXA3 PE=1 SV=1;>sp|Q3SWX7|ANXA3_BOVIN Annexin A3 OS=Bos taurus GN=ANXA3 PE=2 SV=3;>tr|I6X9I8|I6X9I8_BOVIN Annexin OS=Bos taurus PE=2 SV=1	11	10	38.1	36.141	323	0	51040	191190	586730	189290	310340	217250	5.59428	5.41506	5.76844	5.57336	5.5631	5.5561	0.794702	1.0676
1515	E1BMW9	>tr|E1BMW9|E1BMW9_BOVIN Uncharacterized protein OS=Bos taurus GN=PURA PE=4 SV=2	7	7	28.6	34.88	322	0	107270	408030	585650	319730	508310	383800	5.91685	5.74429	5.76764	5.80102	5.77739	5.80325	0.788174	1.03683
2347	F1MZT7;Q0P5L1	>tr|F1MZT7|F1MZT7_BOVIN Uncharacterized protein (Fragment) OS=Bos taurus GN=GCN1L1 PE=4 SV=1	41	41	17.3	293.12	2676	0	106050	639840	584730	352100	762120	456760	5.91188	5.93967	5.76696	5.8429	5.95328	5.87883	0.778614	0.957561
824	A7YW98	>sp|A7YW98|SYRC_BOVIN Arginine--tRNA ligase, cytoplasmic OS=Bos taurus GN=RARS PE=2 SV=1	17	17	26.1	75.56	660	0	70578	509920	583890	331800	748550	456240	5.73504	5.8411	5.76633	5.81711	5.94548	5.87833	0.110178	0.795274
1482	E1BLZ8	>tr|E1BLZ8|E1BLZ8_BOVIN Uncharacterized protein (Fragment) OS=Bos taurus GN=EIF3F PE=3 SV=2	8	8	23.7	40.188	384	0	87035	549370	580640	284760	599690	367580	5.82606	5.87346	5.76391	5.75072	5.84919	5.78449	0.572383	1.06254
3907	Q3SZ00;O62831;O62828	>tr|Q3SZ00|Q3SZ00_BOVIN HADHA protein OS=Bos taurus GN=HADHA PE=1 SV=1;>tr|O62831|O62831_BOVIN Gastrin Binding Protein-like (Fragment) OS=Bos taurus PE=2 SV=1;>tr|O62828|O62828_BOVIN FGF-2 binding protein OS=Bos taurus PE=2 SV=1	18	18	29.8	83.248	763	0	84071	339370	577490	281260	282240	298440	5.81102	5.66427	5.76154	5.74534	5.52188	5.694	0.315624	1.23558
2776	G3X7C0;O97593;A0JNP1	>tr|G3X7C0|G3X7C0_BOVIN Structural maintenance of chromosomes protein OS=Bos taurus GN=SMC1A PE=3 SV=1;>sp|O97593|SMC1A_BOVIN Structural maintenance of chromosomes protein 1A OS=Bos taurus GN=SMC1A PE=1 SV=1	13	13	11.2	143.19	1232	0	61030	397000	577190	259300	397630	310540	5.67191	5.73239	5.76132	5.71004	5.67074	5.71126	0.45261	1.0581
364	A5D9E1;F1MBV6;Q3ZCA8;E1BE76	>tr|A5D9E1|A5D9E1_BOVIN Tumor protein D52 OS=Bos taurus GN=TPD52 PE=2 SV=1;>tr|F1MBV6|F1MBV6_BOVIN Uncharacterized protein OS=Bos taurus GN=TPD52 PE=4 SV=1;>tr|Q3ZCA8|Q3ZCA8_BOVIN Tumor protein D52 OS=Bos taurus GN=TPD52 PE=2 SV=1;>tr|E1BE76|E1BE76_BOVIN U	6	6	32.1	19.877	184	0	88486	603070	576600	343820	701590	392190	5.83324	5.91397	5.76087	5.83257	5.91734	5.81264	0.756378	0.959055
4290	Q5KR47-2	>sp|Q5KR47-2|TPM3_BOVIN Isoform 2 of Tropomyosin alpha-3 chain OS=Bos taurus GN=TPM3	15	4	49.2	29.032	248	0	82006	405110	575090	296900	439360	348020	5.80022	5.74117	5.75974	5.76885	5.71408	5.76075	0.476331	1.04508
1018	Q3ZBD7;CON__Q3ZBD7	>sp|Q3ZBD7|G6PI_BOVIN Glucose-6-phosphate isomerase OS=Bos taurus GN=GPI PE=2 SV=4;>Q3ZBD7 SWISS-PROT:Q3ZBD7 (Bos taurus) Glucose-6-phosphate isomerase	9	9	20.8	62.854	557	0	68143	405230	573580	257100	458930	302420	5.71979	5.7413	5.75859	5.70634	5.73301	5.69975	0.150752	1.0638
978	P17697;CON__P17697	>sp|P17697|CLUS_BOVIN Clusterin OS=Bos taurus GN=CLU PE=1 SV=1;>P17697 SWISS-PROT:P17697 (Bos taurus) Clusterin precursor	7	6	21.6	51.113	439	0	53156	403400	572690	202910	263560	217690	5.61192	5.73934	5.75792	5.60354	5.49214	5.55698	0.0534335	1.41962
1719	F1MDS3;Q8HYZ3;I6U723;I6VBE4;Q8HYZ4;Q2KIE8;F1N1Z7;I6UGR0	>tr|F1MDS3|F1MDS3_BOVIN Uncharacterized protein OS=Bos taurus GN=PCK2 PE=1 SV=1	24	24	49.4	70.649	640	0	161980	841180	571380	626140	1660600	676870	6.09583	6.05849	5.75693	6.09291	6.29153	6.04965	0.252959	0.669453
1104	E1B9H1	>tr|E1B9H1|E1B9H1_BOVIN Uncharacterized protein OS=Bos taurus GN=TINAGL1 PE=3 SV=1	11	11	33.5	52.903	469	0	58066	246190	569160	265270	402950	273260	5.65029	5.52487	5.75523	5.71992	5.67651	5.65572	0.589155	0.91078
4151	Q3ZCK3	>sp|Q3ZCK3|BPNT1_BOVIN 3(2),5-bisphosphate nucleotidase 1 OS=Bos taurus GN=BPNT1 PE=2 SV=1	9	9	32.8	33.328	308	0	71051	359130	567310	235360	398660	312860	5.73794	5.68885	5.75382	5.66797	5.67186	5.71449	0.162011	1.10178
2891	O97764	>sp|O97764|QOR_BOVIN Zeta-crystallin OS=Bos taurus GN=CRYZ PE=2 SV=2	8	8	31.8	35.382	330	0	55015	385380	567100	241210	487630	301120	5.62685	5.71949	5.75366	5.67863	5.75935	5.69788	0.803749	0.972852
2652	Q7SIB2;G1K238;F1N474	>sp|Q7SIB2|CO4A1_BOVIN Collagen alpha-1(IV) chain (Fragment) OS=Bos taurus GN=COL4A1 PE=1 SV=1;>tr|G1K238|G1K238_BOVIN Collagen alpha-1(IV) chain OS=Bos taurus GN=COL4A1 PE=4 SV=2;>tr|F1N474|F1N474_BOVIN Uncharacterized protein (Fragment) OS=Bos taurus GN=	4	4	24	25.374	229	0	63036	237670	566100	292200	369220	320380	5.68596	5.50957	5.75289	5.76192	5.63855	5.72481	0.508319	0.873065
985	P50448;E1BMJ0;CON__P50448	>sp|P50448|F12AI_BOVIN Factor XIIa inhibitor OS=Bos taurus PE=1 SV=1;>tr|E1BMJ0|E1BMJ0_BOVIN Uncharacterized protein OS=Bos taurus GN=SERPING1 PE=3 SV=2;>P50448 SWISS-PROT:P50448 (Bos taurus) Factor XIIa inhibitor precursor	9	9	23.3	51.723	468	0	54203	295690	565840	200620	310630	211620	5.62039	5.60444	5.75269	5.59861	5.5635	5.5447	0.142818	1.23094
4032	Q3T0Y5	>sp|Q3T0Y5|PSA2_BOVIN Proteasome subunit alpha type-2 OS=Bos taurus GN=PSMA2 PE=1 SV=3	6	6	35.9	25.898	234	0	44510	440200	563290	270330	439550	359540	5.53483	5.77725	5.75073	5.72813	5.71427	5.77489	0.549744	0.888192
4017	Q3T0S7	>tr|Q3T0S7|Q3T0S7_BOVIN Chromosome 14 open reading frame 166 ortholog OS=Bos taurus GN=C10H14ORF166 PE=2 SV=1	6	6	31.8	28.209	245	0	62849	451030	561780	213020	506090	307080	5.68467	5.78781	5.74957	5.62466	5.77549	5.70639	0.507627	1.09271
3060	P41541	>sp|P41541|USO1_BOVIN General vesicular transport factor p115 OS=Bos taurus GN=USO1 PE=1 SV=1	14	14	19.3	107.51	961	0	87711	640490	560360	345710	761650	439330	5.82942	5.94011	5.74847	5.83495	5.95302	5.86193	0.541999	0.903719
3381	Q148D3	>tr|Q148D3|Q148D3_BOVIN Fumarate hydratase OS=Bos taurus GN=FH PE=1 SV=1	17	17	51.6	54.69	510	0	92711	551470	558930	312450	618470	390520	5.8535	5.87512	5.74736	5.79102	5.86258	5.81079	0.935488	1.00894
749	A7E3Q8;F1MSB7;Q2KJ75;A6H742	>sp|A7E3Q8|PLST_BOVIN Plastin-3 OS=Bos taurus GN=PLS3 PE=2 SV=1;>tr|F1MSB7|F1MSB7_BOVIN Plastin-3 OS=Bos taurus GN=PLS3 PE=1 SV=1;>tr|Q2KJ75|Q2KJ75_BOVIN Plastin 3 (T isoform) OS=Bos taurus GN=PLS3 PE=2 SV=1	17	11	33.5	70.797	630	0	61645	388760	558810	289600	422790	318300	5.67627	5.72328	5.74726	5.75804	5.69739	5.72198	0.727708	0.976787
3472	Q1RMI4;Q32PJ5;E1BN49	>tr|Q1RMI4|Q1RMI4_BOVIN GTPase, IMAP family member 4 OS=Bos taurus GN=GIMAP4 PE=2 SV=1	7	7	23.8	37.071	319	0	34860	299430	557130	200010	269430	240790	5.4287	5.6099	5.74596	5.59729	5.50171	5.60078	0.786261	1.06723
4123	Q3ZC42	>sp|Q3ZC42|ADHX_BOVIN Alcohol dehydrogenase class-3 OS=Bos taurus GN=ADH5 PE=2 SV=1	9	9	33.4	39.677	374	0	55053	286990	556560	328780	416270	373080	5.62715	5.59147	5.74551	5.81314	5.69064	5.79094	0.139628	0.775896
2977	P12234-2;P12234;A6QQ54	>sp|P12234-2|MPCP_BOVIN Isoform B of Phosphate carrier protein, mitochondrial OS=Bos taurus GN=SLC25A3;>sp|P12234|MPCP_BOVIN Phosphate carrier protein, mitochondrial OS=Bos taurus GN=SLC25A3 PE=1 SV=1	8	8	25.5	40.003	361	0	120730	678310	554750	361440	783990	437140	5.96819	5.96503	5.7441	5.85427	5.96557	5.85976	0.993048	0.998252
2922	V6F832;P02510	>tr|V6F832|V6F832_BOVIN Alpha-crystallin B chain OS=Bos taurus GN=CRYAB PE=3 SV=1;>sp|P02510|CRYAB_BOVIN Alpha-crystallin B chain OS=Bos taurus GN=CRYAB PE=1 SV=2	6	6	44.6	20.037	175	0	96597	326420	554460	248910	266100	265720	5.87133	5.64738	5.74387	5.69228	5.49631	5.64357	0.176856	1.39147
4077	Q3ZBH5	>tr|Q3ZBH5|Q3ZBH5_BOVIN Proliferation-associated 2G4, 38kDa OS=Bos taurus GN=PA2G4 PE=1 SV=1	14	14	45.2	43.802	394	0	74300	505970	553660	343360	531750	420930	5.75736	5.83772	5.74324	5.83199	5.79697	5.84335	0.24218	0.90227
2826	G5E631;C0L633;D3IVZ3;D3IVZ2	>tr|G5E631|G5E631_BOVIN Uncharacterized protein OS=Bos taurus GN=DDX3X PE=1 SV=1;>tr|C0L633|C0L633_BOVIN Ddx3y (Fragment) OS=Bos taurus PE=2 SV=1;>tr|D3IVZ3|D3IVZ3_BOVIN DEAD box polypeptide 3 Y-linked short isoform OS=Bos taurus GN=DDX3Y PE=2 SV=1;>tr|D3I	16	15	26.8	73.127	661	0	85265	515950	553630	361200	630440	469330	5.81714	5.84621	5.74322	5.85398	5.8709	5.89062	0.0982576	0.851837
1376	E1BIB4	>tr|E1BIB4|E1BIB4_BOVIN Uncharacterized protein OS=Bos taurus GN=HNRNPL PE=1 SV=2	10	9	24	64.075	588	0	69795	385320	552960	243640	385870	305660	5.73019	5.71942	5.74269	5.68298	5.6577	5.70438	0.0311959	1.11964
2748	Q08E18;Q9XSK7;G3X6L4	>tr|Q08E18|Q08E18_BOVIN HDGF protein OS=Bos taurus GN=HDGF PE=2 SV=1;>sp|Q9XSK7|HDGF_BOVIN Hepatoma-derived growth factor OS=Bos taurus GN=HDGF PE=2 SV=1;>tr|G3X6L4|G3X6L4_BOVIN Hepatoma-derived growth factor OS=Bos taurus GN=HDGF PE=1 SV=1	10	9	48.7	26.56	238	0	67459	383000	552850	235210	414830	313630	5.71541	5.7168	5.74261	5.66769	5.68913	5.71556	0.106192	1.0818
3081	P52556	>sp|P52556|BLVRB_BOVIN Flavin reductase (NADPH) OS=Bos taurus GN=BLVRB PE=1 SV=2	7	7	53.9	22.132	206	0	63854	399460	552830	243540	442990	243490	5.69156	5.73507	5.74259	5.68281	5.71765	5.60562	0.212793	1.13339
2869	Q0VCN1;M5FMU4	>sp|Q0VCN1|NMRL1_BOVIN NmrA-like family domain-containing protein 1 OS=Bos taurus GN=NMRAL1 PE=2 SV=1;>tr|M5FMU4|M5FMU4_BOVIN NmrA-like family domain-containing protein 1 OS=Bos taurus GN=NMRAL1 PE=4 SV=1	10	10	36.5	33.153	299	0	43279	268580	550970	168350	390250	213020	5.52265	5.56267	5.74113	5.52245	5.6626	5.54756	0.715155	1.07468
3086	P54149	>sp|P54149|MSRA_BOVIN Mitochondrial peptide methionine sulfoxide reductase OS=Bos taurus GN=MSRA PE=1 SV=2	8	8	50.2	25.818	233	0	91210	481360	549400	331640	501240	402240	5.84641	5.81607	5.73989	5.8169	5.77131	5.82363	0.933811	0.992758
2866	M5FKH8;F1N2K8	>tr|M5FKH8|M5FKH8_BOVIN Periplakin OS=Bos taurus GN=PPL PE=4 SV=1;>tr|F1N2K8|F1N2K8_BOVIN Uncharacterized protein (Fragment) OS=Bos taurus GN=PPL PE=1 SV=1	20	20	13.5	202.81	1755	0	62753	335810	549070	211610	295690	260160	5.684	5.65969	5.73963	5.62177	5.5421	5.63438	0.063657	1.24458
3390	Q148J6	>sp|Q148J6|ARPC4_BOVIN Actin-related protein 2/3 complex subunit 4 OS=Bos taurus GN=ARPC4 PE=1 SV=3	7	7	52.4	19.667	168	0	72067	443440	548980	254230	470150	329080	5.74411	5.78043	5.73956	5.70146	5.7435	5.73644	0.207182	1.06553
1494	E1BMC4;A2VDX3	>tr|E1BMC4|E1BMC4_BOVIN Uncharacterized protein OS=Bos taurus GN=GBF1 PE=4 SV=1	20	20	13.3	206.6	1861	0	119900	587870	548580	375170	674600	459140	5.96519	5.90288	5.73924	5.87046	5.90031	5.88109	0.83769	0.966385
4247	Q5E9D5	>sp|Q5E9D5|DEST_BOVIN Destrin OS=Bos taurus GN=DSTN PE=2 SV=3	5	4	33.9	18.506	165	0	40756	366700	546310	379870	419540	354220	5.49656	5.69791	5.73744	5.87587	5.69403	5.76841	0.212306	0.732038
1524	E1BN47	>tr|E1BN47|E1BN47_BOVIN Cytoplasmic FMR1-interacting protein 1 OS=Bos taurus GN=CYFIP1 PE=4 SV=2	15	7	12.5	148.79	1285	0	62343	328890	544500	212090	449250	264760	5.68116	5.65065	5.736	5.62276	5.72375	5.64199	0.542635	1.06276
4356	Q9MZ08	>sp|Q9MZ08|BCAM_BOVIN Basal cell adhesion molecule OS=Bos taurus GN=BCAM PE=2 SV=2	7	7	18	68.002	628	0	58485	335380	541900	227190	316540	258040	5.65341	5.65914	5.73392	5.65263	5.57169	5.63083	0.146463	1.15817
1940	Q2KIB0;F1MLX0	>sp|Q2KIB0|FAHD2_BOVIN Fumarylacetoacetate hydrolase domain-containing protein 2 OS=Bos taurus GN=FAHD2 PE=2 SV=1;>tr|F1MLX0|F1MLX0_BOVIN Uncharacterized protein OS=Bos taurus GN=FAHD2A PE=4 SV=1	8	8	36.6	34.556	314	0	79646	392310	541760	280180	492400	360770	5.78753	5.72723	5.73381	5.74367	5.76358	5.77637	0.613088	0.973457
2700	P15246;P15246-2;G3MZZ6	>sp|P15246|PIMT_BOVIN Protein-L-isoaspartate(D-aspartate) O-methyltransferase OS=Bos taurus GN=PCMT1 PE=1 SV=2;>sp|P15246-2|PIMT_BOVIN Isoform 2 of Protein-L-isoaspartate(D-aspartate) O-methyltransferase OS=Bos taurus GN=PCMT1;>tr|G3MZZ6|G3MZZ6_BOVIN Prote	5	5	27.8	24.565	227	0	62430	319770	541330	251510	356000	287090	5.68176	5.63844	5.73346	5.69679	5.62271	5.67716	0.618866	1.04472
4287	Q5EAD2	>sp|Q5EAD2|SERA_BOVIN D-3-phosphoglycerate dehydrogenase OS=Bos taurus GN=PHGDH PE=2 SV=3	12	12	29.6	56.451	533	0	144270	536370	540790	617150	956830	547360	6.04555	5.86306	5.73303	6.08663	6.0521	5.95741	0.198947	0.705505
345	A5D7U9;Q8MJJ7	>tr|A5D7U9|A5D7U9_BOVIN DCPS protein OS=Bos taurus GN=DCPS PE=2 SV=1;>sp|Q8MJJ7|DCPS_BOVIN m7GpppX diphosphatase OS=Bos taurus GN=DCPS PE=2 SV=1	7	7	29.7	38.458	337	0	54214	305040	540210	195580	311350	238750	5.62048	5.61796	5.73256	5.58756	5.56451	5.59708	0.130868	1.18563
1758	F1MF78;A1A4I2;F1N7N9	>tr|F1MF78|F1MF78_BOVIN Uncharacterized protein (Fragment) OS=Bos taurus GN=SYNE2 PE=4 SV=2	29	29	5.2	789.33	6843	0	80341	400320	538780	240780	423950	300510	5.79131	5.73601	5.73141	5.67786	5.69858	5.697	0.0386701	1.15282
3808	Q32PF2	>sp|Q32PF2|ACLY_BOVIN ATP-citrate synthase OS=Bos taurus GN=ACLY PE=2 SV=1	21	21	22.6	119.79	1091	0	54090	283930	538510	184450	283660	227650	5.61949	5.58681	5.73119	5.56212	5.52406	5.57641	0.119607	1.2349
2143	Q2NL38;F1MTT7	>tr|Q2NL38|Q2NL38_BOVIN Dodecenoyl-Coenzyme A delta isomerase (3,2 trans-enoyl-Coenzyme A isomerase) OS=Bos taurus GN=DCI PE=2 SV=1;>tr|F1MTT7|F1MTT7_BOVIN 3,2-trans-enoyl-CoA isomerase, mitochondrial OS=Bos taurus GN=ECI1 PE=4 SV=1	6	6	20.8	33.144	303	0	88336	394260	537870	410990	629760	479890	5.83251	5.72938	5.73068	5.91007	5.87044	5.90028	0.0232378	0.742324
50	A1A4K3	>sp|A1A4K3|DDB1_BOVIN DNA damage-binding protein 1 OS=Bos taurus GN=DDB1 PE=2 SV=1	20	20	19.4	126.93	1140	0	73868	361070	536790	248180	433450	321140	5.75483	5.69119	5.7298	5.691	5.7082	5.72584	0.466655	1.03974
2549	F1N6W6;G3MZ54;E0AE16	>tr|F1N6W6|F1N6W6_BOVIN Uncharacterized protein (Fragment) OS=Bos taurus GN=SNX9 PE=4 SV=2;>tr|G3MZ54|G3MZ54_BOVIN Uncharacterized protein OS=Bos taurus GN=SNX9 PE=4 SV=1;>tr|E0AE16|E0AE16_BOVIN Sorting nexin OS=Bos taurus GN=SNX9 PE=2 SV=1	12	12	24.7	66.114	592	0	65993	347470	536790	261530	434520	329760	5.70587	5.67452	5.7298	5.71376	5.70927	5.73734	0.410602	0.962218
3535	Q29RK1;Q0QEK4;Q8WMY1	>sp|Q29RK1|CISY_BOVIN Citrate synthase, mitochondrial OS=Bos taurus GN=CS PE=1 SV=1	9	9	19.5	51.772	466	0	114480	741770	535950	419290	776790	567480	5.9451	6.00387	5.72912	5.91875	5.96156	5.97309	0.530231	0.874104
3018	P23004;Q861V4	>sp|P23004|QCR2_BOVIN Cytochrome b-c1 complex subunit 2, mitochondrial OS=Bos taurus GN=UQCRC2 PE=1 SV=2	15	15	40.8	48.148	453	0	94191	564890	535770	324750	613790	409670	5.86038	5.88556	5.72898	5.80779	5.85928	5.83158	0.883794	0.981951
3424	Q17QZ6	>tr|Q17QZ6|Q17QZ6_BOVIN SDPR protein (Fragment) OS=Bos taurus GN=SDPR PE=2 SV=1	9	9	20.2	51.349	465	0	52058	447030	535500	273100	520890	269180	5.60286	5.78394	5.72876	5.73256	5.78801	5.64918	0.800998	0.959261
4097	Q3ZBT6	>sp|Q3ZBT6|TRA2B_BOVIN Transformer-2 protein homolog beta OS=Bos taurus GN=TRA2B PE=2 SV=1	4	4	19.1	33.665	288	0	57841	335410	534190	258650	422280	391680	5.64861	5.65918	5.7277	5.70895	5.69686	5.81207	0.240675	0.869367
2444	Q2KJC5;F1N338	>tr|Q2KJC5|Q2KJC5_BOVIN Hydroxyacyl-Coenzyme A dehydrogenase OS=Bos taurus GN=HADH PE=2 SV=1;>tr|F1N338|F1N338_BOVIN Uncharacterized protein OS=Bos taurus GN=HADH PE=1 SV=1	6	6	24.5	34.389	314	0	76459	438820	532890	247230	566980	338890	5.7698	5.77589	5.72664	5.68934	5.82483	5.7492	0.946942	1.0069
563	A6QLN9	>sp|A6QLN9|VWA1_BOVIN von Willebrand factor A domain-containing protein 1 OS=Bos taurus PE=2 SV=1	8	8	33.4	43.737	413	0	84492	346900	531950	219930	345070	250240	5.81319	5.6738	5.72587	5.63852	5.60917	5.6175	0.049488	1.30584
3517	Q28056	>sp|Q28056|ASPH_BOVIN Aspartyl/asparaginyl beta-hydroxylase OS=Bos taurus GN=ASPH PE=1 SV=1	11	11	16.2	84.998	754	0	59106	340560	531660	189380	331730	304350	5.658	5.66579	5.72563	5.57357	5.59205	5.70252	0.255488	1.14928
1328	E1BGS2	>tr|E1BGS2|E1BGS2_BOVIN Uncharacterized protein OS=Bos taurus GN=ACAD10 PE=3 SV=1	22	21	26.5	117.62	1055	0	105800	780770	530570	490790	1160300	475460	5.91086	6.02612	5.72474	5.98713	6.13583	5.89626	0.347993	0.760035
3365	Q0VD16	>tr|Q0VD16|Q0VD16_BOVIN MAP2K1 protein OS=Bos taurus GN=MAP2K1 PE=2 SV=2	9	4	19.1	43.439	393	0	72924	517020	529400	288120	500290	396600	5.74924	5.84711	5.72378	5.75581	5.77048	5.81749	0.860032	0.982012
1238	E1BE25	>tr|E1BE25|E1BE25_BOVIN Uncharacterized protein OS=Bos taurus GN=FLNC PE=1 SV=1	23	14	10.9	290.78	2723	0	60384	291320	528590	449980	283120	279110	5.66729	5.59797	5.72312	5.94943	5.52323	5.66492	0.722388	0.891798
2597	F2Z4F5;Q58CS3	>tr|F2Z4F5|F2Z4F5_BOVIN Uncharacterized protein OS=Bos taurus GN=DPP3 PE=1 SV=1;>tr|Q58CS3|Q58CS3_BOVIN Dipeptidylpeptidase III isoform 1 OS=Bos taurus GN=DPP3 PE=2 SV=1	15	15	32.7	82.031	730	0	130570	522640	525090	350790	525510	432220	6.00221	5.8518	5.72023	5.84128	5.79184	5.85485	0.748393	1.06846
1059	E1B7U1	>tr|E1B7U1|E1B7U1_BOVIN Uncharacterized protein (Fragment) OS=Bos taurus GN=MOGS PE=4 SV=2	14	14	31.3	79.861	721	0	79123	530400	522770	291810	580720	419950	5.78467	5.8582	5.71831	5.76134	5.83523	5.84234	0.617965	0.942085
2212	Q3SZ63;F1MW06;Q6YPB4	>sp|Q3SZ63|NOP56_BOVIN Nucleolar protein 56 OS=Bos taurus GN=NOP56 PE=2 SV=1;>tr|F1MW06|F1MW06_BOVIN Nucleolar protein 56 OS=Bos taurus GN=NOP56 PE=4 SV=2	9	9	18.1	66.33	596	0	59412	379920	521630	238620	381570	289810	5.66024	5.71329	5.71736	5.67394	5.65283	5.68126	0.244766	1.06566
1558	E1BNQ9	>tr|E1BNQ9|E1BNQ9_BOVIN Uncharacterized protein OS=Bos taurus GN=HNRNPUL2 PE=1 SV=1	14	14	23.5	85.191	749	0	76014	416520	521020	296730	523730	381540	5.76726	5.75324	5.71685	5.7686	5.79037	5.80068	0.0832496	0.910402
4045	Q3T114	>sp|Q3T114|UK114_BOVIN Ribonuclease UK114 OS=Bos taurus GN=HRSP12 PE=2 SV=3	6	6	60.6	14.272	137	0	106490	424740	520120	245830	443880	356350	5.91368	5.76172	5.7161	5.68687	5.71853	5.77102	0.329086	1.17949
802	A7MBC5	>tr|A7MBC5|A7MBC5_BOVIN IARS protein OS=Bos taurus GN=IARS PE=2 SV=1	18	18	16.1	144.64	1262	0	89194	604490	519520	380770	948720	502020	5.83671	5.91499	5.7156	5.8769	6.0484	5.91986	0.179784	0.74825
109	A2VDS1	>sp|A2VDS1|SCLY_BOVIN Selenocysteine lyase OS=Bos taurus GN=SCLY PE=2 SV=1	17	17	53.8	47.203	437	0	110010	542070	518340	359070	690330	441350	5.9278	5.86766	5.71461	5.85142	5.91032	5.86392	0.590389	0.915103
1905	F1MKS3	>tr|F1MKS3|F1MKS3_BOVIN Uncharacterized protein (Fragment) OS=Bos taurus GN=TXNDC5 PE=1 SV=2	7	7	40.5	28.673	257	0	82946	741260	517210	402420	685600	579830	5.80517	6.00357	5.71367	5.90092	5.90733	5.98244	0.37413	0.813904
2160	F1MU34;A7MB81	>tr|F1MU34|F1MU34_BOVIN Uncharacterized protein OS=Bos taurus GN=ERAP1 PE=4 SV=1;>tr|A7MB81|A7MB81_BOVIN ERAP1 protein OS=Bos taurus GN=ERAP1 PE=2 SV=1	14	14	17.9	107.06	942	0	55640	376460	516430	182050	511250	243520	5.63176	5.70932	5.71301	5.55643	5.77989	5.60568	0.634747	1.08984
3092	P56701	>sp|P56701|PSMD2_BOVIN 26S proteasome non-ATPase regulatory subunit 2 OS=Bos taurus GN=PSMD2 PE=1 SV=2	9	9	11.6	100.26	908	0	70072	467820	516330	256230	453300	326470	5.73191	5.80368	5.71293	5.70487	5.72765	5.73299	0.39322	1.06579
4152	Q3ZCK9	>sp|Q3ZCK9|PSA4_BOVIN Proteasome subunit alpha type-4 OS=Bos taurus GN=PSMA4 PE=1 SV=1	6	6	31	29.483	261	0	49951	384640	516210	202140	438460	280120	5.58491	5.71865	5.71283	5.60189	5.71319	5.66649	0.84108	1.02709
3132	P68509;F1MPT3	>sp|P68509|1433F_BOVIN 14-3-3 protein eta OS=Bos taurus GN=YWHAH PE=1 SV=2;>tr|F1MPT3|F1MPT3_BOVIN 14-3-3 protein eta OS=Bos taurus GN=YWHAH PE=1 SV=2	10	6	44.3	28.211	246	0	40649	277940	515110	222600	362580	328530	5.49542	5.57755	5.7119	5.64376	5.63066	5.73572	0.351245	0.841221
3946	Q3SZF2	>sp|Q3SZF2|ARF4_BOVIN ADP-ribosylation factor 4 OS=Bos taurus GN=ARF4 PE=2 SV=3	8	4	48.3	20.527	180	0	75026	543420	513480	351550	957580	446530	5.76158	5.86874	5.71052	5.84222	6.05244	5.86899	0.156276	0.722875
2940	P07107	>sp|P07107|ACBP_BOVIN Acyl-CoA-binding protein OS=Bos taurus GN=DBI PE=1 SV=2	5	5	59.8	10.044	87	0	46839	637860	512560	302960	483670	402870	5.55698	5.93832	5.70974	5.77762	5.75581	5.82431	0.674779	0.889406
1900	Q2KJG3;F1MKH6;G3MXW8	>sp|Q2KJG3|SYNC_BOVIN Asparagine--tRNA ligase, cytoplasmic OS=Bos taurus GN=NARS PE=2 SV=3;>tr|F1MKH6|F1MKH6_BOVIN Asparagine--tRNA ligase, cytoplasmic OS=Bos taurus GN=NARS PE=3 SV=1	13	13	31.1	64.398	559	0	74053	444640	512540	337510	582940	401830	5.75591	5.78161	5.70973	5.82452	5.83688	5.82318	0.0211344	0.83347
751	A7E3S8;F1ME91;E1BC28	>tr|A7E3S8|A7E3S8_BOVIN Heat shock 70kD protein binding protein OS=Bos taurus GN=ST13 PE=2 SV=1	8	8	22.5	41.444	369	0	49031	313460	511080	195020	346060	244060	5.57684	5.62978	5.70849	5.58632	5.61041	5.60664	0.393294	1.08955
3772	Q32KP9	>sp|Q32KP9|NTF2_BOVIN Nuclear transport factor 2 OS=Bos taurus GN=NUTF2 PE=2 SV=1	5	5	69.3	14.478	127	0	45685	249820	508340	216970	383580	272150	5.54614	5.53123	5.70615	5.63264	5.65512	5.65395	0.40327	0.885666
2484	F1N4E5;Q2YDM4	>sp|F1N4E5|TOIP1_BOVIN Torsin-1A-interacting protein 1 OS=Bos taurus GN=TOR1AIP1 PE=3 SV=2	6	6	15.2	67.467	600	0	56381	368700	508230	199950	503790	265660	5.6375	5.70027	5.70606	5.59716	5.77351	5.64347	0.870924	1.02305
4276	Q5EA61;Q9XSC6	>sp|Q5EA61|KCRB_BOVIN Creatine kinase B-type OS=Bos taurus GN=CKB PE=1 SV=1	10	10	36.2	42.719	381	0	62572	383620	507970	377200	349660	345490	5.68275	5.7175	5.70584	5.87281	5.61491	5.75758	0.571025	0.898663
946	CON__ENSEMBL:ENSBTAP00000014147;G3N2D7	>ENSEMBL:ENSBTAP00000014147 (Bos taurus) 12 kDa protein;>tr|G3N2D7|G3N2D7_BOVIN Uncharacterized protein (Fragment) OS=Bos taurus GN=IGLL1 PE=4 SV=1	4	3	46.9	11.756	113	0	45673	271060	507560	176810	370800	160700	5.54603	5.56667	5.70549	5.54374	5.6404	5.42516	0.432603	1.1739
2044	F1MPZ9	>tr|F1MPZ9|F1MPZ9_BOVIN Uncharacterized protein (Fragment) OS=Bos taurus GN=NCKAP1 PE=4 SV=2	14	14	16.6	124.89	1093	0	79155	374540	506740	233800	470370	291720	5.78485	5.7071	5.70479	5.66508	5.7437	5.68411	0.383515	1.08297
744	A7E3D5;Q3ZBG0;E1BD83	>tr|A7E3D5|A7E3D5_BOVIN Proteasome subunit alpha type (Fragment) OS=Bos taurus GN=PSMA7 PE=2 SV=1;>sp|Q3ZBG0|PSA7_BOVIN Proteasome subunit alpha type-7 OS=Bos taurus GN=PSMA7 PE=1 SV=1;>tr|E1BD83|E1BD83_BOVIN Proteasome subunit alpha type OS=Bos taurus GN=	6	6	35.4	26.567	237	0	82785	412590	505690	273990	399510	348670	5.80432	5.74912	5.70388	5.73397	5.67279	5.76156	0.490561	1.0707
907	P33672;B0JYN8	>sp|P33672|PSB3_BOVIN Proteasome subunit beta type-3 OS=Bos taurus GN=PSMB3 PE=1 SV=3;>tr|B0JYN8|B0JYN8_BOVIN Proteasome subunit beta type OS=Bos taurus GN=PSMB3 PE=2 SV=1	3	3	23.9	22.993	205	0	55842	407750	505420	205360	439160	270910	5.63333	5.74399	5.70365	5.60875	5.71388	5.65197	0.469757	1.08507
736	A7E355;F1MCT8	>tr|A7E355|A7E355_BOVIN SYNCRIP protein (Fragment) OS=Bos taurus GN=SYNCRIP PE=2 SV=1;>tr|F1MCT8|F1MCT8_BOVIN Uncharacterized protein (Fragment) OS=Bos taurus GN=SYNCRIP PE=4 SV=2	14	10	40.4	51.086	456	0	95186	652350	503940	432800	712700	574290	5.86494	5.94808	5.70238	5.93252	5.92417	5.97827	0.223873	0.782492
3889	Q3SYR7;G3N2H8;F6PWD5;G3N0T8;G3MYL1;Q862F0;Q9BEH4	>sp|Q3SYR7|RL9_BOVIN 60S ribosomal protein L9 OS=Bos taurus GN=RPL9 PE=2 SV=1;>tr|G3N2H8|G3N2H8_BOVIN Uncharacterized protein OS=Bos taurus PE=4 SV=1;>tr|F6PWD5|F6PWD5_BOVIN Uncharacterized protein (Fragment) OS=Bos taurus PE=4 SV=1;>tr|G3N0T8|G3N0T8_BOVIN	10	3	69.3	21.876	192	0	79081	570020	503750	343230	694070	415670	5.78444	5.88949	5.70222	5.83182	5.91266	5.83789	0.316551	0.853611
1305	E1BG76	>tr|E1BG76|E1BG76_BOVIN Uncharacterized protein OS=Bos taurus GN=SCFD1 PE=4 SV=2	10	10	21.1	72.406	641	0	77150	497850	503720	250520	582890	353700	5.77371	5.8307	5.70219	5.69508	5.83685	5.76778	0.96886	1.0053
3289	Q0P5L8	>sp|Q0P5L8|KBL_BOVIN 2-amino-3-ketobutyrate coenzyme A ligase, mitochondrial OS=Bos taurus GN=GCAT PE=1 SV=1	12	12	48.9	45.165	419	0	140720	906930	503540	630820	1014100	696410	6.03473	6.09117	5.70203	6.09614	6.07734	6.06201	0.327193	0.731386
324	A5D7K0	>tr|A5D7K0|A5D7K0_BOVIN BLVRA protein OS=Bos taurus GN=BLVRA PE=2 SV=1	10	10	38.9	33.643	296	0	67150	356120	503530	226830	386820	261650	5.71342	5.6852	5.70203	5.65194	5.65877	5.63686	0.00812785	1.12467
3941	Q3SZC6;F1MZ46	>sp|Q3SZC6|AN32B_BOVIN Acidic leucine-rich nuclear phosphoprotein 32 family member B OS=Bos taurus GN=ANP32B PE=2 SV=1;>tr|F1MZ46|F1MZ46_BOVIN Acidic leucine-rich nuclear phosphoprotein 32 family member B (Fragment) OS=Bos taurus GN=ANP32B PE=4 SV=2	7	5	28	29.871	261	0	57307	361970	502590	274850	477800	313170	5.64458	5.69227	5.70121	5.73533	5.75051	5.71492	0.0563206	0.882606
3241	Q0IIA3	>tr|Q0IIA3|Q0IIA3_BOVIN Sorcin OS=Bos taurus GN=SRI PE=2 SV=1	7	7	36.1	20.331	183	0	48655	205870	501720	169520	258450	231510	5.5735	5.44719	5.70046	5.52546	5.48364	5.58371	0.615419	1.10352
1634	P36225-4;P36225-2;G3N2G7;F1N0J2;P36225;F1MAZ1;P36225-3;F1MAZ3;Q8MJX0;Q8MJX1	>sp|P36225-4|MAP4_BOVIN Isoform 4 of Microtubule-associated protein 4 OS=Bos taurus GN=MAP4;>sp|P36225-2|MAP4_BOVIN Isoform 2 of Microtubule-associated protein 4 OS=Bos taurus GN=MAP4;>tr|G3N2G7|G3N2G7_BOVIN Microtubule-associated protein OS=Bos taurus GN=	14	14	19.1	107.4	1026	0	63066	366520	501550	241760	374110	311470	5.68617	5.6977	5.70031	5.67962	5.64426	5.71256	0.47476	1.03732
1941	F1MLX9	>tr|F1MLX9|F1MLX9_BOVIN Graves disease carrier protein OS=Bos taurus GN=GDA PE=4 SV=2	9	9	23.1	51.059	454	0	55056	301870	500160	176080	322340	219050	5.62717	5.61342	5.69911	5.54195	5.57957	5.55969	0.0398763	1.21945
3864	Q3SWY2;G5E505	>sp|Q3SWY2|ILK_BOVIN Integrin-linked protein kinase OS=Bos taurus GN=ILK PE=2 SV=1;>tr|G5E505|G5E505_BOVIN Integrin-linked protein kinase OS=Bos taurus GN=ILK PE=4 SV=1	9	9	24.6	51.447	452	0	53221	353100	499370	272980	384560	269600	5.61245	5.6815	5.69842	5.73237	5.65622	5.64986	0.701851	0.96525
1626	E1BQ32	>tr|E1BQ32|E1BQ32_BOVIN Uncharacterized protein OS=Bos taurus GN=CRK PE=4 SV=1	7	7	34.2	33.83	304	0	73844	386870	499150	246740	434320	294470	5.75469	5.72116	5.69823	5.68848	5.70907	5.68818	0.173185	1.07016
4305	Q76I82;G3N3S3;E1BLY1;G3N206;H9KUV3;E1BK70	>sp|Q76I82|RS15A_BOVIN 40S ribosomal protein S15a OS=Bos taurus GN=RPS15A PE=2 SV=1;>tr|G3N3S3|G3N3S3_BOVIN Uncharacterized protein OS=Bos taurus PE=3 SV=1;>tr|E1BLY1|E1BLY1_BOVIN Uncharacterized protein OS=Bos taurus PE=3 SV=1;>tr|G3N206|G3N206_BOVIN Unch	6	6	46.2	14.839	130	0	62036	508070	497200	232770	627400	338430	5.67901	5.83952	5.69653	5.66316	5.8688	5.74861	0.794333	0.950962
2691	G3MYH4;Q3ZCD0	>tr|G3MYH4|G3MYH4_BOVIN Tetraspanin (Fragment) OS=Bos taurus GN=CD81 PE=3 SV=1;>sp|Q3ZCD0|CD81_BOVIN CD81 antigen OS=Bos taurus GN=CD81 PE=2 SV=1	4	4	31.3	23.226	214	0	39828	192160	495130	234250	640000	305630	5.48656	5.41726	5.69472	5.66592	5.87744	5.70434	0.110168	0.607594
2596	Q3MHY9;F2Z4F0	>tr|Q3MHY9|Q3MHY9_BOVIN ACTR1A protein (Fragment) OS=Bos taurus GN=ACTR1A PE=2 SV=1;>tr|F2Z4F0|F2Z4F0_BOVIN Uncharacterized protein OS=Bos taurus GN=ACTR1A PE=1 SV=1	7	3	23	41.462	366	0	58678	356310	494990	235940	449110	299300	5.65485	5.68543	5.6946	5.66904	5.72361	5.69525	0.422817	0.960123
3117	P62958;A1XEA3;A1XEC3;A1XEC4	>sp|P62958|HINT1_BOVIN Histidine triad nucleotide-binding protein 1 OS=Bos taurus GN=HINT1 PE=1 SV=2	3	3	59.5	13.779	126	0	49215	302540	494530	265610	480120	367230	5.57847	5.61438	5.69419	5.72048	5.75261	5.78408	0.0335816	0.752702
3001	P19427	>sp|P19427|DERM_BOVIN Dermatopontin OS=Bos taurus GN=DPT PE=1 SV=3	7	7	50.7	24.012	201	0	36844	180030	493800	209040	252070	247970	5.45274	5.38894	5.69355	5.61647	5.47278	5.61354	0.620263	0.879319
3229	Q08E34	>tr|Q08E34|Q08E34_BOVIN Translocase of outer mitochondrial membrane 70 OS=Bos taurus GN=TOMM70A PE=2 SV=1	11	11	21.8	67.568	609	0	95248	520960	492710	271270	511620	340810	5.86523	5.8504	5.69259	5.72964	5.78021	5.75165	0.440342	1.1192
3630	Q58DK5;Q2KIL3	>sp|Q58DK5|HEM2_BOVIN Delta-aminolevulinic acid dehydratase OS=Bos taurus GN=ALAD PE=2 SV=1;>tr|Q2KIL3|Q2KIL3_BOVIN Delta-aminolevulinic acid dehydratase OS=Bos taurus GN=ALAD PE=2 SV=1	7	7	25.8	36.081	329	0	60858	322590	492690	274970	461850	285550	5.67069	5.64225	5.69257	5.73552	5.73576	5.67482	0.133699	0.897711
2595	Q0P5D2;F2Z4E9	>sp|Q0P5D2|CPSF6_BOVIN Cleavage and polyadenylation specificity factor subunit 6 OS=Bos taurus GN=CPSF6 PE=2 SV=1;>tr|F2Z4E9|F2Z4E9_BOVIN Cleavage and polyadenylation-specificity factor subunit 6 OS=Bos taurus GN=CPSF6 PE=4 SV=1	5	5	11.1	59.255	551	0	100980	358900	491310	281630	338270	311950	5.89061	5.68857	5.69136	5.74592	5.60052	5.71323	0.429651	1.17568
1973	F1MMK9;P00978;CON__P00978	>tr|F1MMK9|F1MMK9_BOVIN Protein AMBP OS=Bos taurus GN=AMBP PE=4 SV=2;>sp|P00978|AMBP_BOVIN Protein AMBP OS=Bos taurus GN=AMBP PE=1 SV=2;>P00978 SWISS-PROT:P00978 (Bos taurus) AMBP protein precursor	8	8	25.3	39.293	352	0	34535	159480	489550	226720	306110	219650	5.42463	5.33631	5.6898	5.65173	5.55714	5.56087	0.390879	0.782829
329	P43033;A5D7P3;Q864B6;Q864B7	>sp|P43033|LIS1_BOVIN Platelet-activating factor acetylhydrolase IB subunit alpha OS=Bos taurus GN=PAFAH1B1 PE=1 SV=2;>tr|A5D7P3|A5D7P3_BOVIN Platelet-activating factor acetylhydrolase IB subunit alpha OS=Bos taurus GN=PAFAH1B1 PE=2 SV=1	10	10	28.8	46.612	410	0	56189	240670	487600	226250	416310	304220	5.63602	5.51502	5.68806	5.65083	5.69068	5.70233	0.271747	0.854581
331	A5D7Q2;G3MXB5	>tr|A5D7Q2|A5D7Q2_BOVIN Putative uncharacterized protein OS=Bos taurus PE=2 SV=1	6	5	14.2	51.67	487	0	23365	104560	487570	67952	163230	87524	5.25494	5.15297	5.68804	5.12844	5.28406	5.16127	0.365606	1.493
772	A7MB21;Q32PC0	>tr|A7MB21|A7MB21_BOVIN FERMT2 protein OS=Bos taurus GN=FERMT2 PE=1 SV=1	12	12	22.9	77.873	680	0	57614	349980	486760	211990	422480	245540	5.6469	5.67764	5.68731	5.62255	5.69707	5.60926	0.407559	1.06575
3097	P60902	>sp|P60902|S10AA_BOVIN Protein S100-A10 OS=Bos taurus GN=S100A10 PE=1 SV=2	3	3	35.1	11.203	97	0	32352	228760	485140	170170	207790	207070	5.39627	5.49298	5.68587	5.52712	5.38889	5.53526	0.693679	1.09972
4370	Q9XSA7	>sp|Q9XSA7|CLIC4_BOVIN Chloride intracellular channel protein 4 OS=Bos taurus GN=CLIC4 PE=2 SV=3	9	9	37.2	28.727	253	0	65802	363270	484880	314590	476900	356100	5.70461	5.69383	5.68563	5.79398	5.74969	5.77071	0.0052786	0.837973
3144	P80311;Q862P3;Q862J7	>sp|P80311|PPIB_BOVIN Peptidyl-prolyl cis-trans isomerase B OS=Bos taurus GN=PPIB PE=1 SV=4;>tr|Q862P3|Q862P3_BOVIN Similar to cyclophilin B (Fragment) OS=Bos taurus PE=2 SV=1	8	7	39.8	23.743	216	0	58210	427530	482920	236250	417410	342020	5.65137	5.76457	5.68388	5.66961	5.69182	5.75319	0.911893	0.988705
3768	Q6GVI3;Q30302;Q30265;Q95111;Q3ZCL4;Q30309	>tr|Q6GVI3|Q6GVI3_BOVIN MHC class II antigen (Fragment) OS=Bos taurus GN=BoLA-DRA PE=4 SV=1;>tr|Q30302|Q30302_BOVIN MHC class II BoLA-DR-alpha (Fragment) OS=Bos taurus PE=3 SV=1;>tr|Q30265|Q30265_BOVIN BoLA-DR-alpha (Fragment) OS=Bos taurus GN=BoLA-DRA PE=	3	3	30	11.464	100	0	53723	251160	481700	156720	316110	249650	5.61653	5.53355	5.68278	5.49136	5.5711	5.61647	0.41575	1.12541
3167	Q04467	>sp|Q04467|IDHP_BOVIN Isocitrate dehydrogenase [NADP], mitochondrial OS=Bos taurus GN=IDH2 PE=1 SV=2	10	9	23.2	50.738	452	0	40314	335920	480310	168160	368580	228540	5.49183	5.65984	5.68152	5.52196	5.63779	5.5781	0.66749	1.07592
801	A7MBC2	>sp|A7MBC2|PDXD1_BOVIN Pyridoxal-dependent decarboxylase domain-containing protein 1 OS=Bos taurus GN=PDXDC1 PE=2 SV=1	18	18	29.7	86.614	787	0	119570	693250	479800	469720	986860	557840	5.96399	5.97449	5.68106	5.96808	6.06552	5.96565	0.280766	0.747188
2697	G3MZE2;E1B7J7;Q08E52	>tr|G3MZE2|G3MZE2_BOVIN Non-specific serine/threonine protein kinase OS=Bos taurus GN=PAK2 PE=1 SV=1	10	10	24.4	58.046	524	0	54607	286840	478380	195930	416470	250180	5.62362	5.59124	5.67977	5.58834	5.69084	5.61739	0.987841	0.998512
2828	G5E6I5	>tr|G5E6I5|G5E6I5_BOVIN Uncharacterized protein (Fragment) OS=Bos taurus GN=MARC1 PE=4 SV=1	8	7	23.6	37.833	343	0	124550	557170	477980	361620	934910	524000	5.98171	5.87959	5.67941	5.85449	6.04203	5.93847	0.399144	0.797823
665	F1N632;A6QPY0;Q9TS10	>tr|F1N632|F1N632_BOVIN Dolichyl-diphosphooligosaccharide--protein glycosyltransferase 48 kDa subunit OS=Bos taurus GN=DDOST PE=3 SV=2;>sp|A6QPY0|OST48_BOVIN Dolichyl-diphosphooligosaccharide--protein glycosyltransferase 48 kDa subunit OS=Bos taurus GN=DDO	8	8	19.2	47.303	428	0	81624	518560	476380	319910	432540	438390	5.79819	5.8484	5.67795	5.80126	5.70729	5.861	0.835024	0.966043
2962	P10881	>sp|P10881|LA_BOVIN Lupus La protein homolog OS=Bos taurus GN=SSB PE=2 SV=2	9	9	28	46.533	404	0	66085	376660	476170	280600	407160	317660	5.70647	5.70955	5.67776	5.74432	5.68103	5.7211	0.45171	0.96038
275	A4IFN6	>tr|A4IFN6|A4IFN6_BOVIN Sorting nexin OS=Bos taurus GN=SNX18 PE=1 SV=1	4	4	8.3	69.178	626	0	66142	319070	476100	215920	325650	259160	5.70685	5.63749	5.6777	5.63053	5.58401	5.63271	0.0853774	1.14357
3209	Q08DQ6	>tr|Q08DQ6|Q08DQ6_BOVIN Uncharacterized protein OS=Bos taurus GN=ZYX PE=1 SV=1	12	10	24.5	60.101	559	0	49041	322730	475860	210030	328800	243150	5.57693	5.64244	5.67748	5.61852	5.58819	5.60502	0.408302	1.06751
1820	Q9BH13;F1MHN8	>sp|Q9BH13|CD166_BOVIN CD166 antigen OS=Bos taurus GN=ALCAM PE=2 SV=1;>tr|F1MHN8|F1MHN8_BOVIN CD166 antigen OS=Bos taurus GN=ALCAM PE=4 SV=2	6	6	17.2	64.765	583	0	46505	286100	475680	160660	275960	220280	5.55387	5.59012	5.67731	5.50214	5.51211	5.56212	0.11769	1.20682
3128	P68250-2;P68250	>sp|P68250-2|1433B_BOVIN Isoform Short of 14-3-3 protein beta/alpha OS=Bos taurus GN=YWHAB;>sp|P68250|1433B_BOVIN 14-3-3 protein beta/alpha OS=Bos taurus GN=YWHAB PE=1 SV=2	11	6	57.4	27.849	244	0	33393	352730	475350	178340	357900	243020	5.41003	5.68104	5.67701	5.54749	5.62502	5.60478	0.975148	0.992956
355	Q0P5K3;A5D987	>sp|Q0P5K3|UBE2N_BOVIN Ubiquitin-conjugating enzyme E2 N OS=Bos taurus GN=UBE2N PE=2 SV=1;>tr|A5D987|A5D987_BOVIN Ubiquitin-conjugating enzyme E2N-like OS=Bos taurus GN=UBE2N PE=2 SV=1	7	7	50.7	17.138	152	0	55003	310710	475300	229290	376050	313410	5.62676	5.62596	5.67697	5.65662	5.64651	5.71525	0.33931	0.934193
3829	Q3MHG3	>tr|Q3MHG3|Q3MHG3_BOVIN Sulfurtransferase OS=Bos taurus GN=MPST PE=1 SV=1	9	9	40.7	33.192	297	0	79892	470700	474670	245870	431100	336230	5.78887	5.80634	5.67639	5.68694	5.70584	5.74578	0.373015	1.10751
1844	F1MIF2;Q2KJB2;Q9TS83	>tr|F1MIF2|F1MIF2_BOVIN AP complex subunit beta OS=Bos taurus GN=AP1B1 PE=3 SV=1;>tr|Q2KJB2|Q2KJB2_BOVIN AP complex subunit beta OS=Bos taurus GN=AP1B1 PE=2 SV=1	22	14	30.2	104.15	946	0	64776	457940	474350	250470	562130	319120	5.69778	5.79441	5.6761	5.69499	5.8211	5.7231	0.677398	0.947036
4242	Q5E9B7;Q4QRP1	>sp|Q5E9B7|CLIC1_BOVIN Chloride intracellular channel protein 1 OS=Bos taurus GN=CLIC1 PE=2 SV=3;>tr|Q4QRP1|Q4QRP1_BOVIN Chloride intracellular channel protein (Fragment) OS=Bos taurus PE=2 SV=1	6	5	30.7	26.992	241	0	25481	205190	474260	134990	230900	183530	5.29259	5.44576	5.67602	5.42654	5.43468	5.48285	0.845613	1.05544
4202	Q58DW0;G3MXR5	>sp|Q58DW0|RL4_BOVIN 60S ribosomal protein L4 OS=Bos taurus GN=RPL4 PE=2 SV=3;>tr|G3MXR5|G3MXR5_BOVIN Uncharacterized protein (Fragment) OS=Bos taurus PE=4 SV=1	14	14	31	47.411	422	0	133310	615190	473160	352330	728220	563500	6.01123	5.92261	5.67501	5.84319	5.93352	5.97004	0.690818	0.899567
2976	P11966	>sp|P11966|ODPB_BOVIN Pyruvate dehydrogenase E1 component subunit beta, mitochondrial OS=Bos taurus GN=PDHB PE=1 SV=2	6	6	20.6	39.126	359	0	88045	651660	473120	337210	598170	451710	5.83107	5.94762	5.67497	5.82414	5.84808	5.874	0.720323	0.931422
3830	Q3MHH4;F1MTC2	>sp|Q3MHH4|SYQ_BOVIN Glutamine--tRNA ligase OS=Bos taurus GN=QARS PE=2 SV=1;>tr|F1MTC2|F1MTC2_BOVIN Glutamine--tRNA ligase OS=Bos taurus GN=QARS PE=1 SV=2	16	16	27.2	87.642	775	0	82995	490620	472090	291990	605280	397270	5.80542	5.82435	5.67402	5.7616	5.85322	5.81823	0.471798	0.905552
87	A1L5B0;Q1LZF9	>tr|A1L5B0|A1L5B0_BOVIN Myosin regulatory light polypeptide 9 (Fragment) OS=Bos taurus GN=MYL9 PE=2 SV=1;>tr|Q1LZF9|Q1LZF9_BOVIN Myosin regulatory light polypeptide 9 OS=Bos taurus GN=MYL9 PE=1 SV=1	7	4	57.1	19.411	168	0	57541	443430	467070	397130	368370	349990	5.64635	5.78042	5.66938	5.89517	5.63754	5.7632	0.477773	0.857854
3896	Q3SYU6;F1MHV8	>sp|Q3SYU6|CNN2_BOVIN Calponin-2 OS=Bos taurus GN=CNN2 PE=2 SV=3;>tr|F1MHV8|F1MHV8_BOVIN Calponin (Fragment) OS=Bos taurus GN=CNN2 PE=1 SV=1	5	4	19.7	33.437	309	0	43898	280200	465980	185250	276080	291830	5.52881	5.58107	5.66837	5.56399	5.5123	5.68427	0.932304	1.01367
3430	Q1JP79	>sp|Q1JP79|ARC1A_BOVIN Actin-related protein 2/3 complex subunit 1A OS=Bos taurus GN=ARPC1A PE=2 SV=1	9	9	27.3	41.539	370	0	59872	237100	465400	274110	406010	310560	5.66359	5.50853	5.66783	5.73416	5.6798	5.71129	0.157253	0.803341
3948	Q3SZI6	>sp|Q3SZI6|RPN2_BOVIN Dolichyl-diphosphooligosaccharide--protein glycosyltransferase subunit 2 OS=Bos taurus GN=RPN2 PE=2 SV=1	16	16	34.5	69.213	631	0	65750	453950	464080	232770	414020	329070	5.70427	5.79061	5.66659	5.66316	5.68828	5.73643	0.595061	1.05812
2946	P08166-2;P08166	>sp|P08166-2|KAD2_BOVIN Isoform AK2B of Adenylate kinase 2, mitochondrial OS=Bos taurus GN=AK2;>sp|P08166|KAD2_BOVIN Adenylate kinase 2, mitochondrial OS=Bos taurus GN=AK2 PE=1 SV=2	9	9	49.6	25.633	234	0	85846	581610	464040	372760	635880	481990	5.82009	5.89823	5.66656	5.86767	5.87464	5.90218	0.277254	0.819338
540	F1N619;A6QLC4;Q6R8F2;Q8HXZ0	>tr|F1N619|F1N619_BOVIN Cadherin-1 (Fragment) OS=Bos taurus GN=CDH1 PE=1 SV=2;>tr|A6QLC4|A6QLC4_BOVIN CDH1 protein OS=Bos taurus GN=CDH1 PE=2 SV=1;>sp|Q6R8F2|CADH1_BOVIN Cadherin-1 OS=Bos taurus GN=CDH1 PE=2 SV=1	12	12	20	91.858	829	0	65015	395730	463120	280110	435970	324260	5.69938	5.731	5.66569	5.74357	5.71072	5.73004	0.236262	0.934501
1055	E1B7Q3	>tr|E1B7Q3|E1B7Q3_BOVIN Uncharacterized protein OS=Bos taurus GN=LAMC2 PE=1 SV=2	11	11	11.1	131.48	1193	0	36347	194720	463070	124860	220450	154410	5.44684	5.42301	5.66565	5.39266	5.41457	5.40782	0.240119	1.27884
4150	Q3ZCK1	>sp|Q3ZCK1|EIF3L_BOVIN Eukaryotic translation initiation factor 3 subunit L OS=Bos taurus GN=EIF3L PE=2 SV=1	13	13	28.2	66.726	564	0	76317	494730	462060	277670	518690	375960	5.76899	5.82797	5.6647	5.73977	5.78617	5.79428	0.719642	0.956049
3988	Q3T0D5;E1B8L7	>sp|Q3T0D5|RL30_BOVIN 60S ribosomal protein L30 OS=Bos taurus GN=RPL30 PE=3 SV=3;>tr|E1B8L7|E1B8L7_BOVIN Uncharacterized protein OS=Bos taurus PE=3 SV=1	4	4	42.6	12.784	115	0	54810	408360	460930	273550	582920	365020	5.62523	5.74464	5.66363	5.73327	5.83687	5.78146	0.0833956	0.78337
3581	Q2HJD7	>sp|Q2HJD7|3HIDH_BOVIN 3-hydroxyisobutyrate dehydrogenase, mitochondrial OS=Bos taurus GN=HIBADH PE=2 SV=1	10	10	39.3	35.41	336	0	123020	634050	460670	339190	748290	548630	5.97635	5.93572	5.66339	5.82668	5.94533	5.95842	0.653935	0.887858
1653	F1MBN2;F1MTP9;A6QQF3;Q95M46	>tr|F1MBN2|F1MBN2_BOVIN Uncharacterized protein OS=Bos taurus GN=TJP2 PE=1 SV=2;>tr|F1MTP9|F1MTP9_BOVIN Uncharacterized protein OS=Bos taurus GN=TJP2 PE=1 SV=1;>tr|A6QQF3|A6QQF3_BOVIN TJP2 protein OS=Bos taurus GN=TJP2 PE=2 SV=1	9	9	8	135.2	1206	0	83298	466800	460350	290580	413020	364230	5.807	5.80273	5.66309	5.7595	5.68723	5.78052	0.796347	1.0356
3513	Q28009;E1BGX1	>sp|Q28009|FUS_BOVIN RNA-binding protein FUS OS=Bos taurus GN=FUS PE=2 SV=2;>tr|E1BGX1|E1BGX1_BOVIN Uncharacterized protein OS=Bos taurus GN=TAF15 PE=4 SV=2	4	4	9.6	52.31	513	0	60618	336220	460260	257130	357150	325980	5.66897	5.66022	5.663	5.70639	5.62411	5.73233	0.511618	0.947225
4163	Q56JX8;E1BGR6	>sp|Q56JX8|RS13_BOVIN 40S ribosomal protein S13 OS=Bos taurus GN=RPS13 PE=2 SV=3;>tr|E1BGR6|E1BGR6_BOVIN Uncharacterized protein OS=Bos taurus PE=3 SV=1	6	6	34.4	17.222	151	0	150450	634410	459740	493260	767990	536010	6.06376	5.93597	5.66251	5.98931	5.95662	5.94831	0.551243	0.836887
4271	Q5E9X4	>sp|Q5E9X4|LRC59_BOVIN Leucine-rich repeat-containing protein 59 OS=Bos taurus GN=LRRC59 PE=2 SV=1	7	7	35.6	34.879	306	0	76988	490970	459600	438370	833320	572430	5.77279	5.82465	5.66238	5.93808	5.99207	5.97686	0.012912	0.608513
3536	Q29RK2;Q861T5	>sp|Q29RK2|PYC_BOVIN Pyruvate carboxylase, mitochondrial OS=Bos taurus GN=PC PE=2 SV=2	20	20	23.7	129.7	1178	0	121320	663500	457700	416680	844690	524400	5.9703	5.95544	5.66058	5.91604	5.99796	5.9388	0.440243	0.81503
4331	Q8SPJ1	>sp|Q8SPJ1|PLAK_BOVIN Junction plakoglobin OS=Bos taurus GN=JUP PE=2 SV=1	23	18	36.6	81.82	745	0	51857	243930	457400	150250	293290	197440	5.60118	5.52086	5.6603	5.47305	5.53856	5.51458	0.128766	1.21726
4131	Q3ZCC8	>sp|Q3ZCC8|TPPP3_BOVIN Tubulin polymerization-promoting protein family member 3 OS=Bos taurus GN=TPPP3 PE=1 SV=1	5	5	25.6	18.942	176	0	31394	147890	456800	201510	223790	236670	5.38322	5.30354	5.65973	5.60053	5.4211	5.59329	0.506679	0.813811
1786	F1MGC0;Q148D5;Q2PQT7	>tr|F1MGC0|F1MGC0_BOVIN Succinyl-CoA ligase subunit beta OS=Bos taurus GN=SUCLA2 PE=3 SV=2;>sp|Q148D5|SUCB1_BOVIN Succinyl-CoA ligase [ADP-forming] subunit beta, mitochondrial OS=Bos taurus GN=SUCLA2 PE=2 SV=1	12	12	33.9	50.146	463	0	76082	556140	456650	281870	569630	400070	5.76765	5.87878	5.65958	5.74629	5.82685	5.82128	0.68884	0.934394
207	A4FV08;A1L5B3	>sp|A4FV08|GNPI1_BOVIN Glucosamine-6-phosphate isomerase 1 OS=Bos taurus GN=GNPDA1 PE=2 SV=1;>tr|A1L5B3|A1L5B3_BOVIN Glucosamine-6-phosphate isomerase OS=Bos taurus GN=GNPDA1 PE=2 SV=1	9	5	42.2	32.58	289	0	75771	271030	455140	157290	243310	198310	5.76587	5.56662	5.65814	5.49294	5.45742	5.51649	0.0438676	1.49484
2552	Q0P5A6;F1N6Z0	>sp|Q0P5A6|PSMD5_BOVIN 26S proteasome non-ATPase regulatory subunit 5 OS=Bos taurus GN=PSMD5 PE=2 SV=1;>tr|F1N6Z0|F1N6Z0_BOVIN 26S proteasome non-ATPase regulatory subunit 5 OS=Bos taurus GN=PSMD5 PE=4 SV=1	12	12	33.2	56.042	503	0	53197	338310	454960	225020	420630	281720	5.61226	5.66291	5.65797	5.64846	5.69516	5.66896	0.276686	0.940849
833	A7YWQ4	>tr|A7YWQ4|A7YWQ4_BOVIN SNTB2 protein OS=Bos taurus GN=SNTB2 PE=2 SV=1	12	11	23.5	57.956	540	0	75780	319920	453670	250290	417090	286060	5.76592	5.63864	5.65674	5.69468	5.69149	5.6756	0.99712	0.999639
2698	G3MZI7;K7QCV6;Q28083;F1N0K0	>tr|G3MZI7|G3MZI7_BOVIN Uncharacterized protein (Fragment) OS=Bos taurus GN=COL5A1 PE=4 SV=1;>tr|K7QCV6|K7QCV6_BOVIN COL5A1 collagen type V alpha 1 (Fragment) OS=Bos taurus PE=2 SV=1	6	6	3.5	199.44	2021	0	122350	230510	452990	253600	186530	261650	5.97397	5.49629	5.65609	5.70039	5.34201	5.63686	0.450972	1.40939
7	P0C0S9;F2Z4J1;F2Z4I6;A0A0A0MPA2;Q3ZBX9;A1A4R1;G8JL00;F2Z4G5;A4IFU5;A0A0A0MP90;F1MLQ1;A0A0A0MP93;F1MRN2;Q17QG8;Q2VT23;Q2QJG7;A7E366;REV__E1BA11	>sp|P0C0S9|H2A1_BOVIN Histone H2A type 1 OS=Bos taurus PE=1 SV=2;>tr|F2Z4J1|F2Z4J1_BOVIN Histone H2A OS=Bos taurus GN=HIST1H2AC PE=3 SV=1;>tr|F2Z4I6|F2Z4I6_BOVIN Histone H2A OS=Bos taurus GN=HIST1H2AK PE=3 SV=1;>tr|A0A0A0MPA2|A0A0A0MPA2_BOVIN Histone H2A O	6	2	43.1	14.091	130	0	60440	315150	452770	166860	339240	221220	5.66769	5.63212	5.65588	5.51859	5.60177	5.56397	0.0260643	1.23155
3975	Q3T057;A1XED4;G3MY15	>sp|Q3T057|RL23_BOVIN 60S ribosomal protein L23 OS=Bos taurus GN=RPL23 PE=2 SV=2;>tr|A1XED4|A1XED4_BOVIN RPL23 (Fragment) OS=Bos taurus PE=2 SV=1	8	8	63.6	14.865	140	0	141650	624880	452050	355330	739270	601860	6.03759	5.9294	5.65519	5.84687	5.94006	5.99864	0.678579	0.882138
3815	Q3B7M5	>sp|Q3B7M5|LASP1_BOVIN LIM and SH3 domain protein 1 OS=Bos taurus GN=LASP1 PE=2 SV=1	7	7	27.7	29.677	260	0	81372	414390	451100	306940	389700	337180	5.79684	5.75101	5.65427	5.78329	5.66199	5.747	0.955536	1.00758
3484	Q1RMR9	>tr|Q1RMR9|Q1RMR9_BOVIN Protein kinase C and casein kinase substrate in neurons 2 OS=Bos taurus GN=PACSIN2 PE=2 SV=1	13	13	33.5	55.89	486	0	82351	423330	450550	298790	489910	340480	5.80204	5.76028	5.65374	5.7716	5.76138	5.75123	0.636871	0.949037
2400	Q2KJB7;F1N1M7	>sp|Q2KJB7|CPT2_BOVIN Carnitine O-palmitoyltransferase 2, mitochondrial OS=Bos taurus GN=CPT2 PE=2 SV=1;>tr|F1N1M7|F1N1M7_BOVIN Carnitine O-palmitoyltransferase 2, mitochondrial OS=Bos taurus GN=CPT2 PE=1 SV=1	11	11	19.8	74.482	658	0	81030	480880	449640	293520	539790	354580	5.79502	5.81564	5.65286	5.76387	5.80349	5.76886	0.669306	0.945729
91	F1MQB0;Q8WNR8;Q8HZM7;Q9TUM6-2;F1MHI1;Q9TUM6;F1N1N6;A1L5C2;Q9TS52	>tr|F1MQB0|F1MQB0_BOVIN Perilipin OS=Bos taurus GN=PLIN2 PE=3 SV=1;>tr|Q8WNR8|Q8WNR8_BOVIN Perilipin OS=Bos taurus PE=3 SV=1;>tr|Q8HZM7|Q8HZM7_BOVIN Perilipin OS=Bos taurus GN=ADRP PE=2 SV=1;>sp|Q9TUM6-2|PLIN2_BOVIN Isoform 2 of Perilipin-2 OS=Bos taurus G	11	11	33.3	45.106	411	0	107570	516130	449420	321720	545970	363300	5.91806	5.84636	5.65265	5.80371	5.80843	5.77941	0.920213	1.01978
938	C4T8B4	>tr|C4T8B4|C4T8B4_BOVIN C-reactive protein OS=Bos taurus GN=CRP PE=2 SV=1	5	5	29.5	25.292	224	0	110230	320210	449340	307170	450000	321020	5.92867	5.63903	5.65258	5.78362	5.72447	5.72567	0.96504	0.989707
545	A6QLD6	>tr|A6QLD6|A6QLD6_BOVIN MYO1B protein OS=Bos taurus GN=MYO1B PE=2 SV=1	12	10	10.5	131.83	1136	0	66173	336060	448350	240480	342060	280180	5.70705	5.66002	5.65162	5.67732	5.60536	5.66658	0.459111	1.05473
3471	Q1RMI2	>tr|Q1RMI2|Q1RMI2_BOVIN Ras homolog gene family, member G (Rho G) OS=Bos taurus GN=RHOG PE=2 SV=1	4	4	27.7	21.28	191	0	53266	298220	448220	221940	318890	251820	5.61282	5.60814	5.65149	5.64247	5.5749	5.62023	0.655915	1.02711
3371	Q0VD48;G3X8E2;Q2HJB1;F1MNE5	>sp|Q0VD48|VPS4B_BOVIN Vacuolar protein sorting-associated protein 4B OS=Bos taurus GN=VPS4B PE=2 SV=1;>tr|G3X8E2|G3X8E2_BOVIN Uncharacterized protein (Fragment) OS=Bos taurus GN=VPS4A PE=3 SV=1	7	7	20.5	49.264	444	0	87282	333110	447760	244520	316240	286640	5.82729	5.65619	5.65105	5.68455	5.57128	5.67648	0.380477	1.1679
1951	F1MM57	>tr|F1MM57|F1MM57_BOVIN Uncharacterized protein OS=Bos taurus GN=MYH14 PE=1 SV=2	22	14	12.7	232.36	2042	0	30554	231930	447530	129450	264020	198720	5.37144	5.49896	5.65082	5.40834	5.4929	5.51738	0.715064	1.08193
4178	Q58D08	>sp|Q58D08|P5CR3_BOVIN Pyrroline-5-carboxylate reductase 3 OS=Bos taurus GN=PYCRL PE=2 SV=1	9	9	44.2	32.035	308	0	51844	299280	446000	174990	404920	206870	5.60107	5.60968	5.64933	5.53925	5.67863	5.53484	0.509681	1.08589
3991	Q3T0E0	>sp|Q3T0E0|ATOX1_BOVIN Copper transport protein ATOX1 OS=Bos taurus GN=ATOX1 PE=3 SV=1	3	3	57.4	7.3654	68	0	57699	340780	444910	274690	365870	358430	5.64754	5.66607	5.64827	5.73508	5.63459	5.77355	0.222303	0.870068
199	A4FUZ1	>tr|A4FUZ1|A4FUZ1_BOVIN Lactoylglutathione lyase OS=Bos taurus GN=GLO1 PE=1 SV=1	9	9	44	20.765	184	0	33556	276960	444100	164360	354040	182820	5.41214	5.57602	5.64748	5.51203	5.62031	5.48117	0.93219	1.01713
386	A5PJD6	>tr|A5PJD6|A5PJD6_BOVIN ATL3 protein OS=Bos taurus GN=ATL3 PE=1 SV=1	12	12	32	60.311	541	0	67833	347350	442690	228230	402940	279420	5.71781	5.67437	5.6461	5.65461	5.6765	5.6654	0.557637	1.03258
3045	P33097	>sp|P33097|AATC_BOVIN Aspartate aminotransferase, cytoplasmic OS=Bos taurus GN=GOT1 PE=1 SV=3	12	12	32.4	46.398	413	0	49101	314710	442200	205580	424020	233430	5.57746	5.63151	5.64562	5.60922	5.69865	5.5873	0.751634	0.969334
3998	Q3T0I2	>sp|Q3T0I2|CATH_BOVIN Pro-cathepsin H OS=Bos taurus GN=CTSH PE=2 SV=1	6	6	17.9	37.351	335	0	60956	178850	438360	150980	180320	183900	5.67139	5.38609	5.64183	5.47516	5.3273	5.48372	0.255428	1.37312
2396	F1N1G7;Q3MHM9;F1MZB0;A7E3C1;Q0II58	>tr|F1N1G7|F1N1G7_BOVIN Kinesin-like protein OS=Bos taurus GN=KIF5B PE=1 SV=2	15	10	18.2	109.78	963	0	63224	392970	437720	221340	425270	285080	5.68725	5.72796	5.6412	5.6413	5.69993	5.67411	0.674411	1.03202
2648	Q3MI02;P31800;G1K1X0	>tr|Q3MI02|Q3MI02_BOVIN UQCRC1 protein (Fragment) OS=Bos taurus GN=UQCRC1 PE=2 SV=1;>sp|P31800|QCR1_BOVIN Cytochrome b-c1 complex subunit 1, mitochondrial OS=Bos taurus GN=UQCRC1 PE=1 SV=2;>tr|G1K1X0|G1K1X0_BOVIN Cytochrome b-c1 complex subunit 1, mitochon	11	11	25.5	52.52	478	0	73460	396090	436250	222100	494270	290610	5.75242	5.73139	5.63974	5.64279	5.76522	5.68245	0.836142	1.02572
4360	Q9N179;F1MCU4;F1MCU7	>sp|Q9N179|41_BOVIN Protein 4.1 OS=Bos taurus GN=EPB41 PE=2 SV=1;>tr|F1MCU4|F1MCU4_BOVIN Protein 4.1 (Fragment) OS=Bos taurus GN=EPB41 PE=4 SV=2;>tr|F1MCU7|F1MCU7_BOVIN Protein 4.1 (Fragment) OS=Bos taurus GN=EPB41 PE=4 SV=2	10	8	19.9	69.257	617	0	121350	485070	435620	316540	567310	381870	5.97041	5.8194	5.63911	5.79667	5.82508	5.80106	0.984097	1.0047
3432	Q1JP95;Q3SZ81;F1MWE0	>tr|Q1JP95|Q1JP95_BOVIN Proteasome 26S ATPase subunit 3 (Fragment) OS=Bos taurus GN=PSMC3 PE=2 SV=1;>tr|Q3SZ81|Q3SZ81_BOVIN PSMC3 protein (Fragment) OS=Bos taurus GN=PSMC3 PE=2 SV=1;>tr|F1MWE0|F1MWE0_BOVIN Uncharacterized protein OS=Bos taurus GN=PSMC3 PE=	14	14	40.4	47.995	428	0	63962	363110	432970	219830	399640	288270	5.69229	5.69364	5.63646	5.63832	5.67293	5.67894	0.660986	1.02502
1714	Q29RM3;F1MDM4	>sp|Q29RM3|REEP5_BOVIN Receptor expression-enhancing protein 5 OS=Bos taurus GN=REEP5 PE=2 SV=1;>tr|F1MDM4|F1MDM4_BOVIN Receptor expression-enhancing protein OS=Bos taurus GN=REEP5 PE=3 SV=1	4	4	18.5	21.417	189	0	68491	318870	430880	243420	457090	306440	5.722	5.63721	5.63436	5.68259	5.73126	5.70549	0.260384	0.907981
3110	P62194;F1MFP1	>sp|P62194|PRS8_BOVIN 26S protease regulatory subunit 8 OS=Bos taurus GN=PSMC5 PE=2 SV=1	10	10	26.1	45.626	406	0	78569	384940	430640	241800	370120	295710	5.78162	5.71899	5.63411	5.67969	5.6396	5.69001	0.409443	1.10105
3527	Q29460	>sp|Q29460|PA1B3_BOVIN Platelet-activating factor acetylhydrolase IB subunit gamma OS=Bos taurus GN=PAFAH1B3 PE=1 SV=1	7	7	38.4	25.865	232	0	41075	213210	429580	166650	343020	233830	5.49995	5.46241	5.63304	5.51804	5.60658	5.58804	0.539736	0.913931
3516	Q28034	>sp|Q28034|GLU2B_BOVIN Glucosidase 2 subunit beta OS=Bos taurus GN=PRKCSH PE=2 SV=1	8	8	13.3	60.151	533	0	46627	331720	427900	198660	335900	280260	5.55501	5.65437	5.63134	5.59435	5.59747	5.6667	0.884099	0.986431
3824	Q3MHE8;F1MNJ2	>sp|Q3MHE8|SRPR_BOVIN Signal recognition particle receptor subunit alpha OS=Bos taurus GN=SRPR PE=2 SV=1;>tr|F1MNJ2|F1MNJ2_BOVIN Signal recognition particle receptor subunit alpha OS=Bos taurus GN=SRPR PE=4 SV=1	13	13	26.4	69.895	639	0	102290	682620	426950	352770	774660	495960	5.8962	5.96778	5.63038	5.84373	5.96037	5.91459	0.527168	0.841828
2999	V6F9A3;P19035	>tr|V6F9A3|V6F9A3_BOVIN Apolipoprotein C-III OS=Bos taurus GN=ApoC3 PE=4 SV=1;>sp|P19035|APOC3_BOVIN Apolipoprotein C-III OS=Bos taurus GN=APOC3 PE=1 SV=2	3	3	35.4	10.692	96	0	109100	610740	426910	681390	508840	531930	5.92419	5.91946	5.63034	6.12963	5.77784	5.945	0.420236	0.747894
2837	G8JKX6;P30932	>tr|G8JKX6|G8JKX6_BOVIN Tetraspanin (Fragment) OS=Bos taurus GN=CD9 PE=3 SV=1;>sp|P30932|CD9_BOVIN CD9 antigen OS=Bos taurus GN=CD9 PE=2 SV=2	3	3	23	22.665	204	0	48756	204990	426830	192700	281780	250500	5.5744	5.44533	5.63025	5.58112	5.52117	5.61795	0.723131	0.947502
1335	E1BH02	>tr|E1BH02|E1BH02_BOVIN Aurora kinase B OS=Bos taurus GN=AIM1 PE=4 SV=2	12	12	8.7	187.58	1712	0	148550	644170	425910	392470	617160	462200	6.05824	5.9426	5.62932	5.89004	5.86166	5.88397	0.98927	0.99578
4088	Q3ZBM5;F1ML34	>sp|Q3ZBM5|SNX5_BOVIN Sorting nexin-5 OS=Bos taurus GN=SNX5 PE=2 SV=1	7	7	21.5	46.819	404	0	52071	305540	425110	171020	354180	227480	5.60297	5.61867	5.6285	5.52928	5.62048	5.57609	0.204553	1.10009
3396	Q17QB3	>sp|Q17QB3|ASAH1_BOVIN Acid ceramidase OS=Bos taurus GN=ASAH1 PE=2 SV=3	9	9	22	44.965	395	0	36789	239990	424780	150070	277640	186320	5.45209	5.51379	5.62816	5.47253	5.51474	5.4894	0.501517	1.09427
1725	F1MDV3;Q0P5E6	>tr|F1MDV3|F1MDV3_BOVIN Uncharacterized protein (Fragment) OS=Bos taurus GN=SNTB1 PE=4 SV=1	13	12	30.3	56.019	519	0	96128	480470	424160	279680	567170	373800	5.86922	5.81527	5.62753	5.7429	5.82497	5.79178	0.846745	0.964103
1987	Q6VBM2;Q2HJ26;F1MN04;Q6PWM3	>tr|Q6VBM2|Q6VBM2_BOVIN Phosphoribosylaminoimidazole carboxylase OS=Bos taurus GN=PAICS PE=2 SV=1;>tr|Q2HJ26|Q2HJ26_BOVIN Phosphoribosylaminoimidazole carboxylase, phosphoribosylaminoimidazole succinocarboxamide synthetase OS=Bos taurus GN=PAICS PE=2 SV=1;	10	10	27.1	47.15	425	0	36477	209690	423400	166550	304370	201040	5.44839	5.45518	5.62675	5.51778	5.55466	5.52242	0.735911	0.951671
2657	G3MWG4	>tr|G3MWG4|G3MWG4_BOVIN Uncharacterized protein (Fragment) OS=Bos taurus GN=IARS2 PE=3 SV=1	12	6	15.5	103.67	922	0	63022	358160	423000	222840	515290	316330	5.68586	5.68768	5.62634	5.64423	5.78331	5.71928	0.337196	0.893347
4232	Q5E987	>sp|Q5E987|PSA5_BOVIN Proteasome subunit alpha type-5 OS=Bos taurus GN=PSMA5 PE=1 SV=1	9	9	51	26.411	241	0	44104	301630	422940	176830	353450	244510	5.53085	5.61307	5.62628	5.54379	5.61959	5.60744	0.995934	0.999524
1726	Q2T9L8;F1MDW1	>sp|Q2T9L8|SYMC_BOVIN Methionine--tRNA ligase, cytoplasmic OS=Bos taurus GN=MARS PE=2 SV=1;>tr|F1MDW1|F1MDW1_BOVIN Methionine--tRNA ligase, cytoplasmic OS=Bos taurus GN=MARS PE=3 SV=1	13	13	21.3	100.63	898	0	84515	418000	422150	320570	618840	350520	5.8133	5.75478	5.62547	5.80216	5.86284	5.76385	0.277998	0.83477
152	A3KMV6	>tr|A3KMV6|A3KMV6_BOVIN HNRNPR protein OS=Bos taurus GN=HNRNPR PE=1 SV=1	12	8	23.9	70.955	633	0	55766	387330	421980	206900	347710	280900	5.63274	5.72168	5.62529	5.612	5.61248	5.66769	0.463783	1.0695
2945	P08037;P08037-2	>sp|P08037|B4GT1_BOVIN Beta-1,4-galactosyltransferase 1 OS=Bos taurus GN=B4GALT1 PE=1 SV=3;>sp|P08037-2|B4GT1_BOVIN Isoform Short of Beta-1,4-galactosyltransferase 1 OS=Bos taurus GN=B4GALT1	12	12	41.8	44.842	402	0	136720	607760	421840	369490	785260	421690	6.0222	5.91733	5.62515	5.86384	5.96627	5.84414	0.784147	0.919341
146	A3FJ56;CON__P02668;P02668;Q5ZGI1;Q5ZET1;E7E1Q1;E7E1P8;E7E1P7;K9ZSD8;Q705V4	>tr|A3FJ56|A3FJ56_BOVIN Kappa casein (Fragment) OS=Bos taurus PE=4 SV=1;>P02668 SWISS-PROT:P02668 Kappa-casein [Contains: Casoxin C;Casoxin 6;Casoxin A;Casoxin B;Casoplatelin] - Bos taurus (Bovine).;>sp|P02668|CASK_BOVIN Kappa-casein OS=Bos taurus GN=C	6	6	51.2	17.847	160	0	211820	1133300	421780	539250	682160	711870	6.21234	6.18794	5.62509	6.02803	5.90515	6.07154	0.973955	1.01598
2389	P80746;F1N1A9;J9ZXG5;A7YY42	>sp|P80746|ITAV_BOVIN Integrin alpha-V OS=Bos taurus GN=ITGAV PE=1 SV=3;>tr|F1N1A9|F1N1A9_BOVIN Integrin alpha-V OS=Bos taurus GN=ITGAV PE=3 SV=2;>tr|J9ZXG5|J9ZXG5_BOVIN Integrin alpha V subunit OS=Bos taurus PE=2 SV=1	10	10	12.5	116.13	1048	0	39917	268160	420740	152890	244330	201400	5.48753	5.56199	5.62401	5.48062	5.45924	5.5232	0.183694	1.17532
16	A0JN52	>sp|A0JN52|SF3B3_BOVIN Splicing factor 3B subunit 3 OS=Bos taurus GN=SF3B3 PE=2 SV=1	14	14	14.5	135.58	1217	0	59386	291710	419060	185820	318180	223860	5.66005	5.59855	5.62228	5.56533	5.57393	5.56912	0.0335284	1.14156
3104	P61284;G3MZG7;Q862L6;F1MDX5;F1N3R2;F1MB63	>sp|P61284|RL12_BOVIN 60S ribosomal protein L12 OS=Bos taurus GN=RPL12 PE=2 SV=1;>tr|G3MZG7|G3MZG7_BOVIN Uncharacterized protein OS=Bos taurus PE=3 SV=1;>tr|Q862L6|Q862L6_BOVIN Similar to ribosomal protein L12 (Fragment) OS=Bos taurus PE=2 SV=1;>tr|F1MDX5|	7	7	53.9	17.818	165	0	71719	380290	419020	263890	482080	322250	5.742	5.71371	5.62223	5.71766	5.75438	5.72733	0.344334	0.91101
1969	F1MMK2;Q5EM56;REV__E1BIG2	>tr|F1MMK2|F1MMK2_BOVIN Glucose-6-phosphate 1-dehydrogenase OS=Bos taurus GN=G6PD PE=3 SV=1;>tr|Q5EM56|Q5EM56_BOVIN Glucose-6-phosphate 1-dehydrogenase (Fragment) OS=Bos taurus PE=2 SV=1	15	15	34.6	59.336	515	0	47569	277320	418180	175370	322880	219050	5.56369	5.57658	5.62136	5.54019	5.5803	5.55969	0.264946	1.06451
4024	Q3T0V4;A1XED6;G3MXJ7	>sp|Q3T0V4|RS11_BOVIN 40S ribosomal protein S11 OS=Bos taurus GN=RPS11 PE=2 SV=3	8	8	48.1	18.431	158	0	84780	511500	417710	274280	518310	347740	5.81466	5.84245	5.62087	5.73443	5.78585	5.7604	0.990549	0.99793
4197	Q58DT1;A1XED1;E1B7T4;E1BLQ8;F1N7A3	>sp|Q58DT1|RL7_BOVIN 60S ribosomal protein L7 OS=Bos taurus GN=RPL7 PE=2 SV=1;>tr|A1XED1|A1XED1_BOVIN RPL7 (Fragment) OS=Bos taurus PE=2 SV=1;>tr|E1B7T4|E1B7T4_BOVIN Uncharacterized protein OS=Bos taurus PE=3 SV=2	8	8	35.9	29.168	248	0	112720	562320	417230	398330	620070	524150	5.93837	5.88358	5.62038	5.89648	5.8637	5.9386	0.442988	0.821328
2532	F1N672	>tr|F1N672|F1N672_BOVIN Uncharacterized protein (Fragment) OS=Bos taurus GN=TM9SF2 PE=4 SV=2	8	8	14.9	76.269	666	0	122350	554310	416510	419570	843010	478880	5.97397	5.87735	5.61963	5.91904	5.99709	5.89937	0.354944	0.767627
1496	E1BMD6	>tr|E1BMD6|E1BMD6_BOVIN Uncharacterized protein OS=Bos taurus GN=LPP PE=1 SV=1	9	7	19.9	65.715	614	0	48599	254470	416320	240280	288680	237410	5.573	5.53924	5.61943	5.67695	5.53168	5.59464	0.645455	0.946528
4094	Q3ZBS7;CON__Q3ZBS7	>tr|Q3ZBS7|Q3ZBS7_BOVIN Uncharacterized protein OS=Bos taurus GN=VTN PE=2 SV=1;>Q3ZBS7 TREMBL:Q3ZBS7 (Bos taurus) Vitronectin	9	9	23.1	53.575	476	0	44981	303070	415530	249040	290450	247940	5.5394	5.61514	5.6186	5.69251	5.53433	5.61349	0.691485	0.949737
1405	E1BJA2	>tr|E1BJA2|E1BJA2_BOVIN Uncharacterized protein OS=Bos taurus GN=AIFM1 PE=1 SV=1	8	8	18.4	66.871	613	0	61054	498850	415400	257610	602450	334290	5.67208	5.83157	5.61847	5.7072	5.85118	5.74327	0.48176	0.871278
2926	P02722;Q3ZC05	>sp|P02722|ADT1_BOVIN ADP/ATP translocase 1 OS=Bos taurus GN=SLC25A4 PE=1 SV=3;>tr|Q3ZC05|Q3ZC05_BOVIN Solute carrier family 25 (Mitochondrial carrier;adenine nucleotide translocator), member 4 OS=Bos taurus GN=SLC25A4 PE=2 SV=2	13	6	40.3	32.967	298	0	92633	481860	414940	407740	797310	488940	5.85314	5.81652	5.61799	5.90662	5.97289	5.9084	0.0939617	0.681156
2897	P00366;Q9TRX5	>sp|P00366|DHE3_BOVIN Glutamate dehydrogenase 1, mitochondrial OS=Bos taurus GN=GLUD1 PE=1 SV=2	11	11	23.5	61.511	558	0	59607	369090	414760	204890	332680	256830	5.66167	5.70073	5.6178	5.60776	5.59329	5.62879	0.126978	1.12233
2739	G3N3N1	>tr|G3N3N1|G3N3N1_BOVIN Uncharacterized protein OS=Bos taurus GN=ARF6 PE=3 SV=1	3	3	24.6	20.082	175	0	41390	317390	414030	173340	478190	225240	5.50327	5.63519	5.61703	5.53514	5.75086	5.57179	0.686039	0.924485
4136	Q3ZCE2	>tr|Q3ZCE2|Q3ZCE2_BOVIN ELAV-like protein OS=Bos taurus GN=ELAVL1 PE=2 SV=1	8	8	28.8	36.163	326	0	49131	275400	413530	148990	311790	190600	5.57773	5.57356	5.61651	5.46939	5.56512	5.49926	0.0679615	1.19677
4258	Q5E9J1	>sp|Q5E9J1|HNRPF_BOVIN Heterogeneous nuclear ribonucleoprotein F OS=Bos taurus GN=HNRNPF PE=2 SV=3	6	4	23.7	45.688	414	0	25583	254010	411700	132750	280490	182060	5.29432	5.53845	5.61458	5.41927	5.51918	5.47936	0.926911	1.02293
3806	Q32PD5;E1BHA5	>sp|Q32PD5|RS19_BOVIN 40S ribosomal protein S19 OS=Bos taurus GN=RPS19 PE=2 SV=3;>tr|E1BHA5|E1BHA5_BOVIN Uncharacterized protein OS=Bos taurus PE=4 SV=1	8	8	44.8	16.06	145	0	104810	608230	411430	366630	705980	460750	5.90677	5.91767	5.6143	5.86046	5.92005	5.88261	0.499551	0.841796
250	A4IFC3	>tr|A4IFC3|A4IFC3_BOVIN Polyadenylate-binding protein OS=Bos taurus GN=PABPC4 PE=2 SV=1	9	3	15.3	70.837	645	0	81468	479360	410510	273690	457980	338800	5.79736	5.81426	5.61332	5.7335	5.73211	5.74909	0.960325	1.00789
3696	Q2KJI2;A7E3T4	>sp|Q2KJI2|STT3A_BOVIN Dolichyl-diphosphooligosaccharide--protein glycosyltransferase subunit STT3A OS=Bos taurus GN=STT3A PE=2 SV=1;>tr|A7E3T4|A7E3T4_BOVIN Integral membrane protein 1 OS=Bos taurus GN=STT3A PE=2 SV=1	9	8	13	80.655	705	0	38680	427240	410250	172550	429200	257530	5.47386	5.76427	5.61305	5.53315	5.70392	5.62997	0.959283	0.987901
3170	Q05927;F1MQM4;G3MZC1	>sp|Q05927|5NTD_BOVIN 5-nucleotidase OS=Bos taurus GN=NT5E PE=1 SV=2;>tr|F1MQM4|F1MQM4_BOVIN 5-nucleotidase OS=Bos taurus GN=NT5E PE=4 SV=2	6	6	13.8	62.965	574	0	32659	228910	410220	158870	261490	207500	5.40037	5.49326	5.61302	5.49728	5.48872	5.53616	0.938827	0.988166
1935	Q2KIW6;F1MLV1;Q9TR09;Q9TR11	>sp|Q2KIW6|PRS10_BOVIN 26S protease regulatory subunit 10B OS=Bos taurus GN=PSMC6 PE=2 SV=1;>tr|F1MLV1|F1MLV1_BOVIN 26S protease regulatory subunit 10B OS=Bos taurus GN=PSMC6 PE=1 SV=2	8	8	26	44.073	389	0	50247	256650	406520	241290	335920	300050	5.58748	5.54294	5.60908	5.67878	5.5975	5.69634	0.097975	0.836168
2424	F1N2D3;Q95M47	>tr|F1N2D3|F1N2D3_BOVIN Uncharacterized protein (Fragment) OS=Bos taurus GN=TJP1 PE=4 SV=2	10	10	7.9	190.4	1712	0	55079	343750	405890	203630	371860	262520	5.62736	5.66984	5.60841	5.60508	5.64164	5.6383	0.76653	1.01593
852	A7Z035	>sp|A7Z035|EPN4_BOVIN Clathrin interactor 1 OS=Bos taurus GN=CLINT1 PE=2 SV=1	2	2	3.3	70.521	643	0	68109	456120	405630	247800	490880	317080	5.71957	5.79268	5.60813	5.69034	5.76224	5.72031	0.776279	0.960498
177	A4FUC8	>tr|A4FUC8|A4FUC8_BOVIN CARS protein OS=Bos taurus GN=CARS PE=2 SV=1	11	11	17.4	94.132	832	0	82752	423970	405200	276240	588840	358240	5.80415	5.76093	5.60767	5.73752	5.84126	5.77332	0.422201	0.871398
306	A5D7D9;F1MEM4	>tr|A5D7D9|A5D7D9_BOVIN DHX15 protein OS=Bos taurus GN=DHX15 PE=2 SV=1	10	9	16.5	90.932	795	0	53456	285180	403980	151380	324370	214080	5.61437	5.58872	5.60636	5.47631	5.5823	5.54972	0.106159	1.16692
4316	Q865S1;Q9GK95;Q9GK93;Q9GK92;Q9GJU8;Q9GK94	>sp|Q865S1|AP3D1_BOVIN AP-3 complex subunit delta-1 OS=Bos taurus GN=AP3D1 PE=1 SV=2	20	20	20	136.39	1207	0	74951	445140	403520	245260	506410	336710	5.76115	5.7821	5.60587	5.68586	5.77576	5.7464	0.765689	0.955799
1413	E1BJG5	>tr|E1BJG5|E1BJG5_BOVIN Uncharacterized protein OS=Bos taurus GN=TRIM28 PE=1 SV=2	9	9	14.5	86.733	814	0	45532	288580	403250	173050	281810	200040	5.54469	5.59387	5.60557	5.53441	5.52122	5.52026	0.0432295	1.13784
881	A8E657;F1MY13	>sp|A8E657|AASS_BOVIN Alpha-aminoadipic semialdehyde synthase, mitochondrial OS=Bos taurus GN=AASS PE=2 SV=1;>tr|F1MY13|F1MY13_BOVIN Alpha-aminoadipic semialdehyde synthase, mitochondrial OS=Bos taurus GN=AASS PE=4 SV=2	11	11	14.6	102.08	926	0	45394	305690	402530	218860	363110	265620	5.54337	5.61888	5.6048	5.6364	5.6313	5.6434	0.109941	0.89533
957	CON__P00761	>P00761 SWISS-PROT:P00761|TRYP_PIG Trypsin - Sus scrofa (Pig).	3	3	16.5	24.409	231	0	32978	227000	401730	198090	333330	155190	5.40459	5.48963	5.60393	5.5931	5.59413	5.41001	0.714709	0.926766
568	A6QLR2	>tr|A6QLR2|A6QLR2_BOVIN LARS protein OS=Bos taurus GN=LARS PE=2 SV=1	17	17	16.2	134.81	1176	0	78334	496400	401320	274930	568770	348880	5.78032	5.82943	5.60349	5.73546	5.8262	5.76182	0.644314	0.918868
2342	F1MZN7;Q2TBW7	>tr|F1MZN7|F1MZN7_BOVIN Sorting nexin-2 OS=Bos taurus GN=SNX2 PE=4 SV=2;>sp|Q2TBW7|SNX2_BOVIN Sorting nexin-2 OS=Bos taurus GN=SNX2 PE=2 SV=1	9	8	20.4	58.434	519	0	56727	288940	400100	200800	321740	236830	5.64016	5.59441	5.60217	5.599	5.57877	5.59358	0.229251	1.05147
3914	Q3SZ20	>sp|Q3SZ20|GLYM_BOVIN Serine hydroxymethyltransferase, mitochondrial OS=Bos taurus GN=SHMT2 PE=2 SV=1	12	11	30.8	55.605	504	0	83212	488390	400040	300070	595690	367390	5.80656	5.82237	5.6021	5.77346	5.84628	5.78427	0.481997	0.875669
410	Q1JP75;A5PJR3;G3N1E7	>sp|Q1JP75|DCXR_BOVIN L-xylulose reductase OS=Bos taurus GN=DCXR PE=2 SV=1;>tr|A5PJR3|A5PJR3_BOVIN Dicarbonyl/L-xylulose reductase OS=Bos taurus GN=DCXR PE=2 SV=1	8	8	38.1	25.649	244	0	87038	322540	399190	268240	388020	297950	5.82608	5.64218	5.60118	5.72476	5.66011	5.69328	0.969582	0.993337
3733	Q2TBH2	>tr|Q2TBH2|Q2TBH2_BOVIN Related RAS viral (R-ras) oncogene homolog OS=Bos taurus GN=RRAS PE=1 SV=1	6	4	27.1	23.61	218	0	41802	264400	398840	213800	271770	236320	5.50757	5.55586	5.6008	5.62624	5.50546	5.59264	0.67875	0.954912
2215	F1MW44;P12260	>tr|F1MW44|F1MW44_BOVIN Coagulation factor XIII A chain OS=Bos taurus GN=F13A1 PE=4 SV=1	9	9	15	82.674	732	0	44437	262120	398270	169840	255090	198780	5.53411	5.5521	5.60018	5.52628	5.47795	5.51751	0.0903589	1.13471
1350	E1BHK2;F1MXA4;A5PJS9	>tr|E1BHK2|E1BHK2_BOVIN Uncharacterized protein OS=Bos taurus GN=ADD1 PE=4 SV=1	8	8	15.2	80.672	738	0	42411	258420	398100	177960	308200	207070	5.51385	5.54593	5.59999	5.54656	5.56009	5.53526	0.831058	1.0138
1983	F1MMU4	>tr|F1MMU4|F1MMU4_BOVIN Uncharacterized protein OS=Bos taurus GN=H1FX PE=1 SV=2	4	4	22	22.361	214	0	73799	264120	397540	203780	239090	222780	5.75442	5.5554	5.59938	5.6054	5.44982	5.56702	0.278632	1.24639
220	A4FV56;A2T1U6;G3X743	>tr|A4FV56|A4FV56_BOVIN RNPEP protein OS=Bos taurus GN=RNPEP PE=2 SV=1;>tr|A2T1U6|A2T1U6_BOVIN Aminopeptidase B OS=Bos taurus GN=AP-B PE=2 SV=1;>tr|G3X743|G3X743_BOVIN Uncharacterized protein (Fragment) OS=Bos taurus GN=RNPEP PE=4 SV=1	12	12	26.5	72.154	648	0	28284	187630	397520	181010	325560	201460	5.33791	5.4069	5.59936	5.55394	5.58389	5.52333	0.25786	0.784037
2834	G5E6P3	>tr|G5E6P3|G5E6P3_BOVIN Uncharacterized protein (Fragment) OS=Bos taurus GN=GNA13 PE=4 SV=1	5	5	15.1	33.383	284	0	43071	230170	397330	158300	243500	197840	5.52056	5.49565	5.59915	5.49572	5.45776	5.51546	0.241037	1.11894
2635	F6RWK1;Q2KJI6	>tr|F6RWK1|F6RWK1_BOVIN Uncharacterized protein OS=Bos taurus GN=ARHGAP1 PE=4 SV=1	8	8	22.6	50.476	439	0	39741	257720	396600	195370	375960	262180	5.48561	5.54475	5.59835	5.58709	5.6464	5.63774	0.0970071	0.830157
2126	F1MT25;Q2YDE6	>tr|F1MT25|F1MT25_BOVIN Uncharacterized protein OS=Bos taurus GN=HDLBP PE=1 SV=2	19	19	19.5	139.59	1257	0	111610	563910	396450	294290	578640	384280	5.93407	5.88481	5.59819	5.76501	5.83367	5.80379	0.96577	1.01127
4119	Q3ZC13	>sp|Q3ZC13|AP2M1_BOVIN AP-2 complex subunit mu OS=Bos taurus GN=AP2M1 PE=2 SV=1	10	10	26.2	49.654	435	0	47079	240850	396060	203300	392580	289220	5.5592	5.51535	5.59776	5.60437	5.66519	5.68037	0.0496769	0.80809
980	P28800;CON__P28800	>sp|P28800|A2AP_BOVIN Alpha-2-antiplasmin OS=Bos taurus GN=SERPINF2 PE=1 SV=2;>P28800 SWISS-PROT:P28800 (Bos taurus) Alpha-2-antiplasmin precursor	5	5	12.4	54.71	492	0	51671	268620	396030	187510	283290	185260	5.59962	5.56274	5.59773	5.56926	5.52349	5.48692	0.0871491	1.14852
2947	P08169;F1MIE6	>sp|P08169|MPRI_BOVIN Cation-independent mannose-6-phosphate receptor OS=Bos taurus GN=IGF2R PE=1 SV=2;>tr|F1MIE6|F1MIE6_BOVIN Cation-independent mannose-6-phosphate receptor OS=Bos taurus GN=IGF2R PE=4 SV=2	17	17	8.7	274.53	2499	0	49182	236480	395590	174550	328830	238560	5.57818	5.50739	5.59725	5.53816	5.58823	5.59674	0.703704	0.969535
2275	F1MXY8;P79110	>tr|F1MXY8|F1MXY8_BOVIN Tricarboxylate transport protein, mitochondrial (Fragment) OS=Bos taurus GN=SLC25A1 PE=3 SV=2;>sp|P79110|TXTP_BOVIN Tricarboxylate transport protein, mitochondrial OS=Bos taurus GN=SLC25A1 PE=2 SV=1	9	9	33.2	34.017	310	0	104090	586490	393990	344300	565260	404770	5.90378	5.90186	5.59549	5.83317	5.82351	5.82635	0.803099	0.939074
217	A4FV50	>tr|A4FV50|A4FV50_BOVIN MGC142792 protein OS=Bos taurus GN=MGC142792 PE=2 SV=1	7	3	22.8	38.421	337	0	47020	211190	392850	230310	321590	225810	5.55865	5.45827	5.59423	5.65855	5.57856	5.57289	0.249277	0.858453
904	F1ME02;Q3SZA5;B0JYM7	>tr|F1ME02|F1ME02_BOVIN Spermine synthase (Fragment) OS=Bos taurus GN=SMS PE=3 SV=2;>sp|Q3SZA5|SPSY_BOVIN Spermine synthase OS=Bos taurus GN=SMS PE=2 SV=1;>tr|B0JYM7|B0JYM7_BOVIN Spermine synthase OS=Bos taurus GN=SMS PE=2 SV=1	7	7	24.6	39.522	349	0	43030	170810	392560	155630	233410	194990	5.52014	5.36611	5.59391	5.48833	5.43938	5.50915	0.847195	1.03379
3255	Q0IIJ2	>sp|Q0IIJ2|H10_BOVIN Histone H1.0 OS=Bos taurus GN=H1F0 PE=2 SV=3	4	4	20.6	20.951	194	0	65342	361950	390860	196010	343590	220910	5.70156	5.69225	5.59202	5.58851	5.6073	5.56336	0.112809	1.19002
1909	F1MKU3	>tr|F1MKU3|F1MKU3_BOVIN Uncharacterized protein (Fragment) OS=Bos taurus GN=BSPRY PE=4 SV=2	10	10	24.2	49.698	455	0	87029	483690	390730	307830	590600	362920	5.82603	5.81817	5.59188	5.78455	5.84255	5.77895	0.515015	0.877694
1037	E1B717	>tr|E1B717|E1B717_BOVIN Uncharacterized protein OS=Bos taurus GN=ARMC10 PE=4 SV=1	7	7	36.2	33.644	307	0	43158	325420	390090	171900	338920	251590	5.52143	5.64604	5.59116	5.53151	5.60136	5.61984	0.967033	1.00455
2703	Q2KHU8;G3N0A9;C0KTL0;G3MWU5	>sp|Q2KHU8|IF2G_BOVIN Eukaryotic translation initiation factor 2 subunit 3 OS=Bos taurus GN=EIF2S3 PE=2 SV=1;>tr|G3N0A9|G3N0A9_BOVIN Uncharacterized protein OS=Bos taurus GN=EIF2S3Y PE=4 SV=1;>tr|C0KTL0|C0KTL0_BOVIN Eif2s3y (Fragment) OS=Bos taurus PE=2 SV	8	8	18.4	51.065	472	0	74902	350840	390070	290970	446410	347490	5.76086	5.67871	5.59114	5.76008	5.72099	5.76008	0.23872	0.850851
235	A4IF69	>sp|A4IF69|NHLC2_BOVIN NHL repeat-containing protein 2 OS=Bos taurus GN=NHLRC2 PE=2 SV=1	11	11	22.3	79.313	726	0	55833	284660	389630	185580	327800	222020	5.63326	5.58793	5.59065	5.56477	5.58687	5.56553	0.126119	1.07537
4226	Q5E964;G8JKV6	>sp|Q5E964|PSD13_BOVIN 26S proteasome non-ATPase regulatory subunit 13 OS=Bos taurus GN=PSMD13 PE=2 SV=1;>tr|G8JKV6|G8JKV6_BOVIN 26S proteasome non-ATPase regulatory subunit 13 (Fragment) OS=Bos taurus GN=PSMD13 PE=4 SV=1	12	12	40.2	42.866	376	0	56233	364700	388640	214680	350410	284150	5.63636	5.69554	5.58955	5.62803	5.61584	5.67269	0.965282	1.00376
3695	Q2KJH7	>tr|Q2KJH7|Q2KJH7_BOVIN Aldehyde dehydrogenase 18 family, member A1 OS=Bos taurus GN=ALDH18A1 PE=2 SV=1	12	12	18.5	87.193	795	0	106180	580200	386890	278920	655070	402270	5.91241	5.89718	5.58759	5.74172	5.88755	5.82366	0.878351	0.958113
2486	F1N4K1;Q6PWM4	>tr|F1N4K1|F1N4K1_BOVIN Uncharacterized protein OS=Bos taurus GN=PFAS PE=3 SV=2	14	14	17.1	144.17	1338	0	56891	274050	386830	227240	349500	260690	5.64141	5.57143	5.58752	5.65272	5.61471	5.63527	0.225786	0.924457
771	A7MB16	>sp|A7MB16|EIF3B_BOVIN Eukaryotic translation initiation factor 3 subunit B OS=Bos taurus GN=EIF3B PE=2 SV=1	12	12	16.7	88.918	786	0	65184	417950	386810	239750	462600	333220	5.70051	5.75472	5.5875	5.67599	5.73647	5.74187	0.525813	0.91791
883	F1MFD5;A8KC67	>tr|F1MFD5|F1MFD5_BOVIN Uncharacterized protein OS=Bos taurus GN=RANGAP1 PE=4 SV=1;>tr|A8KC67|A8KC67_BOVIN Ran GTPase activating protein 1 OS=Bos taurus GN=RANGAP1 PE=2 SV=1	8	8	16.9	62.941	585	0	47467	253640	386740	178490	308880	235390	5.56276	5.53782	5.58742	5.54785	5.56105	5.59093	0.847023	0.990961
827	A7YWC6	>tr|A7YWC6|A7YWC6_BOVIN SUB1 protein OS=Bos taurus GN=SUB1 PE=2 SV=1	2	2	18.9	14.369	127	0	77294	316620	385620	250280	300780	280670	5.77452	5.63414	5.58616	5.69466	5.54951	5.66734	0.719198	1.06603
426	A5PJY9;F1MLJ3;F1MRS5;A5PK35;Q2KHY1;A5D784;E1BID8;F1MZS0	>tr|A5PJY9|A5PJY9_BOVIN CPNE3 protein OS=Bos taurus GN=CPNE3 PE=2 SV=1	8	6	18	59.616	533	0	28297	266690	385600	136210	282460	182940	5.33811	5.55961	5.58614	5.43045	5.52222	5.48145	0.851392	1.03891
239	F1MXI4;A4IF82;E1BAY3	>tr|F1MXI4|F1MXI4_BOVIN Uncharacterized protein OS=Bos taurus GN=MATR3 PE=1 SV=1;>tr|A4IF82|A4IF82_BOVIN MATR3 protein OS=Bos taurus GN=MATR3 PE=2 SV=1;>tr|E1BAY3|E1BAY3_BOVIN Uncharacterized protein OS=Bos taurus PE=4 SV=2	10	10	17.1	93.823	844	0	82648	261700	385450	223860	261810	293890	5.8036	5.5514	5.58597	5.64621	5.48925	5.68733	0.712	1.09495
19	A0JN77;Q58DK4	>tr|A0JN77|A0JN77_BOVIN Bifunctional ATP-dependent dihydroxyacetone kinase/FAD-AMP lyase (cyclizing) OS=Bos taurus GN=DAK PE=1 SV=1;>sp|Q58DK4|DHAK_BOVIN Bifunctional ATP-dependent dihydroxyacetone kinase/FAD-AMP lyase (cyclizing) OS=Bos taurus GN=DAK PE=2	10	10	22.7	59.16	578	0	46565	324380	384410	191910	383800	227320	5.55443	5.64465	5.58479	5.57933	5.65537	5.57578	0.822842	0.979783
2617	Q0VC47;F6QNX4	>tr|Q0VC47|Q0VC47_BOVIN Endoplasmic reticulum-golgi intermediate compartment (ERGIC) 1 OS=Bos taurus GN=ERGIC1 PE=2 SV=1;>tr|F6QNX4|F6QNX4_BOVIN Uncharacterized protein OS=Bos taurus GN=ERGIC1 PE=4 SV=1	6	6	26.2	32.571	290	0	60363	385350	383780	226140	536550	308750	5.66714	5.71946	5.58408	5.65061	5.80087	5.70875	0.343651	0.864603
663	A6QPT7;Q0V8I2	>sp|A6QPT7|ERAP2_BOVIN Endoplasmic reticulum aminopeptidase 2 OS=Bos taurus GN=ERAP2 PE=2 SV=1	12	12	12.6	109.72	954	0	44145	229750	383390	146520	263150	173280	5.53125	5.49486	5.58364	5.46213	5.49146	5.45789	0.0765487	1.16437
4030	Q3T0X6;E1BAT6	>sp|Q3T0X6|RS16_BOVIN 40S ribosomal protein S16 OS=Bos taurus GN=RPS16 PE=2 SV=3;>tr|E1BAT6|E1BAT6_BOVIN 40S ribosomal protein S16 OS=Bos taurus GN=RPS16 PE=1 SV=1	8	8	49.3	16.445	146	0	117430	429160	382960	292280	508480	391310	5.95615	5.76622	5.58315	5.76204	5.77753	5.81166	0.895272	0.965525
3839	Q3MHP2;Q2TA29;F2Z4D5	>sp|Q3MHP2|RB11B_BOVIN Ras-related protein Rab-11B OS=Bos taurus GN=RAB11B PE=2 SV=3;>sp|Q2TA29|RB11A_BOVIN Ras-related protein Rab-11A OS=Bos taurus GN=RAB11A PE=2 SV=3;>tr|F2Z4D5|F2Z4D5_BOVIN Ras-related protein Rab-11A OS=Bos taurus GN=RAB11A PE=3 SV=1	10	9	51.8	24.488	218	0	81069	402900	382830	256000	413570	357280	5.79523	5.7388	5.58301	5.70448	5.68781	5.77215	0.828872	0.964273
2839	G8JKY0;Q5E958;Q862P8;A1XED8	>tr|G8JKY0|G8JKY0_BOVIN 40S ribosomal protein S8 (Fragment) OS=Bos taurus GN=RPS8 PE=1 SV=1;>sp|Q5E958|RS8_BOVIN 40S ribosomal protein S8 OS=Bos taurus GN=RPS8 PE=2 SV=3;>tr|Q862P8|Q862P8_BOVIN 40S ribosomal protein S8 (Fragment) OS=Bos taurus PE=2 SV=1;>t	8	8	45.9	24.074	207	0	76117	653960	382320	221980	584090	348600	5.76785	5.94915	5.58243	5.64255	5.83774	5.76147	0.880629	1.04526
2115	F1MSM5;A8YXY6	>tr|F1MSM5|F1MSM5_BOVIN Uncharacterized protein OS=Bos taurus GN=MTPAP PE=4 SV=1;>tr|A8YXY6|A8YXY6_BOVIN MTPAP protein (Fragment) OS=Bos taurus GN=MTPAP PE=2 SV=1	2	2	3.8	65.345	583	0	28797	235810	381820	148790	267330	167630	5.34572	5.50616	5.58186	5.46881	5.49831	5.44349	0.919217	1.01791
3810	Q32PG1;E1BME2;G3N210	>sp|Q32PG1|AP3B1_BOVIN AP-3 complex subunit beta-1 OS=Bos taurus GN=AP3B1 PE=2 SV=1	18	18	19.1	119.97	1084	0	78782	429200	381680	223520	478780	292030	5.7828	5.76626	5.5817	5.64555	5.7514	5.68457	0.829658	1.03852
1991	F1MN29;A6QP60	>tr|F1MN29|F1MN29_BOVIN Uncharacterized protein (Fragment) OS=Bos taurus GN=ESYT2 PE=1 SV=2;>tr|A6QP60|A6QP60_BOVIN Putative uncharacterized protein (Fragment) OS=Bos taurus PE=2 SV=1	12	12	18.4	97.22	875	0	53258	279620	380560	212340	312190	250150	5.61275	5.58017	5.58042	5.62327	5.56568	5.61734	0.63257	0.975027
2375	F1N0W1	>tr|F1N0W1|F1N0W1_BOVIN Uncharacterized protein OS=Bos taurus GN=DIAPH1 PE=1 SV=2	11	11	10.5	143.03	1275	0	37797	274640	380510	165170	335270	207040	5.46383	5.57236	5.58037	5.51417	5.59666	5.5352	0.837925	0.977635
3723	Q2T9U1	>sp|Q2T9U1|SRP54_BOVIN Signal recognition particle 54 kDa protein OS=Bos taurus GN=SRP54 PE=2 SV=1	11	11	30.6	55.704	504	0	61065	465300	379910	256980	499930	346180	5.67216	5.80133	5.57968	5.70614	5.77017	5.75844	0.418841	0.869908
3027	P26201	>sp|P26201|CD36_BOVIN Platelet glycoprotein 4 OS=Bos taurus GN=CD36 PE=1 SV=5	6	6	12.3	52.94	472	0	80038	487540	379750	329850	757650	403070	5.78967	5.82161	5.5795	5.81455	5.95073	5.82452	0.203867	0.736196
3005	P19858;Q2KJG0;F1MK19;E1BNS9	>sp|P19858|LDHA_BOVIN L-lactate dehydrogenase A chain OS=Bos taurus GN=LDHA PE=2 SV=2	9	7	29.2	36.597	332	0	23047	199930	379360	100320	189600	129850	5.24898	5.43448	5.57905	5.29762	5.3491	5.33258	0.384329	1.24281
3646	Q2KIV7	>tr|Q2KIV7|Q2KIV7_BOVIN Pyrophosphatase (Inorganic) 2 OS=Bos taurus GN=PPA2 PE=2 SV=1	5	5	16.5	36.963	327	0	57448	348940	377630	206320	379260	262130	5.64565	5.67635	5.57707	5.61078	5.6502	5.63766	0.996609	1.00033
362	A5D9D2;Q28065;CON__Q28065;Q1RMN9	>tr|A5D9D2|A5D9D2_BOVIN Complement component 4 binding protein, alpha chain OS=Bos taurus GN=C4BPA PE=2 SV=1;>sp|Q28065|C4BPA_BOVIN C4b-binding protein alpha chain OS=Bos taurus GN=C4BPA PE=2 SV=1;>Q28065 SWISS-PROT:Q28065 (Bos taurus) C4b-binding protein	10	10	16.4	68.914	610	0	50115	164490	376850	269530	323130	237190	5.58634	5.34974	5.57617	5.72684	5.58064	5.59424	0.223536	0.741612
4014	Q862S8;Q861U5;Q3T0R1	>tr|Q862S8|Q862S8_BOVIN Similar to ribosomal protein S18 (Fragment) OS=Bos taurus PE=2 SV=1;>tr|Q861U5|Q861U5_BOVIN Similar to 40S ribosomal protein S18 (Fragment) OS=Bos taurus PE=2 SV=1;>sp|Q3T0R1|RS18_BOVIN 40S ribosomal protein S18 OS=Bos taurus GN=RPS	9	9	55.2	14.757	125	0	108980	509530	376550	307060	547130	397610	5.92372	5.84077	5.57582	5.78346	5.80935	5.8186	0.833163	0.946891
3053	P37980	>sp|P37980|IPYR_BOVIN Inorganic pyrophosphatase OS=Bos taurus GN=PPA1 PE=1 SV=2	10	10	53.6	32.814	289	0	151550	613340	376460	482630	772100	571890	6.06693	5.9213	5.57572	5.97985	5.95893	5.97645	0.466924	0.763672
794	A7MB80	>sp|A7MB80|GTF2I_BOVIN General transcription factor II-I OS=Bos taurus GN=GTF2I PE=2 SV=1	9	9	12	110.12	978	0	68793	301630	374780	201830	326080	244720	5.72391	5.61307	5.57378	5.60122	5.58458	5.60781	0.438965	1.09408
1000	Q2KIF2;CON__Q2KIF2	>tr|Q2KIF2|Q2KIF2_BOVIN Leucine-rich alpha-2-glycoprotein 1 OS=Bos taurus GN=LRG1 PE=2 SV=1;>Q2KIF2 TREMBL:Q2KIF2 (Bos taurus) Similar to leucine-rich alpha-2-glycoprotein 1	7	7	22.5	38.348	346	0	34283	176880	374650	146120	382840	157370	5.42145	5.38128	5.57363	5.46095	5.65428	5.41606	0.610715	0.887885
1663	F1MC11;CON__Q61782;P05785	>tr|F1MC11|F1MC11_BOVIN Keratin, type I cytoskeletal 14 OS=Bos taurus GN=KRT14 PE=1 SV=2	19	4	35.8	51.91	477	0	38749	167850	373970	149920	138270	100500	5.47463	5.35852	5.57284	5.4721	5.21199	5.22131	0.188315	1.46846
471	A5PKJ3;F1MIC9	>tr|A5PKJ3|A5PKJ3_BOVIN DCTN1 protein OS=Bos taurus GN=DCTN1 PE=2 SV=1;>tr|F1MIC9|F1MIC9_BOVIN Uncharacterized protein OS=Bos taurus GN=DCTN1 PE=4 SV=1	13	13	15.9	136.8	1239	0	47145	299710	373620	162040	310140	214660	5.55981	5.6103	5.57243	5.50586	5.56282	5.55089	0.1499	1.09898
3886	Q3SX44	>sp|Q3SX44|DDAH2_BOVIN N(G),N(G)-dimethylarginine dimethylaminohydrolase 2 OS=Bos taurus GN=DDAH2 PE=2 SV=1	12	11	55.8	29.78	285	0	33684	154080	373410	144250	182080	168800	5.41379	5.32135	5.57219	5.45535	5.33152	5.44651	0.782302	1.0584
3467	Q1LZH7;F1N7N7	>sp|Q1LZH7|KANK2_BOVIN KN motif and ankyrin repeat domain-containing protein 2 OS=Bos taurus GN=KANK2 PE=2 SV=1;>tr|F1N7N7|F1N7N7_BOVIN KN motif and ankyrin repeat domain-containing protein 2 (Fragment) OS=Bos taurus GN=KANK2 PE=4 SV=2	10	10	15.4	91.956	858	0	47797	238070	372940	202720	232630	221700	5.56577	5.5103	5.57164	5.60313	5.43793	5.56491	0.80804	1.03256
871	A8E4P2	>tr|A8E4P2|A8E4P2_BOVIN FARSB protein OS=Bos taurus GN=FARSB PE=2 SV=1	12	12	26	66.339	589	0	56761	332110	372660	199250	389410	272940	5.64042	5.65488	5.57131	5.59563	5.66167	5.65521	0.66948	0.965384
695	A6QQP4	>tr|A6QQP4|A6QQP4_BOVIN SCARB2 protein OS=Bos taurus GN=SCARB2 PE=1 SV=1	6	6	15.7	53.984	478	0	38635	238810	372070	185840	296160	222300	5.47335	5.51165	5.57062	5.56538	5.54279	5.56608	0.24861	0.91297
4327	Q8MJ50	>sp|Q8MJ50|OSTF1_BOVIN Osteoclast-stimulating factor 1 OS=Bos taurus GN=OSTF1 PE=2 SV=1	5	5	30.8	23.842	214	0	57218	266000	371270	185540	278980	218760	5.6439	5.55848	5.56969	5.56467	5.51683	5.55911	0.227471	1.10617
1846	Q2KIY5;F1MIH9	>sp|Q2KIY5|PLBL2_BOVIN Putative phospholipase B-like 2 OS=Bos taurus GN=PLBD2 PE=2 SV=1;>tr|F1MIH9|F1MIH9_BOVIN Putative phospholipase B-like 2 OS=Bos taurus GN=PLBD2 PE=4 SV=2	5	5	9.3	65.692	589	0	61343	421080	370980	221450	374140	285450	5.67414	5.75796	5.56935	5.64151	5.64429	5.67467	0.818005	1.03195
4044	Q3T112;Q9TT03	>sp|Q3T112|PSB8_BOVIN Proteasome subunit beta type-8 OS=Bos taurus GN=PSMB8 PE=1 SV=2;>tr|Q9TT03|Q9TT03_BOVIN Proteasome subunit beta type (Fragment) OS=Bos taurus GN=lmp7 PE=2 SV=1	7	7	28.3	30.268	276	0	61893	216910	370790	155130	292280	209000	5.67801	5.46988	5.56913	5.48693	5.53706	5.53929	0.458212	1.12524
2085	F1MRD0;Q862P9;Q9TTW4;H6S1N4;Q2QJG3	>tr|F1MRD0|F1MRD0_BOVIN Actin, cytoplasmic 1 OS=Bos taurus GN=ACTB PE=3 SV=2	18	2	61.3	41.851	375	0	50796	280440	370390	199760	281960	233770	5.5922	5.58144	5.56866	5.59675	5.52145	5.58793	0.651241	1.02815
2209	Q1LZH8;F1MVX2	>tr|Q1LZH8|Q1LZH8_BOVIN LanC lantibiotic synthetase component C-like 1 (Bacterial) OS=Bos taurus GN=LANCL1 PE=2 SV=1;>tr|F1MVX2|F1MVX2_BOVIN Uncharacterized protein OS=Bos taurus GN=LANCL1 PE=1 SV=2	4	4	15.8	45.368	399	0	31912	197620	369740	152600	208560	177130	5.39032	5.42943	5.5679	5.47979	5.39049	5.46743	0.79744	1.03907
3031	P27479;Q6SYC4	>sp|P27479|LOX15_BOVIN Arachidonate 15-lipoxygenase OS=Bos taurus GN=ALOX15 PE=1 SV=3	19	19	41.3	75.124	663	0	103440	693560	369220	385440	956640	879820	5.90106	5.97468	5.56729	5.88219	6.05201	6.16354	0.218559	0.605011
2417	F1N206	>tr|F1N206|F1N206_BOVIN Dihydrolipoyl dehydrogenase OS=Bos taurus GN=DLD PE=1 SV=2	10	10	31.8	54.187	509	0	102670	428730	369020	331490	410910	394820	5.89781	5.76578	5.56705	5.81671	5.68501	5.81554	0.798091	0.935679
1757	F1MF76;Q5BLW3	>tr|F1MF76|F1MF76_BOVIN Uncharacterized protein OS=Bos taurus GN=NOMO1 PE=4 SV=2	10	10	12.4	134.07	1222	0	66601	338230	368550	212320	359410	316990	5.70985	5.66281	5.5665	5.62323	5.62685	5.72019	0.853865	0.976405
1355	E1BHQ9;A8QQF2	>tr|E1BHQ9|E1BHQ9_BOVIN Uncharacterized protein OS=Bos taurus GN=MCAM PE=4 SV=1;>tr|A8QQF2|A8QQF2_BOVIN MCAM protein OS=Bos taurus GN=MCAM PE=2 SV=1	4	4	7.1	71.404	645	0	54266	258000	367850	239880	263060	221580	5.6209	5.54522	5.56567	5.67623	5.49132	5.56467	0.998156	0.99967
3692	Q2KJH0;E1BC32;G5E6K7	>tr|Q2KJH0|Q2KJH0_BOVIN Tropomodulin 3 (Ubiquitous) OS=Bos taurus GN=TMOD3 PE=2 SV=1;>tr|E1BC32|E1BC32_BOVIN Uncharacterized protein OS=Bos taurus PE=1 SV=2	6	5	26.5	38.176	339	0	32829	267590	367720	152690	300400	203730	5.40263	5.56107	5.56552	5.48005	5.54896	5.5282	0.878607	0.978746
531	A6QPV1;A6QL85	>tr|A6QPV1|A6QPV1_BOVIN RCC2 protein OS=Bos taurus GN=RCC2 PE=2 SV=1;>tr|A6QL85|A6QL85_BOVIN RCC2 protein OS=Bos taurus GN=RCC2 PE=2 SV=1	5	5	13.7	42.986	402	0	47362	233800	367580	116430	264810	173780	5.5618	5.50244	5.56535	5.3623	5.49419	5.45914	0.0779459	1.27249
2916	P01252	>sp|P01252|PTMA_BOVIN Prothymosin alpha OS=Bos taurus GN=PTMA PE=1 SV=2	2	2	12.7	12.072	110	0	29273	278730	367290	188660	247390	214930	5.35284	5.57878	5.56501	5.57192	5.46464	5.55144	0.723369	0.932273
3126	P68102	>sp|P68102|IF2A_BOVIN Eukaryotic translation initiation factor 2 subunit 1 OS=Bos taurus GN=EIF2S1 PE=2 SV=2	10	9	33.3	36.108	315	0	48845	390310	364880	202760	421570	293300	5.57519	5.72501	5.56215	5.60322	5.69613	5.68645	0.530473	0.909599
4060	Q3T189;O97650;Q0QEX9	>sp|Q3T189|SDHB_BOVIN Succinate dehydrogenase [ubiquinone] iron-sulfur subunit, mitochondrial OS=Bos taurus GN=SDHB PE=2 SV=1;>tr|O97650|O97650_BOVIN Succinate dehydrogenase Ip subunit (Fragment) OS=Bos taurus PE=2 SV=1;>tr|Q0QEX9|Q0QEX9_BOVIN Succinate de	4	4	16.8	31.518	280	0	58571	406320	363500	249500	421380	277090	5.65405	5.74247	5.5605	5.69331	5.69593	5.66176	0.590763	0.930408
699	A6QQR7	>tr|A6QQR7|A6QQR7_BOVIN Glycerol-3-phosphate dehydrogenase [NAD(+)] OS=Bos taurus GN=GPD1L PE=2 SV=1	9	7	31.6	38.238	351	0	85138	507150	361560	274060	482620	327430	5.81649	5.83874	5.55818	5.73408	5.75487	5.73426	0.972882	0.992506
2506	M5FK76;F1N556	>tr|M5FK76|M5FK76_BOVIN Ubiquitin carboxyl-terminal hydrolase OS=Bos taurus GN=USP7 PE=3 SV=1;>tr|F1N556|F1N556_BOVIN Ubiquitin carboxyl-terminal hydrolase (Fragment) OS=Bos taurus GN=USP7 PE=3 SV=2	9	9	11.7	123.13	1055	0	35425	243740	360740	128190	266730	170740	5.43568	5.52053	5.55719	5.40409	5.49733	5.45148	0.299671	1.1311
356	L7R5X3;A5D989;L7R4Y6	>tr|L7R5X3|L7R5X3_BOVIN Eukaryotic translation elongation factor 1 delta transcript variant 1 OS=Bos taurus GN=eef1d PE=2 SV=1;>sp|A5D989|EF1D_BOVIN Elongation factor 1-delta OS=Bos taurus GN=EEF1D PE=2 SV=2;>tr|L7R4Y6|L7R4Y6_BOVIN Eukaryotic translation e	8	7	38.6	31.141	280	0	119430	499480	360250	333090	506760	395590	5.96348	5.83212	5.5566	5.8188	5.77606	5.81639	0.878367	0.955689
2994	P16116;Q5E962;Q862S5;E1BNW1	>sp|P16116|ALDR_BOVIN Aldose reductase OS=Bos taurus GN=AKR1B1 PE=1 SV=1;>tr|Q5E962|Q5E962_BOVIN Aldo-keto reductase family 1, member B1 OS=Bos taurus GN=AKR1B1 PE=1 SV=1	9	9	40.6	35.919	315	0	34998	185850	360200	135390	207920	171630	5.43041	5.40276	5.55654	5.42782	5.38916	5.45373	0.479423	1.09564
317	A5D7H3	>sp|A5D7H3|CTL2_BOVIN Choline transporter-like protein 2 OS=Bos taurus GN=SLC44A2 PE=2 SV=1	5	5	6.9	80.026	706	0	55283	263740	359720	202260	371560	212020	5.62896	5.55478	5.55596	5.60215	5.64129	5.54552	0.680803	0.962897
1831	Q3ZBD9;F1MHV5;Q0VC55	>sp|Q3ZBD9|MARE1_BOVIN Microtubule-associated protein RP/EB family member 1 OS=Bos taurus GN=MAPRE1 PE=2 SV=3;>tr|F1MHV5|F1MHV5_BOVIN Microtubule-associated protein RP/EB family member 1 OS=Bos taurus GN=MAPRE1 PE=4 SV=2	4	4	12.7	30.113	268	0	67087	296120	359640	211680	257220	265280	5.71301	5.60507	5.55587	5.62192	5.48157	5.64285	0.569222	1.1029
3537	Q29RK4	>sp|Q29RK4|RD23B_BOVIN UV excision repair protein RAD23 homolog B OS=Bos taurus GN=RAD23B PE=2 SV=1	4	2	9.3	43.117	408	0	44676	263550	359060	144790	269570	178190	5.53644	5.55446	5.55517	5.45697	5.50193	5.47003	0.00789163	1.18135
995	Q28085;CON__Q28085;F1MC45;G3X7F3;E1BFN5	>sp|Q28085|CFAH_BOVIN Complement factor H OS=Bos taurus GN=CFH PE=1 SV=3;>Q28085 SWISS-PROT:Q28085 (Bos taurus) Complement factor H precursor;>tr|F1MC45|F1MC45_BOVIN Complement factor H (Fragment) OS=Bos taurus GN=CFH PE=4 SV=2	10	9	7.3	140.37	1236	0	27244	113850	358670	111760	251850	125290	5.32164	5.18993	5.5547	5.34452	5.4724	5.31706	0.856292	0.949358
427	A5PJZ1	>sp|A5PJZ1|SCMC1_BOVIN Calcium-binding mitochondrial carrier protein SCaMC-1 OS=Bos taurus GN=SLC25A24 PE=2 SV=1	7	7	16.4	53.284	477	0	33104	206610	358460	109470	220890	162180	5.40625	5.44875	5.55444	5.33553	5.41544	5.42914	0.221575	1.19246
2027	F1MPE1	>tr|F1MPE1|F1MPE1_BOVIN Uncharacterized protein OS=Bos taurus GN=CD109 PE=4 SV=2	12	12	10.9	161.72	1447	0	37700	241680	357710	174280	315420	170150	5.46271	5.51684	5.55353	5.53748	5.57015	5.44997	0.863271	0.981356
4347	Q9BGI2	>sp|Q9BGI2|PRDX4_BOVIN Peroxiredoxin-4 OS=Bos taurus GN=PRDX4 PE=2 SV=1	5	3	20.8	30.741	274	0	76229	289460	357460	275180	285450	250330	5.76849	5.59519	5.55323	5.73585	5.52679	5.61765	0.898098	1.02851
1575	Q6IG14;Q1LZ76;E1BP30	>tr|Q6IG14|Q6IG14_BOVIN Reticulon (Fragment) OS=Bos taurus GN=RTN1 PE=2 SV=1;>tr|Q1LZ76|Q1LZ76_BOVIN Reticulon OS=Bos taurus GN=RTN1 PE=2 SV=1;>tr|E1BP30|E1BP30_BOVIN Reticulon (Fragment) OS=Bos taurus GN=RTN1 PE=4 SV=2	2	2	9.3	19.431	172	0	55748	248780	356760	172320	348390	208690	5.6326	5.52942	5.55238	5.53257	5.61333	5.53864	0.818688	1.02318
1105	E1B9H3;Q0V8K2	>tr|E1B9H3|E1B9H3_BOVIN Uncharacterized protein OS=Bos taurus GN=CCAR2 PE=1 SV=1	11	11	14.8	101.93	916	0	46528	241690	356360	143860	275420	193570	5.55408	5.51686	5.55189	5.45418	5.51126	5.50598	0.081957	1.12323
2197	F1MVC0	>tr|F1MVC0|F1MVC0_BOVIN Uncharacterized protein OS=Bos taurus GN=CAD PE=3 SV=2	26	24	15.6	242.93	2225	0	89900	392470	355520	236820	463080	282620	5.84013	5.72741	5.55086	5.67065	5.73692	5.67034	0.8843	1.03157
2250	F1MX83;Q862H7	>tr|F1MX83|F1MX83_BOVIN Protein S100 (Fragment) OS=Bos taurus GN=S100A11 PE=1 SV=2;>tr|Q862H7|Q862H7_BOVIN Protein S100 (Fragment) OS=Bos taurus GN=S100A11 PE=2 SV=1	3	3	35.3	11.251	102	0	24277	182830	355120	109910	202080	169010	5.27156	5.39565	5.55037	5.33727	5.37678	5.44705	0.838919	1.0443
3736	Q2TBL2	>tr|Q2TBL2|Q2TBL2_BOVIN Cell adhesion molecule 1 OS=Bos taurus GN=CADM1 PE=2 SV=1	5	5	19.2	45.769	417	0	55000	290140	354810	224460	451810	273320	5.62673	5.59621	5.55	5.64738	5.72622	5.65581	0.0631716	0.821315
3075	P49410	>sp|P49410|EFTU_BOVIN Elongation factor Tu, mitochondrial OS=Bos taurus GN=TUFM PE=1 SV=1	15	15	40	49.398	452	0	61693	341320	354600	214980	389740	270210	5.67661	5.66676	5.54974	5.62863	5.66204	5.65084	0.719849	0.963533
992	F1MY85;CON__Q1A7A4;Q1A7A4	>tr|F1MY85|F1MY85_BOVIN Complement C5a anaphylatoxin OS=Bos taurus GN=C5 PE=4 SV=2;>Q1A7A4 TREMBL:Q1A7A4 (Bos taurus) similar to complement component C5	13	13	10.1	189.04	1677	0	34678	230230	352980	142370	291340	161110	5.42642	5.49576	5.54775	5.44966	5.53566	5.42626	0.708231	1.0458
2479	Q17R18;F1N468;F1MX22	>tr|Q17R18|Q17R18_BOVIN Adenosine kinase OS=Bos taurus GN=ADK PE=2 SV=1;>tr|F1N468|F1N468_BOVIN Uncharacterized protein OS=Bos taurus GN=ADK PE=1 SV=2;>tr|F1MX22|F1MX22_BOVIN Uncharacterized protein (Fragment) OS=Bos taurus GN=LOC101904314 PE=4 SV=2	5	5	14.5	38.58	345	0	37722	215430	352960	150390	303610	210630	5.46297	5.46691	5.54773	5.47346	5.55358	5.54266	0.456864	0.931758
667	F1MVY8;Q32S31;A6QPZ6	>tr|F1MVY8|F1MVY8_BOVIN Uncharacterized protein OS=Bos taurus GN=TAP1 PE=3 SV=2;>tr|Q32S31|Q32S31_BOVIN Transporter 1 ATP-binding cassette sub-family B OS=Bos taurus GN=TAP1 PE=3 SV=1;>tr|A6QPZ6|A6QPZ6_BOVIN TAP1 protein OS=Bos taurus GN=TAP1 PE=2 SV=1	13	13	21.8	81.653	748	0	58417	222230	352650	150910	243360	195220	5.65291	5.4804	5.54734	5.47495	5.45751	5.50967	0.204483	1.2009
218	A4FV54	>sp|A4FV54|RAB8A_BOVIN Ras-related protein Rab-8A OS=Bos taurus GN=RAB8A PE=2 SV=1	7	2	33.8	23.684	207	0	32450	219740	352280	129600	321740	175640	5.39758	5.47551	5.54689	5.40884	5.57877	5.46377	0.881838	0.976188
2365	F1N0F7;Q3T0Z6;A8KC77	>tr|F1N0F7|F1N0F7_BOVIN Uncharacterized protein OS=Bos taurus GN=EIF5 PE=4 SV=1;>tr|Q3T0Z6|Q3T0Z6_BOVIN EIF5 protein (Fragment) OS=Bos taurus GN=EIF5 PE=2 SV=1	7	7	17	48.971	429	0	57149	380290	352240	213410	434190	265850	5.64338	5.71371	5.54684	5.62545	5.70894	5.64378	0.673904	0.944612
798	A7MBA2	>tr|A7MBA2|A7MBA2_BOVIN PSMD1 protein OS=Bos taurus GN=PSMD1 PE=2 SV=1	12	12	15.9	105.89	953	0	49429	324550	351490	179840	371040	253730	5.58035	5.64488	5.54591	5.55112	5.64068	5.62351	0.731013	0.966666
1876	F1MJS9;A6QNL1	>tr|F1MJS9|F1MJS9_BOVIN Uncharacterized protein (Fragment) OS=Bos taurus GN=PTPRC PE=4 SV=2;>tr|A6QNL1|A6QNL1_BOVIN PTPRC protein (Fragment) OS=Bos taurus GN=PTPRC PE=2 SV=1	10	10	8.6	143.32	1276	0	34509	201000	351130	107570	184950	151410	5.4243	5.4368	5.54547	5.32793	5.33832	5.3993	0.0628176	1.29919
1557	E1BNQ4	>sp|E1BNQ4|NNRD_BOVIN ATP-dependent (S)-NAD(P)H-hydrate dehydratase OS=Bos taurus GN=CARKD PE=3 SV=1	8	8	31.9	34.809	329	0	44787	254980	350060	169000	287720	200760	5.53752	5.54011	5.54414	5.52412	5.53023	5.52182	0.00862102	1.03562
349	Q32PI5;A5D973;Q7M2R6;F1MQN0;V6F9B4	>sp|Q32PI5|2AAA_BOVIN Serine/threonine-protein phosphatase 2A 65 kDa regulatory subunit A alpha isoform OS=Bos taurus GN=PPP2R1A PE=1 SV=1;>tr|A5D973|A5D973_BOVIN Alpha isoform of regulatory subunit A, protein phosphatase 2 OS=Bos taurus GN=PPP2R1A PE=1 SV	12	12	26.8	65.29	589	0	45585	283700	349550	152900	293800	199400	5.54519	5.58646	5.54351	5.48064	5.53931	5.51887	0.110056	1.11032
3230	Q08E38	>sp|Q08E38|PRP19_BOVIN Pre-mRNA-processing factor 19 OS=Bos taurus GN=PRPF19 PE=2 SV=1	6	6	24.6	55.194	504	0	43352	211720	349470	158130	268380	196950	5.52338	5.45936	5.54341	5.49525	5.50001	5.5135	0.834035	1.01344
3157	Q01321	>sp|Q01321|NDUA4_BOVIN Cytochrome c oxidase subunit NDUFA4 OS=Bos taurus GN=NDUFA4 PE=1 SV=1	3	3	35.4	9.3246	82	0	75291	554040	349310	261110	668920	364280	5.76311	5.87714	5.54321	5.71306	5.89663	5.78058	0.570544	0.853225
3460	Q1LZA3;A1L588	>sp|Q1LZA3|ASNS_BOVIN Asparagine synthetase [glutamine-hydrolyzing] OS=Bos taurus GN=ASNS PE=2 SV=3;>tr|A1L588|A1L588_BOVIN Asparagine synthetase (Fragment) OS=Bos taurus GN=ASNS PE=2 SV=1	10	10	20.5	64.219	561	0	76622	470410	348990	362770	906020	311030	5.77072	5.80608	5.54281	5.85587	6.0284	5.71194	0.266674	0.693639
3123	P67810;Q9BDH8	>sp|P67810|SC11A_BOVIN Signal peptidase complex catalytic subunit SEC11A OS=Bos taurus GN=SEC11A PE=2 SV=1;>tr|Q9BDH8|Q9BDH8_BOVIN Signal peptidase I (Fragment) OS=Bos taurus PE=4 SV=1	4	4	19.6	20.625	179	0	75479	299650	347000	189850	292830	239200	5.7642	5.61021	5.54033	5.57465	5.53788	5.5979	0.375741	1.16978
4176	Q58CY6	>sp|Q58CY6|PGFS_BOVIN Prostamide/prostaglandin F synthase OS=Bos taurus GN=FAM213B PE=2 SV=1	4	4	21.9	21.497	201	0	53320	226750	346710	140100	241150	165750	5.61326	5.48915	5.53997	5.44267	5.45355	5.4386	0.0476204	1.26625
3102	P61257;Q862N4;G3MYC1;E1BCF5	>sp|P61257|RL26_BOVIN 60S ribosomal protein L26 OS=Bos taurus GN=RPL26 PE=2 SV=1;>tr|Q862N4|Q862N4_BOVIN Similar to ribosomal protein L26 (Fragment) OS=Bos taurus PE=2 SV=1;>tr|G3MYC1|G3MYC1_BOVIN Uncharacterized protein OS=Bos taurus PE=3 SV=1;>tr|E1BCF5|	4	4	23.4	17.258	145	0	84773	449720	346210	178900	426930	312730	5.81463	5.78654	5.53934	5.54885	5.70162	5.71431	0.59773	1.1444
4041	Q3T105	>sp|Q3T105|GALE_BOVIN UDP-glucose 4-epimerase OS=Bos taurus GN=GALE PE=2 SV=2	9	9	27.9	38.253	348	0	74086	522690	346010	262300	609040	356500	5.75611	5.85184	5.53909	5.71503	5.85591	5.7712	0.555349	0.860928
3784	Q32L92;G3MZ92	>sp|Q32L92|CNN3_BOVIN Calponin-3 OS=Bos taurus GN=CNN3 PE=2 SV=1	9	7	31.3	36.357	329	0	42181	208360	345680	161210	197120	205900	5.51149	5.45241	5.53867	5.50363	5.36599	5.5328	0.591965	1.0799
683	A6QQE3;F6R1H3;E5LBL8	>tr|A6QQE3|A6QQE3_BOVIN LOC100138545 protein (Fragment) OS=Bos taurus GN=LOC100138545 PE=2 SV=1;>tr|F6R1H3|F6R1H3_BOVIN Uncharacterized protein OS=Bos taurus GN=PML PE=4 SV=1;>tr|E5LBL8|E5LBL8_BOVIN Promyelocytic leukemia protein isoform I (Fragment) OS=Bo	9	9	14.9	91.117	823	0	34319	155400	345260	100810	210890	137810	5.42191	5.32505	5.53815	5.29974	5.39532	5.35842	0.317092	1.19457
4228	Q5E966	>sp|Q5E966|EIF3I_BOVIN Eukaryotic translation initiation factor 3 subunit I OS=Bos taurus GN=EIF3I PE=2 SV=1	4	4	14.8	36.472	325	0	52180	316580	344850	177140	316730	226510	5.60387	5.63408	5.53763	5.54455	5.57195	5.57423	0.399685	1.06729
4106	Q3ZBV9	>sp|Q3ZBV9|DHR11_BOVIN Dehydrogenase/reductase SDR family member 11 OS=Bos taurus GN=DHRS11 PE=2 SV=1	7	7	36.9	27.81	255	0	68926	389720	343790	287760	539810	351980	5.72475	5.72435	5.53629	5.75527	5.8035	5.76566	0.154355	0.77088
3350	Q0VCU8;G8JKV2	>sp|Q0VCU8|EIF3J_BOVIN Eukaryotic translation initiation factor 3 subunit J OS=Bos taurus GN=EIF3J PE=2 SV=1;>tr|G8JKV2|G8JKV2_BOVIN Eukaryotic translation initiation factor 3 subunit J OS=Bos taurus GN=EIF3J PE=3 SV=1	4	4	20.3	28.951	256	0	80938	316870	343440	250850	426190	295020	5.79452	5.63448	5.53585	5.69565	5.70086	5.68899	0.622239	0.911556
3989	Q3T0D7	>sp|Q3T0D7|SAR1A_BOVIN GTP-binding protein SAR1a OS=Bos taurus GN=SAR1A PE=2 SV=1	6	4	42.4	22.409	198	0	52020	432200	343230	235170	451080	288890	5.60254	5.76928	5.53559	5.66762	5.72551	5.67987	0.484219	0.88065
1514	E1BMW2;Q1JPJ7	>tr|E1BMW2|E1BMW2_BOVIN Uncharacterized protein (Fragment) OS=Bos taurus PE=4 SV=2	23	14	26.3	106.91	968	0	33611	242850	341190	153910	322510	210240	5.41285	5.51894	5.533	5.4835	5.5798	5.54186	0.377106	0.897863
169	A3KN51	>tr|A3KN51|A3KN51_BOVIN TSG101 protein OS=Bos taurus GN=TSG101 PE=2 SV=1	5	5	15.6	44.055	391	0	70238	366380	341100	237830	367800	298950	5.73294	5.69753	5.53288	5.6725	5.63687	5.69474	0.842017	0.9692
3744	Q2TBR0	>sp|Q2TBR0|PCCB_BOVIN Propionyl-CoA carboxylase beta chain, mitochondrial OS=Bos taurus GN=PCCB PE=2 SV=1	12	12	34.3	58.31	539	0	94659	369840	339870	250220	409650	323490	5.86253	5.70161	5.53131	5.69456	5.68367	5.729	0.969534	0.990999
2950	P08760	>sp|P08760|KAD3_BOVIN GTP:AMP phosphotransferase AK3, mitochondrial OS=Bos taurus GN=AK3 PE=1 SV=3	9	9	41	25.671	227	0	57743	368340	339580	234230	393410	276060	5.64787	5.69985	5.53094	5.66588	5.66611	5.66015	0.491352	0.916586
552	A6QLG5	>sp|A6QLG5|RS9_BOVIN 40S ribosomal protein S9 OS=Bos taurus GN=RPS9 PE=2 SV=1	12	12	47.4	22.591	194	0	57984	439620	339500	260430	535620	347350	5.64968	5.77668	5.53084	5.71193	5.80012	5.75991	0.236559	0.78538
4166	Q56JZ5	>sp|Q56JZ5|EIF3H_BOVIN Eukaryotic translation initiation factor 3 subunit H OS=Bos taurus GN=EIF3H PE=2 SV=1	9	9	37.2	39.906	352	0	56341	338200	338890	171280	330630	232460	5.63719	5.66277	5.53006	5.52994	5.5906	5.58549	0.410862	1.09984
876	A8E645;F1MZY2;Q8WN68;Q08DQ2	>tr|A8E645|A8E645_BOVIN GFPT1 protein OS=Bos taurus GN=GFPT1 PE=2 SV=1;>tr|F1MZY2|F1MZY2_BOVIN Uncharacterized protein (Fragment) OS=Bos taurus GN=GFPT1 PE=4 SV=1	12	12	23.3	76.742	681	0	73816	428350	337210	249070	392220	348530	5.75452	5.7654	5.5279	5.69256	5.66479	5.76138	0.788889	0.947029
2178	Q9N0K1;Q08DW0;F1MUL0	>sp|Q9N0K1|CD47_BOVIN Leukocyte surface antigen CD47 OS=Bos taurus GN=CD47 PE=2 SV=1;>tr|Q08DW0|Q08DW0_BOVIN CD47 molecule OS=Bos taurus GN=CD47 PE=2 SV=1;>tr|F1MUL0|F1MUL0_BOVIN Leukocyte surface antigen CD47 OS=Bos taurus GN=CD47 PE=4 SV=2	3	3	7.6	33.293	303	0	49998	217000	336210	159630	239380	197700	5.58532	5.47006	5.52661	5.49935	5.45035	5.51515	0.368634	1.09407
2009	P00442;F1MNQ4;Q9TS96;Q861T4;A4URH1	>sp|P00442|SODC_BOVIN Superoxide dismutase [Cu-Zn] OS=Bos taurus GN=SOD1 PE=1 SV=2;>tr|F1MNQ4|F1MNQ4_BOVIN Superoxide dismutase [Cu-Zn] OS=Bos taurus PE=3 SV=2;>tr|Q9TS96|Q9TS96_BOVIN Superoxide dismutase [Cu-Zn] (Fragments) OS=Bos taurus PE=3 SV=1;>tr|Q86	5	5	37.5	15.682	152	0	51310	239900	336170	181890	275750	182400	5.59657	5.51363	5.52656	5.55605	5.51178	5.48017	0.431778	1.0705
3566	Q2HJ57	>sp|Q2HJ57|COTL1_BOVIN Coactosin-like protein OS=Bos taurus GN=COTL1 PE=2 SV=3	6	6	37.3	16.01	142	0	50773	235340	336030	145860	205070	209870	5.592	5.5053	5.52638	5.46017	5.38316	5.54109	0.203656	1.20158
2295	Q3ZCF5;F1MYG0	>sp|Q3ZCF5|OAT_BOVIN Ornithine aminotransferase, mitochondrial OS=Bos taurus GN=OAT PE=2 SV=1;>tr|F1MYG0|F1MYG0_BOVIN Ornithine aminotransferase, mitochondrial OS=Bos taurus GN=OAT PE=1 SV=1	12	12	42.1	48.075	439	0	97689	377180	334690	265690	403670	342580	5.87622	5.71015	5.52464	5.72061	5.67729	5.7539	0.902223	0.969178
2350	Q5W5U3;F1MZV1;P27595;F1N3X0;A6QQB6;F1MIM3	>tr|Q5W5U3|Q5W5U3_BOVIN Hexokinase OS=Bos taurus GN=HK1 PE=1 SV=1;>tr|F1MZV1|F1MZV1_BOVIN Hexokinase OS=Bos taurus GN=HK1 PE=1 SV=2;>sp|P27595|HXK1_BOVIN Hexokinase-1 OS=Bos taurus GN=HK1 PE=2 SV=1	14	12	19.1	102.21	917	0	28417	205240	334410	119820	170580	151540	5.33995	5.44586	5.52428	5.37477	5.30319	5.39967	0.271061	1.19533
2102	Q3SYX0;F1MS38	>sp|Q3SYX0|NDRG1_BOVIN Protein NDRG1 OS=Bos taurus GN=NDRG1 PE=2 SV=1;>tr|F1MS38|F1MS38_BOVIN Protein NDRG1 OS=Bos taurus GN=NDRG1 PE=1 SV=1	7	7	32.8	41.627	384	0	100720	320990	334190	249550	345440	302630	5.88949	5.64009	5.52399	5.69339	5.60963	5.70005	0.887506	1.03952
460	A5PKD7;F1MBU2	>tr|A5PKD7|A5PKD7_BOVIN SMPD4 protein (Fragment) OS=Bos taurus GN=SMPD4 PE=2 SV=1;>tr|F1MBU2|F1MBU2_BOVIN Uncharacterized protein OS=Bos taurus GN=SMPD4 PE=4 SV=2	4	4	4.8	95.895	856	0	45563	213530	333800	114380	254440	162390	5.54498	5.46306	5.52349	5.35459	5.47685	5.4297	0.105427	1.23064
1756	F1MF68;G3MZH4	>tr|F1MF68|F1MF68_BOVIN Uncharacterized protein OS=Bos taurus GN=AP1G1 PE=4 SV=2;>tr|G3MZH4|G3MZH4_BOVIN Uncharacterized protein OS=Bos taurus GN=AP1G1 PE=4 SV=1	12	11	14.1	91.396	822	0	65404	317260	333730	235290	405930	291200	5.70197	5.63502	5.5234	5.66784	5.67971	5.68333	0.338243	0.877344
940	Q1JQ93;C7FFR6	>sp|Q1JQ93|DPM1_BOVIN Dolichol-phosphate mannosyltransferase subunit 1 OS=Bos taurus GN=DPM1 PE=2 SV=1;>tr|C7FFR6|C7FFR6_BOVIN Dolichol-phosphate mannosyltransferase subunit 1 OS=Bos taurus GN=DPM1 PE=2 SV=1	5	5	20.8	29.592	260	0	38450	353240	333540	185620	410840	242870	5.47127	5.68167	5.52315	5.56486	5.68493	5.60452	0.458413	0.872154
1431	Q5EAD6;E1BK63;G5E686;Q5U7H2	>sp|Q5EAD6|RL15_BOVIN 60S ribosomal protein L15 OS=Bos taurus GN=RPL15 PE=2 SV=3;>tr|E1BK63|E1BK63_BOVIN Ribosomal protein L15 OS=Bos taurus GN=RPL15 PE=3 SV=1;>tr|G5E686|G5E686_BOVIN Ribosomal protein L15 OS=Bos taurus GN=LOC101902860 PE=3 SV=1;>tr|Q5U7H2	8	8	32.8	24.146	204	0	79395	453870	332080	212920	502340	269330	5.78616	5.79053	5.52124	5.62445	5.77226	5.64943	0.871397	1.04055
2370	Q32P66;F1N0N6	>sp|Q32P66|CA123_BOVIN UPF0587 protein C1orf123 homolog OS=Bos taurus PE=2 SV=1;>tr|F1N0N6|F1N0N6_BOVIN Uncharacterized protein OS=Bos taurus GN=C3H1orf123 PE=4 SV=1	4	4	33.1	18.154	160	0	63973	258460	330840	187210	239130	230410	5.69237	5.54599	5.51962	5.56857	5.44989	5.58164	0.483029	1.12883
4284	Q5EAC2	>sp|Q5EAC2|GSHB_BOVIN Glutathione synthetase OS=Bos taurus GN=GSS PE=2 SV=1	11	11	28.5	52.065	474	0	57608	380170	330470	226290	369980	255700	5.64685	5.71358	5.51913	5.6509	5.63944	5.62687	0.837812	0.971516
178	A4FUD0	>tr|A4FUD0|A4FUD0_BOVIN MTHFD1 protein OS=Bos taurus GN=MTHFD1 PE=1 SV=1	12	12	15.2	101.18	935	0	63844	333780	330110	200980	337260	256710	5.69149	5.65706	5.51866	5.59939	5.59923	5.62858	0.816124	1.03119
2765	G3X6Z3;Q3SZF8	>tr|G3X6Z3|G3X6Z3_BOVIN Small nuclear ribonucleoprotein Sm D2 (Fragment) OS=Bos taurus GN=SNRPD2 PE=4 SV=1;>sp|Q3SZF8|SMD2_BOVIN Small nuclear ribonucleoprotein Sm D2 OS=Bos taurus GN=SNRPD2 PE=3 SV=1	5	5	38.5	13.396	117	0	55907	262560	329930	182750	343180	241430	5.63384	5.55283	5.51842	5.55809	5.60678	5.60193	0.612904	0.95374
3148	P81623	>sp|P81623|ERP29_BOVIN Endoplasmic reticulum resident protein 29 OS=Bos taurus GN=ERP29 PE=1 SV=2	6	6	37.2	28.806	258	0	73216	346680	329200	210180	369650	278840	5.75098	5.67353	5.51746	5.61883	5.63905	5.6645	0.9301	1.01515
640	A6QPB3;W0SK50	>sp|A6QPB3|COHA1_BOVIN Collagen alpha-1(XVII) chain OS=Bos taurus GN=COL17A1 PE=2 SV=1;>tr|W0SK50|W0SK50_BOVIN Type XVII collagen alpha-1 OS=Bos taurus GN=COL17A1 PE=2 SV=1	6	6	5.4	149.15	1473	0	31515	220490	329100	128880	215600	167640	5.38489	5.47699	5.51733	5.40642	5.40491	5.44352	0.37105	1.10015
2678	Q862C5;Q3ZCF7;G3MXY4;Q24M91;G3N263;G3N222;G3MZ57;G3MY62;Q1RMX2	>tr|Q862C5|Q862C5_BOVIN Similar to phosphoarginine phosphatase (Fragment) OS=Bos taurus PE=2 SV=1;>sp|Q3ZCF7|UB2D3_BOVIN Ubiquitin-conjugating enzyme E2 D3 OS=Bos taurus GN=UBE2D3 PE=2 SV=1;>tr|G3MXY4|G3MXY4_BOVIN Uncharacterized protein OS=Bos taurus PE=3	2	2	14.6	13.876	123	0	44327	249510	328060	163940	276740	200710	5.53304	5.53069	5.51595	5.51092	5.51333	5.52171	0.147398	1.02622
679	F1N1H2;A6QQ70	>tr|F1N1H2|F1N1H2_BOVIN Microtubule-associated protein 1S OS=Bos taurus GN=MAP1S PE=4 SV=2;>sp|A6QQ70|MAP1S_BOVIN Microtubule-associated protein 1S OS=Bos taurus GN=MAP1S PE=2 SV=1	6	6	7.5	112.48	1066	0	77087	214880	327000	175420	237770	196470	5.77335	5.4658	5.51455	5.54032	5.44742	5.51244	0.442807	1.21481
2436	F1N2X7	>tr|F1N2X7|F1N2X7_BOVIN Uncharacterized protein (Fragment) OS=Bos taurus GN=MLLT4 PE=4 SV=2	14	14	10.9	197.98	1761	0	41458	236110	326530	152580	275730	193830	5.50398	5.50671	5.51392	5.47973	5.51174	5.50656	0.440471	1.02061
3931	Q3SZA0	>sp|Q3SZA0|CSN4_BOVIN COP9 signalosome complex subunit 4 OS=Bos taurus GN=COPS4 PE=2 SV=1	7	7	22.9	46.284	406	0	51781	260100	326140	160660	283370	198720	5.60054	5.54874	5.5134	5.50214	5.52361	5.51738	0.201464	1.0961
4027	Q3T0W4	>sp|Q3T0W4|PP1R7_BOVIN Protein phosphatase 1 regulatory subunit 7 OS=Bos taurus GN=PPP1R7 PE=1 SV=1	8	8	25.3	41.388	360	0	50424	276060	325630	146910	322200	177340	5.58901	5.5746	5.51272	5.46329	5.57939	5.46795	0.283068	1.13562
4122	Q3ZC41	>tr|Q3ZC41|Q3ZC41_BOVIN Acetyl-Coenzyme A acyltransferase 1 OS=Bos taurus GN=ACAA1 PE=1 SV=1	6	6	26.4	44.333	424	0	34548	189660	325230	151770	296890	196580	5.42479	5.41158	5.51219	5.47742	5.54386	5.51268	0.169666	0.867361
2809	G5E5M5;Q17QC0	>tr|G5E5M5|G5E5M5_BOVIN Membrane-associated progesterone receptor component 1 OS=Bos taurus GN=PGRMC1 PE=1 SV=1;>sp|Q17QC0|PGRC1_BOVIN Membrane-associated progesterone receptor component 1 OS=Bos taurus GN=PGRMC1 PE=2 SV=3	6	5	46.4	21.623	194	0	16075	106860	324570	91222	152930	136200	5.09252	5.16242	5.51131	5.25634	5.25575	5.35332	0.816668	0.926716
4300	Q6QRN6	>sp|Q6QRN6|NNRE_BOVIN NAD(P)H-hydrate epimerase OS=Bos taurus GN=APOA1BP PE=2 SV=1	6	6	24.3	31.363	288	0	51460	279740	323670	190960	291700	244180	5.59784	5.58035	5.5101	5.57718	5.5362	5.60685	0.768179	0.975783
602	A6QNJ7;A1L598	>tr|A6QNJ7|A6QNJ7_BOVIN PGM5 protein OS=Bos taurus GN=PGM5 PE=2 SV=1;>tr|A1L598|A1L598_BOVIN Phosphoglucomutase 5 (Fragment) OS=Bos taurus GN=PGM5 PE=2 SV=1	7	7	15	62.176	567	0	45962	259820	322750	282770	269190	227810	5.54877	5.54827	5.50887	5.74767	5.50132	5.57671	0.378567	0.844766
3087	P55052;G3N269	>sp|P55052|FABP5_BOVIN Fatty acid-binding protein, epidermal OS=Bos taurus GN=FABP5 PE=1 SV=4;>tr|G3N269|G3N269_BOVIN Fatty acid-binding protein, epidermal OS=Bos taurus GN=FABP5 PE=1 SV=1	7	7	50.4	15.074	135	0	68701	343330	322740	248220	458510	265060	5.72333	5.66931	5.50885	5.69107	5.73261	5.64249	0.473671	0.881265
2661	G3MWR4;Q3ZCH8	>tr|G3MWR4|G3MWR4_BOVIN Uncharacterized protein OS=Bos taurus GN=ATP1B1 PE=3 SV=1;>tr|Q3ZCH8|Q3ZCH8_BOVIN ATPase, Na+/K+ transporting, beta 1 polypeptide OS=Bos taurus GN=ATP1B1 PE=2 SV=1	3	3	11.2	35.023	303	0	18264	123000	322140	107500	188700	119620	5.14797	5.22351	5.50804	5.32764	5.34703	5.29695	0.795064	0.931751
2203	F1MVL2;Q3ZBF6	>tr|F1MVL2|F1MVL2_BOVIN Short-chain-specific acyl-CoA dehydrogenase, mitochondrial OS=Bos taurus GN=ACADS PE=1 SV=2;>sp|Q3ZBF6|ACADS_BOVIN Short-chain specific acyl-CoA dehydrogenase, mitochondrial OS=Bos taurus GN=ACADS PE=2 SV=1	6	6	15.5	44.387	412	0	54221	409910	321830	226890	400790	262860	5.62054	5.74629	5.50763	5.65205	5.67418	5.63887	0.686988	0.932796
2107	F1MSB5;Q2TBT2	>tr|F1MSB5|F1MSB5_BOVIN Uncharacterized protein OS=Bos taurus GN=GORASP2 PE=4 SV=1;>tr|Q2TBT2|Q2TBT2_BOVIN Golgi reassembly stacking protein 2, 55kDa OS=Bos taurus GN=GORASP2 PE=2 SV=1	6	6	22.4	47.577	455	0	50377	381530	321520	253100	501690	311970	5.5886	5.71513	5.50721	5.69953	5.7717	5.71325	0.125364	0.750735
921	B1PK18;F1MZP0	>tr|B1PK18|B1PK18_BOVIN 1,4-alpha-glucan branching enzyme 1 OS=Bos taurus PE=2 SV=1;>tr|F1MZP0|F1MZP0_BOVIN Uncharacterized protein (Fragment) OS=Bos taurus GN=GBE1 PE=4 SV=2	10	10	17	80.977	705	0	40048	251800	320910	156650	275130	190750	5.48895	5.53466	5.50638	5.49117	5.5108	5.49961	0.548682	1.02204
2272	F1MXX2;F1MG44;Q6T5B7;F1MXK6	>tr|F1MXX2|F1MXX2_BOVIN Protein argonaute (Fragment) OS=Bos taurus GN=EIF2C1 PE=3 SV=1	9	8	14.6	99.647	877	0	32069	184390	320910	112430	222350	151960	5.39246	5.39934	5.50638	5.34712	5.4183	5.40087	0.360907	1.10653
3509	Q27967	>sp|Q27967|SPP24_BOVIN Secreted phosphoprotein 24 OS=Bos taurus GN=SPP2 PE=1 SV=2	5	5	29.1	23.134	203	0	34922	334610	320020	259000	221070	270180	5.42947	5.65814	5.50518	5.70954	5.41579	5.65079	0.614759	0.86874
405	A5PJQ1	>tr|A5PJQ1|A5PJQ1_BOVIN DEK protein OS=Bos taurus GN=DEK PE=2 SV=1	5	5	13.9	42.642	375	0	28527	187960	318580	93546	226060	142100	5.34163	5.40767	5.50322	5.26726	5.42548	5.37174	0.396163	1.15526
1123	E1BA29	>tr|E1BA29|E1BA29_BOVIN Uncharacterized protein OS=Bos taurus GN=GNAQ PE=4 SV=1	9	4	29.8	42.142	359	0	32104	224170	317710	126820	234410	156260	5.39293	5.48418	5.50203	5.39942	5.44124	5.41299	0.309426	1.10111
2299	F1MYH6;Q05B62;F1N399;Q2KIM3	>tr|F1MYH6|F1MYH6_BOVIN Sorting nexin-1 OS=Bos taurus GN=SNX1 PE=4 SV=1;>sp|Q05B62|SNX1_BOVIN Sorting nexin-1 OS=Bos taurus GN=SNX1 PE=2 SV=1;>tr|F1N399|F1N399_BOVIN Sorting nexin-1 OS=Bos taurus GN=SNX1 PE=4 SV=1;>tr|Q2KIM3|Q2KIM3_BOVIN SNX1 protein OS=Bo	6	5	13.5	54.637	474	0	50440	232310	317550	144140	227970	190640	5.58915	5.49967	5.50181	5.45502	5.42914	5.49936	0.126861	1.17229
2303	F1MYN2;Q32WS5	>tr|F1MYN2|F1MYN2_BOVIN Uncharacterized protein OS=Bos taurus GN=CGN PE=4 SV=2	7	7	5.2	136.09	1194	0	46448	221890	317120	151600	251250	200140	5.55334	5.47974	5.50122	5.47694	5.47137	5.52048	0.460928	1.05157
1421	E1BJV5	>tr|E1BJV5|E1BJV5_BOVIN Uncharacterized protein OS=Bos taurus GN=ZNF638 PE=4 SV=2	3	3	2.1	219.06	1965	0	50654	225910	316530	135360	238100	174020	5.59098	5.48753	5.50041	5.42773	5.44802	5.45974	0.0746667	1.20543
518	A6H7G2	>sp|A6H7G2|DBNL_BOVIN Drebrin-like protein OS=Bos taurus GN=DBNL PE=2 SV=1	8	8	30.5	47.722	423	0	50067	316140	315730	191160	343640	240970	5.58592	5.63348	5.49932	5.57763	5.60736	5.6011	0.607008	0.949606
2988	P13621;Q862C2	>sp|P13621|ATPO_BOVIN ATP synthase subunit O, mitochondrial OS=Bos taurus GN=ATP5O PE=1 SV=2;>tr|Q862C2|Q862C2_BOVIN Similar to oligomycin-sensitivity conferral protein (Fragment) OS=Bos taurus PE=2 SV=1	5	5	32.9	23.319	213	0	46296	304150	315650	176110	469290	227880	5.55191	5.61669	5.49921	5.54202	5.7427	5.57685	0.412155	0.861814
1358	E1BHT5;G3N0A8	>tr|E1BHT5|E1BHT5_BOVIN Uncharacterized protein OS=Bos taurus GN=UBR4 PE=4 SV=1;>tr|G3N0A8|G3N0A8_BOVIN Uncharacterized protein (Fragment) OS=Bos taurus GN=UBR4 PE=4 SV=1	18	18	4.1	572.59	5186	0	46316	257090	315480	158770	311940	220200	5.5521	5.54368	5.49897	5.497	5.56533	5.56196	0.740032	0.977582
3439	Q1JPJ2	>sp|Q1JPJ2|XPP1_BOVIN Xaa-Pro aminopeptidase 1 OS=Bos taurus GN=XPNPEP1 PE=2 SV=1	10	10	20.1	69.789	623	0	34439	243420	315300	160290	300480	217720	5.42342	5.51996	5.49872	5.50114	5.54908	5.55704	0.181692	0.880941
3493	Q1RMW9	>tr|Q1RMW9|Q1RMW9_BOVIN Golgi phosphoprotein 3 (Coat-protein) OS=Bos taurus GN=GOLPH3 PE=2 SV=1	6	5	28.9	33.725	298	0	43484	396060	315200	255360	548070	321380	5.5247	5.73136	5.49859	5.70339	5.8101	5.72616	0.11489	0.689181
3498	Q24JZ8	>tr|Q24JZ8|Q24JZ8_BOVIN U2 small nuclear RNA auxiliary factor 2 OS=Bos taurus GN=U2AF2 PE=2 SV=1	7	7	29.5	53.486	475	0	33754	226230	314130	125710	266790	171540	5.4147	5.48815	5.49711	5.39561	5.49743	5.45351	0.674652	1.04185
583	A6QLV1	>tr|A6QLV1|A6QLV1_BOVIN UNC84B protein OS=Bos taurus GN=UNC84B PE=2 SV=1	12	12	22.4	81.445	728	0	36072	204290	313920	129350	221250	160130	5.44354	5.44385	5.49682	5.408	5.41614	5.42361	0.0675607	1.11042
3570	Q2HJ73;F1MPK4	>sp|Q2HJ73|HIBCH_BOVIN 3-hydroxyisobutyryl-CoA hydrolase, mitochondrial OS=Bos taurus GN=HIBCH PE=2 SV=1;>tr|F1MPK4|F1MPK4_BOVIN 3-hydroxyisobutyryl-CoA hydrolase, mitochondrial (Fragment) OS=Bos taurus GN=HIBCH PE=4 SV=2	6	6	13.7	43.349	386	0	49414	446500	313710	213400	380110	280270	5.58022	5.78342	5.49653	5.62543	5.65117	5.66672	0.763448	0.938174
215	A4FV37	>sp|A4FV37|PRDBP_BOVIN Protein kinase C delta-binding protein OS=Bos taurus GN=PRKCDBP PE=2 SV=1	7	7	29.6	27.487	260	0	49174	224840	313440	141820	277470	161760	5.57811	5.48547	5.49615	5.44797	5.51448	5.42801	0.223787	1.13874
284	A4IFT6	>tr|A4IFT6|A4IFT6_BOVIN TMED7 protein OS=Bos taurus GN=TMED7 PE=2 SV=1	6	6	40.4	25.335	225	0	44385	260900	313420	203510	356950	239260	5.53361	5.55007	5.49613	5.60482	5.62387	5.59801	0.00973755	0.827377
2931	P04896-2;P04896;G1K1V2;F1N0T0;Q6U8D6;F1N461;A6QPN4;G9BHS5	>sp|P04896-2|GNAS2_BOVIN Isoform Gnas-2 of Guanine nucleotide-binding protein G(s) subunit alpha isoforms short OS=Bos taurus GN=GNAS;>sp|P04896|GNAS2_BOVIN Guanine nucleotide-binding protein G(s) subunit alpha isoforms short OS=Bos taurus GN=GNAS PE=1 SV=	6	5	17.9	44.28	380	0	25622	209300	313320	117970	273560	162180	5.29498	5.45437	5.49599	5.36801	5.50831	5.42914	0.798606	0.954905
3079	P51176	>sp|P51176|TGM2_BOVIN Protein-glutamine gamma-glutamyltransferase 2 OS=Bos taurus GN=TGM2 PE=1 SV=1	10	10	19.5	77.111	687	0	32029	169150	312580	200180	201240	164560	5.39191	5.36187	5.49496	5.59766	5.37497	5.43547	0.531968	0.884871
4031	Q3T0Y1	>tr|Q3T0Y1|Q3T0Y1_BOVIN OTU domain, ubiquitin aldehyde binding 1 OS=Bos taurus GN=OTUB1 PE=2 SV=1	5	5	21	31.308	271	0	37127	250400	312260	166420	272640	192410	5.45606	5.53223	5.49452	5.51744	5.50685	5.50337	0.540921	0.966162
4016	Q3T0S6;E1BHY4	>sp|Q3T0S6|RL8_BOVIN 60S ribosomal protein L8 OS=Bos taurus GN=RPL8 PE=2 SV=3;>tr|E1BHY4|E1BHY4_BOVIN Uncharacterized protein OS=Bos taurus PE=4 SV=1	6	6	23	28.024	257	0	76803	356210	312020	172700	395800	264100	5.77175	5.68531	5.49418	5.53353	5.66874	5.64091	0.714735	1.08648
2252	F1MX88	>tr|F1MX88|F1MX88_BOVIN Uncharacterized protein OS=Bos taurus GN=SLC25A13 PE=1 SV=2	13	9	24.3	75.041	679	0	49318	265540	311570	191200	339250	255740	5.57938	5.55773	5.49356	5.57772	5.60178	5.62694	0.117281	0.873796
4148	Q3ZCJ6	>tr|Q3ZCJ6|Q3ZCJ6_BOVIN Epoxide hydrolase 1, microsomal (Xenobiotic) OS=Bos taurus GN=EPHX1 PE=1 SV=1	10	10	25.3	52.197	451	0	27433	110250	311520	76967	178120	117210	5.32464	5.17598	5.49349	5.18254	5.32197	5.28811	0.541959	1.16725
781	A7MB35;Q2T9Y3;Q9N1X8	>sp|A7MB35|ODPA_BOVIN Pyruvate dehydrogenase E1 component subunit alpha, somatic form, mitochondrial OS=Bos taurus GN=PDHA1 PE=2 SV=1	11	11	30.5	43.387	390	0	93247	397710	310910	267520	374340	332310	5.85601	5.73317	5.49263	5.72359	5.64453	5.74068	0.939138	0.979498
2616	F6QLM5;Q29RN2	>tr|F6QLM5|F6QLM5_BOVIN Uncharacterized protein (Fragment) OS=Bos taurus GN=GYG1 PE=4 SV=1;>tr|Q29RN2|Q29RN2_BOVIN Glycogenin 1 OS=Bos taurus GN=GYG1 PE=2 SV=1	6	6	18.4	37.298	331	0	33190	254600	310130	124760	280860	138480	5.40738	5.53946	5.49154	5.39231	5.51975	5.36053	0.423844	1.1357
2339	F1MZK4;Q3T143	>tr|F1MZK4|F1MZK4_BOVIN Uncharacterized protein OS=Bos taurus GN=BZW1 PE=4 SV=2;>tr|Q3T143|Q3T143_BOVIN BZW1 protein (Fragment) OS=Bos taurus GN=BZW1 PE=2 SV=1	8	7	15	51.419	452	0	38393	284540	309950	159090	275520	186560	5.47062	5.58774	5.49129	5.49788	5.51141	5.48996	0.670299	1.03944
2515	Q3T148;F1N5F7	>sp|Q3T148|EIF3M_BOVIN Eukaryotic translation initiation factor 3 subunit M OS=Bos taurus GN=EIF3M PE=2 SV=2;>tr|F1N5F7|F1N5F7_BOVIN Eukaryotic translation initiation factor 3 subunit M OS=Bos taurus GN=EIF3M PE=3 SV=1	10	10	34	42.415	373	0	38909	235190	309850	187640	348790	239180	5.47642	5.50502	5.49115	5.56956	5.61382	5.59787	0.00257909	0.789066
753	A7E3T7;Q2KJC6;G5E5U7	>tr|A7E3T7|A7E3T7_BOVIN S-adenosylmethionine synthase OS=Bos taurus GN=MAT2A PE=1 SV=1	7	7	22	43.69	395	0	35288	269640	309670	175170	386690	190320	5.434	5.56438	5.4909	5.5397	5.65862	5.49863	0.32014	0.852662
1348	E1BHH6	>tr|E1BHH6|E1BHH6_BOVIN Uncharacterized protein OS=Bos taurus GN=PODN PE=4 SV=2	9	9	18.2	74.111	661	0	39989	194200	309580	172420	160030	215080	5.48831	5.42185	5.49077	5.53282	5.27546	5.55174	0.88926	1.0319
2993	P15690	>sp|P15690|NDUS1_BOVIN NADH-ubiquinone oxidoreductase 75 kDa subunit, mitochondrial OS=Bos taurus GN=NDUFS1 PE=1 SV=1	18	18	33	79.441	727	0	68440	358020	306890	239110	376710	342420	5.72168	5.68751	5.48698	5.67483	5.64727	5.7537	0.495027	0.871211
728	A6QR61	>tr|A6QR61|A6QR61_BOVIN SNX12 protein OS=Bos taurus GN=SNX12 PE=2 SV=1	5	3	27.2	18.884	162	0	38201	228140	306380	130570	232130	179450	5.46844	5.4918	5.48626	5.41208	5.43699	5.47309	0.0952993	1.10014
468	A5PKI0	>tr|A5PKI0|A5PKI0_BOVIN APPL1 protein OS=Bos taurus GN=APPL1 PE=2 SV=1	7	5	13.4	79.537	708	0	42477	224900	306070	127730	238990	192480	5.51452	5.48559	5.48582	5.40253	5.44964	5.50353	0.230464	1.10512
3051	P35705	>sp|P35705|PRDX3_BOVIN Thioredoxin-dependent peroxide reductase, mitochondrial OS=Bos taurus GN=PRDX3 PE=1 SV=2	7	7	44.7	28.195	257	0	73395	284440	305870	224980	292070	289680	5.75204	5.58759	5.48554	5.64838	5.53675	5.68106	0.885429	0.969006
1019	Q58D62;CON__Q58D62	>sp|Q58D62|FETUB_BOVIN Fetuin-B OS=Bos taurus GN=FETUB PE=1 SV=1;>Q58D62 SWISS-PROT:Q58D62 (Bos taurus) Fetuin-B precursor	3	3	6.5	42.663	387	0	33069	163490	305680	100390	199460	109480	5.40579	5.34709	5.48527	5.29793	5.37112	5.25848	0.116694	1.26923
1872	Q32LP2;F1MJJ8;A6QQJ5	>sp|Q32LP2|RADI_BOVIN Radixin OS=Bos taurus GN=RDX PE=2 SV=1;>tr|F1MJJ8|F1MJJ8_BOVIN Radixin (Fragment) OS=Bos taurus GN=RDX PE=4 SV=1	16	6	27.3	68.567	583	0	27072	236920	304600	133050	225100	172030	5.31889	5.5082	5.48373	5.42025	5.42364	5.45475	0.949639	1.00939
3980	Q3T087	>sp|Q3T087|RL11_BOVIN 60S ribosomal protein L11 OS=Bos taurus GN=RPL11 PE=2 SV=3	7	7	38.8	20.252	178	0	45621	386830	303010	177970	437870	231640	5.54554	5.72112	5.48146	5.54658	5.71261	5.58396	0.735712	0.929658
2514	P11178;F1N5F2;Q2TBT9	>sp|P11178|ODBA_BOVIN 2-oxoisovalerate dehydrogenase subunit alpha, mitochondrial OS=Bos taurus GN=BCKDHA PE=1 SV=1;>tr|F1N5F2|F1N5F2_BOVIN 2-oxoisovalerate dehydrogenase subunit alpha, mitochondrial (Fragment) OS=Bos taurus GN=BCKDHA PE=4 SV=2;>tr|Q2TBT9|	7	7	22.2	51.678	455	0	80846	435500	302730	268740	495870	357190	5.79403	5.77259	5.48106	5.72557	5.76663	5.77204	0.518176	0.846863
2392	Q2KHZ8;F1N1D5;G9BHQ1	>sp|Q2KHZ8|GLCM_BOVIN Glucosylceramidase OS=Bos taurus GN=GBA PE=2 SV=1;>tr|F1N1D5|F1N1D5_BOVIN Glucosylceramidase OS=Bos taurus GN=GBA PE=3 SV=1	7	7	21.8	59.854	536	0	42393	204460	300420	119660	204440	165950	5.51366	5.44421	5.47773	5.37419	5.38183	5.43912	0.0490229	1.20269
3416	Q17QN6	>sp|Q17QN6|EM55_BOVIN 55 kDa erythrocyte membrane protein OS=Bos taurus GN=MPP1 PE=1 SV=1	8	8	21.2	52.184	466	0	53007	323060	299280	157590	478020	210960	5.6107	5.64288	5.47608	5.49377	5.75071	5.54334	0.846421	0.956342
3335	Q0VCK1	>tr|Q0VCK1|Q0VCK1_BOVIN Myeloid-associated differentiation marker OS=Bos taurus GN=MYADM PE=2 SV=1	4	4	18.9	35.308	322	0	34598	177140	299230	113600	219300	146300	5.42542	5.38192	5.47601	5.35161	5.4123	5.38439	0.236495	1.10922
3198	Q3T0F0;Q5EA54;Q08DL0;F1N2B5;Q58DQ6	>tr|Q3T0F0|Q3T0F0_BOVIN SLC3A2 protein OS=Bos taurus GN=SLC3A2 PE=2 SV=1;>tr|Q5EA54|Q5EA54_BOVIN Solute carrier family 3 (Activators of dibasic and neutral amino acid transport), member 2 OS=Bos taurus GN=SLC3A2 PE=2 SV=1;>tr|Q08DL0|Q08DL0_BOVIN SLC3A2 pro	14	14	35.1	59.444	533	0	122070	417900	298970	451470	872990	396720	5.97298	5.75467	5.47563	5.95087	6.01227	5.81763	0.282041	0.641953
2676	G3MXV0;Q17QA3	>tr|G3MXV0|G3MXV0_BOVIN Uncharacterized protein OS=Bos taurus GN=FKBP5 PE=4 SV=1	7	7	19	51.12	457	0	41971	187720	298890	125830	238000	147250	5.50932	5.40711	5.47551	5.39602	5.44784	5.3872	0.205589	1.13143
360	P21398;A5D9C1;B8LJQ6	>sp|P21398|AOFA_BOVIN Amine oxidase [flavin-containing] A OS=Bos taurus GN=MAOA PE=2 SV=2;>tr|A5D9C1|A5D9C1_BOVIN Monoamine oxidase A OS=Bos taurus GN=MAOA PE=2 SV=1;>tr|B8LJQ6|B8LJQ6_BOVIN Monoamine oxidase A (Fragment) OS=Bos taurus GN=MAOA PE=4 SV=1	6	5	12.5	59.757	527	0	24025	171530	298360	107660	196270	114900	5.26703	5.36794	5.47474	5.32829	5.36411	5.27946	0.517363	1.1116
3047	Q1JPF2;P34943	>tr|Q1JPF2|Q1JPF2_BOVIN NADH dehydrogenase (Ubiquinone) 1 alpha subcomplex, 9, 39kDa (Fragment) OS=Bos taurus GN=NDUFA9 PE=2 SV=1;>sp|P34943|NDUA9_BOVIN NADH dehydrogenase [ubiquinone] 1 alpha subcomplex subunit 9, mitochondrial OS=Bos taurus GN=NDUFA9 PE=	7	7	21.7	41.659	369	0	53515	336770	298310	199470	353680	294090	5.61485	5.66093	5.47467	5.59611	5.61987	5.68762	0.458929	0.889099
1955	F1MMA0;Q0V8D5	>tr|F1MMA0|F1MMA0_BOVIN Uncharacterized protein OS=Bos taurus GN=ILF3 PE=4 SV=2;>tr|Q0V8D5|Q0V8D5_BOVIN Interleukin enhancer binding factor 3 isoform c (Fragment) OS=Bos taurus GN=ILF3 PE=2 SV=1	11	11	14.7	95.392	894	0	50955	230280	297380	136210	228660	169790	5.59356	5.49586	5.47331	5.43045	5.43045	5.44905	0.087483	1.21412
3960	Q3SZN2;A5D958	>sp|Q3SZN2|SC23B_BOVIN Protein transport protein Sec23B OS=Bos taurus GN=SEC23B PE=2 SV=1	11	8	22	86.461	767	0	48305	362280	296780	201140	394520	264870	5.57036	5.69264	5.47243	5.59973	5.66733	5.64217	0.433985	0.875118
3826	Q3MHF7;H9KUV2	>sp|Q3MHF7|MTAP_BOVIN S-methyl-5-thioadenosine phosphorylase OS=Bos taurus GN=MTAP PE=1 SV=1;>tr|H9KUV2|H9KUV2_BOVIN S-methyl-5-thioadenosine phosphorylase (Fragment) OS=Bos taurus GN=MTAP PE=1 SV=1	6	6	32.5	31.256	283	0	20167	166100	296490	106670	164130	120090	5.19101	5.35397	5.47201	5.32428	5.28645	5.29865	0.685147	1.0861
1469	E1BLF0	>tr|E1BLF0|E1BLF0_BOVIN Uncharacterized protein OS=Bos taurus GN=PRRC1 PE=4 SV=1	5	5	13.9	46.402	445	0	107430	386470	295300	258600	400690	328860	5.9175	5.72072	5.47026	5.70887	5.67407	5.73615	0.979698	0.99189
1401	E1BJ08;E1BKU3	>tr|E1BJ08|E1BJ08_BOVIN Uncharacterized protein OS=Bos taurus GN=LOC785216 PE=3 SV=2;>tr|E1BKU3|E1BKU3_BOVIN Uncharacterized protein OS=Bos taurus GN=LOC785216 PE=4 SV=1	4	2	15.4	27.399	241	0	43140	210600	295210	168710	310110	132640	5.52125	5.45706	5.47013	5.52338	5.56278	5.34182	0.927868	1.01583
570	G3X6T9;A6QLR4;Q58CZ4;F6Q9T8;Q58DF8	>tr|G3X6T9|G3X6T9_BOVIN Flotillin-2 (Fragment) OS=Bos taurus GN=FLOT2 PE=4 SV=1;>sp|A6QLR4|FLOT2_BOVIN Flotillin-2 OS=Bos taurus GN=FLOT2 PE=2 SV=1;>tr|Q58CZ4|Q58CZ4_BOVIN Flotillin 2 OS=Bos taurus GN=FLOT2 PE=2 SV=1;>tr|F6Q9T8|F6Q9T8_BOVIN Flotillin-2 (Fr	10	10	29.6	42.327	385	0	55336	255830	294930	147320	260660	187340	5.62938	5.54155	5.46972	5.4645	5.48733	5.49177	0.234253	1.16328
102	A2VDM7	>tr|A2VDM7|A2VDM7_BOVIN Splicing factor 1 OS=Bos taurus GN=SF1 PE=2 SV=1	2	2	4.2	68.329	639	0	37226	212640	294640	106940	278160	132410	5.45722	5.46124	5.46929	5.32538	5.51556	5.34106	0.324117	1.17107
3743	Q2TBQ5	>sp|Q2TBQ5|RL7A_BOVIN 60S ribosomal protein L7a OS=Bos taurus GN=RPL7A PE=2 SV=3	8	8	27.8	30.025	266	0	90691	375980	294380	214860	368960	279760	5.84393	5.70876	5.46891	5.62839	5.63824	5.66593	0.801038	1.07073
1670	F1MC72;Q3MHP1	>tr|F1MC72|F1MC72_BOVIN Ubiquitin-conjugating enzyme E2 L3 (Fragment) OS=Bos taurus GN=UBE2L3 PE=1 SV=2;>sp|Q3MHP1|UB2L3_BOVIN Ubiquitin-conjugating enzyme E2 L3 OS=Bos taurus GN=UBE2L3 PE=2 SV=1	3	3	41.8	16.944	146	0	35088	149360	294360	211800	233370	214930	5.43153	5.30783	5.46888	5.62216	5.43931	5.55144	0.134809	0.73301
2039	F1MPR3;Q5MA64;E1BMQ6	>tr|F1MPR3|F1MPR3_BOVIN Calcium-transporting ATPase OS=Bos taurus GN=ATP2A2 PE=3 SV=2;>tr|Q5MA64|Q5MA64_BOVIN Atp2a2 (Fragment) OS=Bos taurus PE=4 SV=1	7	4	9.8	111.93	1015	0	36314	199500	294060	137160	215610	177670	5.44644	5.43354	5.46844	5.43346	5.40493	5.46876	0.549654	1.03218
4233	Q5E988;A1XED5	>sp|Q5E988|RS5_BOVIN 40S ribosomal protein S5 OS=Bos taurus GN=RPS5 PE=2 SV=3;>tr|A1XED5|A1XED5_BOVIN RPS5 (Fragment) OS=Bos taurus PE=2 SV=1	6	6	36.8	22.876	204	0	31646	227740	294020	183720	483850	241090	5.38669	5.49104	5.46838	5.56039	5.75597	5.60132	0.0476222	0.644877
4110	Q3ZBX0	>tr|Q3ZBX0|Q3ZBX0_BOVIN Basigin OS=Bos taurus GN=BSG PE=1 SV=1	7	7	28.8	29.772	271	0	55867	412240	293370	220490	450450	276150	5.63353	5.74875	5.46742	5.63963	5.72491	5.66029	0.532705	0.874225
984	CON__P35908;CON__Q3TTY5;CON__Q6NXH9;CON__Q6IFZ6;CON__Q7Z794;E1B991;G3MZ71	>P35908 SWISS-PROT:P35908 Tax_Id=9606 Gene_Symbol=KRT2 Keratin, type II cytoskeletal 2 epidermal	11	4	17.1	65.865	645	0	14566	103840	292240	90424	137280	84564	5.04971	5.14996	5.46574	5.25252	5.20887	5.14633	0.888769	1.04527
2539	F1N6H4	>tr|F1N6H4|F1N6H4_BOVIN Uncharacterized protein (Fragment) OS=Bos taurus GN=MACF1 PE=4 SV=2	22	21	3.7	824.66	7284	0	54688	242180	292120	171900	249910	228970	5.62426	5.51774	5.46556	5.53151	5.46904	5.57892	0.876456	1.02179
2572	Q0III3;F1N7H7	>sp|Q0III3|DC1I2_BOVIN Cytoplasmic dynein 1 intermediate chain 2 OS=Bos taurus GN=DYNC1I2 PE=1 SV=1;>tr|F1N7H7|F1N7H7_BOVIN Cytoplasmic dynein 1 intermediate chain 2 OS=Bos taurus GN=DYNC1I2 PE=1 SV=2	8	8	19.4	68.376	612	0	63874	253150	289190	170730	263490	218810	5.69169	5.53698	5.46118	5.52855	5.49202	5.55921	0.63049	1.08815
3769	Q30301;G9HQQ8;Q0WXH9;Q05K78;Q05K77;O19322;O19321;F6Q9J4;Q5XWD0;A6H6Y1;Q1JU65;G9HQQ5;G9HQQ6;Q1JU58;Q05K73;Q05K72;Q05K71;Q05K69;A8CGG6;Q05K76;Q05K75;R4V2Y4;O19330;O19329;O19328;O19327;O19326;O19320;O19319;Q95398;Q30312;Q95109	>tr|Q30301|Q30301_BOVIN MHC lymphocyte antigen (Fragment) OS=Bos taurus GN=MHC LA DQA alpha-5 PE=2 SV=1;>tr|G9HQQ8|G9HQQ8_BOVIN MHC class II antigen (Fragment) OS=Bos taurus GN=BoLA-DQA PE=4 SV=1;>tr|Q0WXH9|Q0WXH9_BOVIN MHC class II antigen (Fragment) OS=B	3	3	16.2	25.624	229	0	8101.8	105460	288740	80069	134640	63473	4.79495	5.15669	5.46051	5.1997	5.20043	5.02173	0.987932	0.992575
4372	Q9XSI3;Q2TBW8;G8JKX9;Q58DU2;A1XED2;A1XEA9	>sp|Q9XSI3|RL10_BOVIN 60S ribosomal protein L10 OS=Bos taurus GN=RPL10 PE=2 SV=4;>sp|Q2TBW8|RL10L_BOVIN 60S ribosomal protein L10-like OS=Bos taurus GN=RPL10L PE=2 SV=1;>tr|G8JKX9|G8JKX9_BOVIN Uncharacterized protein OS=Bos taurus PE=4 SV=1	6	6	29	24.603	214	0	99398	331580	288020	308750	468370	386720	5.88375	5.65419	5.45942	5.78584	5.74185	5.80654	0.416734	0.772165
1287	E1BFI2	>tr|E1BFI2|E1BFI2_BOVIN Uncharacterized protein OS=Bos taurus GN=DHTKD1 PE=1 SV=2	6	6	7.4	103.11	921	0	37998	359620	287890	160900	282330	198160	5.46613	5.68944	5.45923	5.50279	5.52202	5.51616	0.761775	1.0583
3028	P26882	>sp|P26882|PPID_BOVIN Peptidyl-prolyl cis-trans isomerase D OS=Bos taurus GN=PPID PE=1 SV=6	7	7	18.6	40.62	370	0	24056	160070	287850	94120	153930	138820	5.26759	5.33791	5.45917	5.26992	5.25858	5.36159	0.419691	1.14339
246	F1MIT4;A4IFB1	>tr|F1MIT4|F1MIT4_BOVIN Serrate RNA effector molecule homolog OS=Bos taurus GN=SRRT PE=4 SV=1;>sp|A4IFB1|SRRT_BOVIN Serrate RNA effector molecule homolog OS=Bos taurus GN=SRRT PE=2 SV=1	6	6	7.2	100.62	876	0	34567	180860	287720	131100	193080	175240	5.42503	5.39094	5.45897	5.41384	5.357	5.46278	0.723788	1.03222
4250	Q5E9E6;G3X7N2;E1BKD0;Q862M2	>sp|Q5E9E6|RL10A_BOVIN 60S ribosomal protein L10a OS=Bos taurus GN=RPL10A PE=2 SV=3;>tr|G3X7N2|G3X7N2_BOVIN Ribosomal protein OS=Bos taurus PE=3 SV=1;>tr|E1BKD0|E1BKD0_BOVIN Ribosomal protein OS=Bos taurus PE=3 SV=2	7	7	38.7	24.831	217	0	55362	374650	287120	233760	339640	287670	5.62958	5.70723	5.45806	5.66501	5.60228	5.67804	0.551527	0.890936
1595	E1BPM0	>tr|E1BPM0|E1BPM0_BOVIN Uncharacterized protein OS=Bos taurus GN=RASAL1 PE=4 SV=1	13	13	17.7	89.889	802	0	49568	384140	285810	187960	461570	228790	5.58157	5.71809	5.45608	5.5703	5.7355	5.57858	0.668049	0.905983
346	A5D954;P22292	>tr|A5D954|A5D954_BOVIN Solute carrier family 25 (Mitochondrial carrier;oxoglutarate carrier), member 11 (Fragment) OS=Bos taurus GN=SLC25A11 PE=2 SV=1;>sp|P22292|M2OM_BOVIN Mitochondrial 2-oxoglutarate/malate carrier protein OS=Bos taurus GN=SLC25A11 PE=	7	7	29.6	33.898	311	0	49416	264880	285670	153660	296720	203890	5.58024	5.55665	5.45586	5.4828	5.54361	5.52854	0.780557	1.02944
4057	Q3T168	>sp|Q3T168|CYBP_BOVIN Calcyclin-binding protein OS=Bos taurus GN=CACYBP PE=2 SV=1	3	3	17	26.332	230	0	25712	192070	285430	89845	197470	132230	5.29651	5.41706	5.4555	5.24973	5.36676	5.34047	0.301079	1.1768
118	A2VDZ9;Q861V1	>sp|A2VDZ9|VAPB_BOVIN Vesicle-associated membrane protein-associated protein B OS=Bos taurus GN=VAPB PE=2 SV=1;>tr|Q861V1|Q861V1_BOVIN Similar to Vesicle-associated membrane protein-associated protein B/C (Fragment) OS=Bos taurus PE=2 SV=1	4	3	22.2	27.158	243	0	32651	241370	285110	115480	262820	162940	5.40027	5.51628	5.45501	5.35874	5.49092	5.43117	0.583839	1.07212
3193	Q08DI5	>sp|Q08DI5|RAP2C_BOVIN Ras-related protein Rap-2c OS=Bos taurus GN=RAP2C PE=2 SV=1	3	2	17.5	20.745	183	0	42019	186490	285020	131680	206350	158200	5.50982	5.40426	5.45488	5.41576	5.38587	5.41835	0.198042	1.12114
3249	Q0IIH5;B8Q795	>tr|Q0IIH5|Q0IIH5_BOVIN Nucleobindin 2 OS=Bos taurus GN=NUCB2 PE=1 SV=1	7	7	23.4	49.188	415	0	50390	588640	284840	296870	558800	364080	5.58871	5.90345	5.4546	5.7688	5.81852	5.78034	0.353772	0.723936
2882	O46522	>sp|O46522|CY24B_BOVIN Cytochrome b-245 heavy chain OS=Bos taurus GN=CYBB PE=2 SV=1	5	5	9.3	65.643	570	0	20713	102270	284360	60267	120030	103360	5.20261	5.14335	5.45387	5.07632	5.15055	5.23349	0.343666	1.29765
1232	E1BDY3;G3N2K4	>tr|E1BDY3|E1BDY3_BOVIN Uncharacterized protein OS=Bos taurus GN=GLG1 PE=4 SV=2;>tr|G3N2K4|G3N2K4_BOVIN Uncharacterized protein OS=Bos taurus GN=GLG1 PE=4 SV=1	14	14	17	134.63	1184	0	27588	192770	284140	159940	328810	218610	5.32709	5.41864	5.45353	5.50019	5.58821	5.55881	0.0309172	0.709061
105	A2VDN8;G3MWI5	>tr|A2VDN8|A2VDN8_BOVIN Coronin OS=Bos taurus GN=CORO1C PE=2 SV=1;>tr|G3MWI5|G3MWI5_BOVIN Coronin OS=Bos taurus GN=CORO1C PE=3 SV=1	8	7	17.7	53.125	474	0	33550	190940	284080	166680	232000	187050	5.41206	5.4145	5.45344	5.51812	5.43675	5.4911	0.113873	0.880393
2973	P11179;F1MEQ3	>sp|P11179|ODO2_BOVIN Dihydrolipoyllysine-residue succinyltransferase component of 2-oxoglutarate dehydrogenase complex, mitochondrial OS=Bos taurus GN=DLST PE=1 SV=2;>tr|F1MEQ3|F1MEQ3_BOVIN Dihydrolipoyllysine-residue succinyltransferase component of 2-ox	10	10	27.9	48.972	455	0	60643	338450	283460	204680	454810	272020	5.66915	5.66309	5.45249	5.60731	5.72909	5.65374	0.438092	0.854142
472	A5PKJ5	>tr|A5PKJ5|A5PKJ5_BOVIN UNC45A protein OS=Bos taurus GN=UNC45A PE=2 SV=1	11	10	15.1	101.87	929	0	43572	253760	283350	177320	236780	205720	5.52558	5.53802	5.45232	5.54499	5.44561	5.53242	0.956899	0.994565
3401	Q17QE2	>sp|Q17QE2|LMCD1_BOVIN LIM and cysteine-rich domains protein 1 OS=Bos taurus GN=LMCD1 PE=2 SV=1	5	5	19.8	40.722	363	0	35707	166190	283010	140240	196730	116120	5.43912	5.3542	5.4518	5.44311	5.36513	5.28405	0.408285	1.12446
859	P68252;A7Z057	>sp|P68252|1433G_BOVIN 14-3-3 protein gamma OS=Bos taurus GN=YWHAG PE=1 SV=2;>tr|A7Z057|A7Z057_BOVIN 14-3-3 protein gamma OS=Bos taurus GN=YWHAG PE=1 SV=1	9	4	38.9	28.252	247	0	21881	188480	282600	101750	192240	123750	5.22644	5.40886	5.45117	5.30377	5.3551	5.31169	0.61413	1.09304
2237	F1MWU9	>tr|F1MWU9|F1MWU9_BOVIN Uncharacterized protein OS=Bos taurus GN=HSPA6 PE=3 SV=2	8	2	13.1	70.955	643	0	17427	140440	281790	80893	163920	74373	5.12759	5.28109	5.44993	5.20415	5.28589	5.09056	0.442967	1.23786
1727	F1ME65;B2DFX8	>tr|F1ME65|F1ME65_BOVIN Uncharacterized protein OS=Bos taurus GN=CKAP4 PE=1 SV=1	10	10	20.5	64.529	589	0	47517	229950	281020	152050	200510	209100	5.56322	5.49523	5.44874	5.47822	5.3734	5.5395	0.546435	1.09318
892	A8YXX8	>tr|A8YXX8|A8YXX8_BOVIN C22H3ORF10 protein OS=Bos taurus GN=C22H3ORF10 PE=2 SV=1	3	3	41.3	8.7308	75	0	27417	179990	280750	116930	223030	157420	5.32439	5.38885	5.44832	5.36416	5.41962	5.4162	0.764989	0.970942
3236	Q0II26	>sp|Q0II26|AIMP2_BOVIN Aminoacyl tRNA synthase complex-interacting multifunctional protein 2 OS=Bos taurus GN=AIMP2 PE=2 SV=1	7	7	23.8	35.178	320	0	40646	182490	280590	151910	365870	196160	5.49539	5.39484	5.44807	5.47782	5.63459	5.51175	0.162746	0.802996
3485	Q1RMS1;F1MGS2	>tr|Q1RMS1|Q1RMS1_BOVIN V-type proton ATPase subunit a OS=Bos taurus GN=TCIRG1 PE=2 SV=1;>tr|F1MGS2|F1MGS2_BOVIN V-type proton ATPase subunit a OS=Bos taurus GN=TCIRG1 PE=3 SV=2	5	5	7.2	92.644	830	0	54463	281970	280310	133010	301360	189570	5.62247	5.5838	5.44764	5.42012	5.55035	5.49691	0.393687	1.15392
4325	Q8MII0	>tr|Q8MII0|Q8MII0_BOVIN Lactotransferrin (Fragment) OS=Bos taurus PE=2 SV=1	16	2	56.1	38.861	355	0	25457	52769	280260	35623	208460	159980	5.29218	4.85598	5.44756	4.84797	5.39028	5.42321	0.936189	0.950795
3893	Q3SYT9;Q17QV0;Q0VCU0	>tr|Q3SYT9|Q3SYT9_BOVIN Poly(RC) binding protein 2 OS=Bos taurus GN=PCBP2 PE=1 SV=1	11	7	35.5	36.801	349	0	44980	218250	279950	150530	239810	179980	5.53939	5.47255	5.44708	5.47386	5.45113	5.47437	0.524663	1.04686
3177	Q05B89	>sp|Q05B89|GTPC1_BOVIN NIF3-like protein 1 OS=Bos taurus GN=NIF3L1 PE=2 SV=1	6	6	19.9	41.905	377	0	30803	167630	279730	151920	230970	162050	5.37496	5.35795	5.44674	5.47785	5.43482	5.42879	0.159825	0.883209
1886	Q0V8B6;F1MK08	>sp|Q0V8B6|TPP1_BOVIN Tripeptidyl-peptidase 1 OS=Bos taurus GN=TPP1 PE=2 SV=1;>tr|F1MK08|F1MK08_BOVIN Tripeptidyl-peptidase 1 OS=Bos taurus GN=TPP1 PE=4 SV=2	7	7	18.8	61.351	563	0	40409	240150	278990	135260	220830	170100	5.49285	5.51408	5.44559	5.42741	5.41532	5.44985	0.0779974	1.13061
2701	G3N016	>tr|G3N016|G3N016_BOVIN Uncharacterized protein OS=Bos taurus GN=CRKL PE=4 SV=1	5	5	21.1	33.386	308	0	62983	202920	278710	161590	220230	197530	5.68559	5.44092	5.44515	5.50465	5.41414	5.51477	0.62455	1.11182
3906	Q3SYZ8	>sp|Q3SYZ8|PDLI3_BOVIN PDZ and LIM domain protein 3 OS=Bos taurus GN=PDLIM3 PE=2 SV=1	7	7	35.4	34.352	316	0	19701	167570	278280	167870	175310	176800	5.18086	5.3578	5.44448	5.52121	5.31507	5.46662	0.342657	0.782372
4023	Q3T0V3	>sp|Q3T0V3|EIF3K_BOVIN Eukaryotic translation initiation factor 3 subunit K OS=Bos taurus GN=EIF3K PE=2 SV=1	3	3	19.3	25.073	218	0	46767	185600	278260	181600	267320	233140	5.55631	5.40218	5.44445	5.55535	5.49829	5.58676	0.208003	0.833387
2751	G3X6L8;Q17QY3	>tr|G3X6L8|G3X6L8_BOVIN Uncharacterized protein OS=Bos taurus GN=NIPSNAP3A PE=4 SV=1;>tr|Q17QY3|Q17QY3_BOVIN Nipsnap homolog 3A (C. elegans) OS=Bos taurus GN=NIPSNAP3A PE=2 SV=1	5	5	28.3	28.523	247	0	40198	218280	278210	129310	265130	173810	5.49057	5.47261	5.44437	5.40787	5.49472	5.45922	0.621759	1.03573
3700	Q2KJJ4;Q3SX31;Q2KIV6;F1MQK0;F1MIE4;A6QPT3	>tr|Q2KJJ4|Q2KJJ4_BOVIN GTPase, IMAP family member 7 OS=Bos taurus GN=GIMAP7 PE=2 SV=1;>tr|Q3SX31|Q3SX31_BOVIN GTPase, IMAP family member 7 OS=Bos taurus GN=GIMAP7 PE=2 SV=1;>tr|Q2KIV6|Q2KIV6_BOVIN GTPase, IMAP family member 7 OS=Bos taurus GN=GIMAP7 PE=2	2	2	10.2	33.543	293	0	19340	88816	278180	73341	118110	116730	5.17283	5.08209	5.44433	5.16158	5.14355	5.28632	0.775422	1.08626
4285	Q5EAC6;Q58DN6;F1MHL1;Q58D03	>sp|Q5EAC6|CDC37_BOVIN Hsp90 co-chaperone Cdc37 OS=Bos taurus GN=CDC37 PE=2 SV=1;>tr|Q58DN6|Q58DN6_BOVIN CDC37 homolog OS=Bos taurus GN=CDC37 PE=2 SV=1;>tr|F1MHL1|F1MHL1_BOVIN Hsp90 co-chaperone Cdc37 (Fragment) OS=Bos taurus GN=CDC37 PE=1 SV=2	9	9	30	44.58	380	0	36171	232810	278140	133020	215720	169250	5.44473	5.5006	5.44426	5.42015	5.40515	5.44767	0.158637	1.09364
201	Q5E9D7;A4FUZ3;B2VQ18;Q9TS79	>tr|Q5E9D7|Q5E9D7_BOVIN Proteasome 26S ATPase subunit 1 OS=Bos taurus GN=PSMC1 PE=2 SV=1;>tr|A4FUZ3|A4FUZ3_BOVIN Proteasome (Prosome, macropain) 26S subunit, ATPase, 1 OS=Bos taurus GN=PSMC1 PE=1 SV=1	7	7	21.6	49.212	440	0	42021	275370	277730	127420	287850	175000	5.50984	5.57352	5.44362	5.40147	5.53043	5.46218	0.44912	1.10739
3563	Q2HJ54	>sp|Q2HJ54|PIPNA_BOVIN Phosphatidylinositol transfer protein alpha isoform OS=Bos taurus GN=PITPNA PE=1 SV=3	8	6	31.5	31.849	270	0	37496	160670	277710	152700	188770	173020	5.46036	5.33953	5.44359	5.48008	5.34719	5.45724	0.818377	0.968999
2241	Q3T067;F1MX05	>sp|Q3T067|SCPDL_BOVIN Saccharopine dehydrogenase-like oxidoreductase OS=Bos taurus GN=SCCPDH PE=2 SV=1;>tr|F1MX05|F1MX05_BOVIN Saccharopine dehydrogenase-like oxidoreductase OS=Bos taurus GN=SCCPDH PE=4 SV=2	3	3	10.3	47.319	429	0	51190	267740	277390	158340	323460	206520	5.59556	5.56131	5.44309	5.49583	5.58108	5.5341	0.947275	0.991555
3587	Q2HJH2;G3MYN4	>sp|Q2HJH2|RAB1B_BOVIN Ras-related protein Rab-1B OS=Bos taurus GN=RAB1B PE=2 SV=1;>tr|G3MYN4|G3MYN4_BOVIN Ras-related protein Rab-1B (Fragment) OS=Bos taurus GN=RAB1B PE=1 SV=1	9	2	51.2	22.202	201	0	34285	248710	277340	146250	308970	199740	5.42147	5.52929	5.44301	5.46133	5.56118	5.51961	0.322641	0.89238
336	P81125;A5D7S0	>sp|P81125|SNAA_BOVIN Alpha-soluble NSF attachment protein OS=Bos taurus GN=NAPA PE=1 SV=1;>tr|A5D7S0|A5D7S0_BOVIN Alpha-soluble NSF attachment protein OS=Bos taurus GN=NAPA PE=2 SV=1	6	6	29.2	33.224	295	0	35102	239840	276770	135500	252670	177310	5.4317	5.51352	5.44212	5.42818	5.47381	5.46788	0.852756	1.0135
3373	Q0VD53	>sp|Q0VD53|VP26A_BOVIN Vacuolar protein sorting-associated protein 26A OS=Bos taurus GN=VPS26A PE=2 SV=1	7	7	30	38.155	327	0	41497	274910	276730	149190	268690	184580	5.50439	5.57279	5.44206	5.46998	5.50051	5.48533	0.614546	1.04988
810	A7MBG9;Q1JPH6	>tr|A7MBG9|A7MBG9_BOVIN Eukaryotic translation initiation factor 4H OS=Bos taurus GN=WBSCR1 PE=2 SV=1;>sp|Q1JPH6|IF4H_BOVIN Eukaryotic translation initiation factor 4H OS=Bos taurus GN=EIF4H PE=2 SV=1	4	4	25.7	24.472	222	0	22035	198500	276710	148510	313020	208880	5.22948	5.43136	5.44202	5.46799	5.56683	5.53904	0.104904	0.696627
2432	F1N2T0;A4IF81;Q2HJH4	>tr|F1N2T0|F1N2T0_BOVIN Uncharacterized protein OS=Bos taurus GN=HNRPDL PE=1 SV=1;>tr|A4IF81|A4IF81_BOVIN HNRPDL protein OS=Bos taurus GN=HNRPDL PE=2 SV=1;>tr|Q2HJH4|Q2HJH4_BOVIN HNRPDL protein (Fragment) OS=Bos taurus GN=HNRPDL PE=2 SV=1	8	7	24	46.431	420	0	40632	218710	276640	146890	232120	179290	5.49524	5.47347	5.44192	5.46323	5.43697	5.4727	0.540412	1.02938
3066	P46196;F1MI27	>sp|P46196|MK01_BOVIN Mitogen-activated protein kinase 1 OS=Bos taurus GN=MAPK1 PE=2 SV=3;>tr|F1MI27|F1MI27_BOVIN Mitogen-activated protein kinase (Fragment) OS=Bos taurus GN=MAPK1 PE=4 SV=2	8	6	27.5	41.375	360	0	42445	208920	276400	145690	209300	174430	5.5142	5.45358	5.44154	5.45967	5.39203	5.46076	0.369706	1.07718
2463	F1N3P2;A1L548;E1BMF7	>tr|F1N3P2|F1N3P2_BOVIN Ubiquitin carboxyl-terminal hydrolase OS=Bos taurus GN=USP5 PE=1 SV=2;>tr|A1L548|A1L548_BOVIN Ubiquitinyl hydrolase 1 (Fragment) OS=Bos taurus GN=USP5 PE=2 SV=1	13	13	19.8	95.814	858	0	29802	224270	276240	139130	242660	177940	5.36062	5.48437	5.44129	5.43966	5.45626	5.46942	0.518619	0.941124
4260	Q5E9K0	>sp|Q5E9K0|PSB2_BOVIN Proteasome subunit beta type-2 OS=Bos taurus GN=PSMB2 PE=1 SV=1	4	4	22.9	22.896	201	0	24115	198980	276210	105470	217120	148250	5.26866	5.43241	5.44124	5.31937	5.40796	5.39014	0.900664	1.01925
3964	Q3SZQ6	>sp|Q3SZQ6|RL32_BOVIN 60S ribosomal protein L32 OS=Bos taurus GN=RPL32 PE=2 SV=3	6	6	36.3	15.874	135	0	56320	375800	275830	161560	337840	267230	5.63703	5.70856	5.44064	5.50457	5.59997	5.64603	0.901598	1.02775
3567	Q2HJ58;F1MBV2;A6QQ58;F6RJ91;Q4FCY7	>sp|Q2HJ58|PRPS1_BOVIN Ribose-phosphate pyrophosphokinase 1 OS=Bos taurus GN=PRPS1 PE=2 SV=3;>tr|F1MBV2|F1MBV2_BOVIN Uncharacterized protein OS=Bos taurus GN=PRPS1L1 PE=4 SV=1;>tr|A6QQ58|A6QQ58_BOVIN LOC504248 protein OS=Bos taurus GN=LOC504248 PE=2 SV=1	5	4	15.1	34.834	318	0	34685	223510	275800	115690	258370	156380	5.42651	5.4829	5.44059	5.35953	5.4835	5.41332	0.475561	1.07453
1952	F1MM83;Q2TBQ8	>tr|F1MM83|F1MM83_BOVIN 6-phosphogluconolactonase OS=Bos taurus GN=PGLS PE=4 SV=1;>sp|Q2TBQ8|6PGL_BOVIN 6-phosphogluconolactonase OS=Bos taurus GN=PGLS PE=2 SV=1	8	8	44.2	27.531	258	0	42775	277710	275420	155430	311890	228290	5.51756	5.57719	5.44	5.48777	5.56526	5.57763	0.547065	0.929031
3251	Q9GK13;Q0III1	>sp|Q9GK13|MUTA_BOVIN Methylmalonyl-CoA mutase, mitochondrial OS=Bos taurus GN=MUT PE=2 SV=1;>tr|Q0III1|Q0III1_BOVIN Methylmalonyl Coenzyme A mutase OS=Bos taurus GN=MUT PE=2 SV=1	10	10	17.3	83.234	750	0	63677	415180	275110	199310	420050	279580	5.69035	5.75184	5.43951	5.59577	5.69456	5.66565	0.816504	0.944583
3881	Q3SX33	>tr|Q3SX33|Q3SX33_BOVIN Thy-1 cell surface antigen OS=Bos taurus GN=THY1 PE=2 SV=1	2	2	15.5	18.012	161	0	13681	99551	274210	59652	128510	95745	5.02249	5.13165	5.43808	5.07186	5.1802	5.20026	0.73914	1.11335
2766	Q3T0P5;G3X702	>sp|Q3T0P5|CASP6_BOVIN Caspase-6 OS=Bos taurus GN=CASP6 PE=2 SV=1;>tr|G3X702|G3X702_BOVIN Caspase-6 OS=Bos taurus GN=CASP6 PE=3 SV=1	3	3	10.2	33.35	293	0	30201	208220	274160	112730	310420	167790	5.36639	5.45212	5.438	5.34828	5.56321	5.44391	0.651374	0.926908
2567	F1N7F9	>tr|F1N7F9|F1N7F9_BOVIN Uncharacterized protein (Fragment) OS=Bos taurus GN=CACNA2D1 PE=4 SV=2	7	6	10.1	105.56	933	0	40115	215280	273970	128670	199630	136890	5.48968	5.4666	5.4377	5.40571	5.37149	5.35551	0.014529	1.22205
578	A6QLT9;A0A2Q9	>tr|A6QLT9|A6QLT9_BOVIN Alanine--tRNA ligase, cytoplasmic OS=Bos taurus GN=AARS PE=2 SV=1;>tr|A0A2Q9|A0A2Q9_BOVIN AlaRS (Fragment) OS=Bos taurus PE=3 SV=1	10	10	14.6	106.65	968	0	42802	276060	272670	201090	451400	225670	5.51783	5.5746	5.43564	5.59963	5.72582	5.57262	0.117994	0.752778
3458	Q1LZ92	>tr|Q1LZ92|Q1LZ92_BOVIN Core histone macro-H2A OS=Bos taurus GN=H2AFY2 PE=2 SV=1	6	4	19.9	40.072	372	0	34486	166150	272360	110430	167120	122130	5.42401	5.3541	5.43514	5.33932	5.29429	5.30596	0.0336844	1.23375
2860	Q3SZJ9;M5FJZ1	>sp|Q3SZJ9|PMM2_BOVIN Phosphomannomutase 2 OS=Bos taurus GN=PMM2 PE=2 SV=1;>tr|M5FJZ1|M5FJZ1_BOVIN Phosphomannomutase OS=Bos taurus GN=PMM2 PE=3 SV=1	4	3	14.2	27.997	246	0	53455	384200	271970	193530	410000	256340	5.61436	5.71816	5.43452	5.58298	5.68404	5.62796	0.652754	0.90647
2594	F2Z4E7;Q2T9Y9	>tr|F2Z4E7|F2Z4E7_BOVIN Uncharacterized protein OS=Bos taurus GN=ILF2 PE=4 SV=1;>tr|Q2T9Y9|Q2T9Y9_BOVIN Interleukin enhancer binding factor 2, 45kDa OS=Bos taurus GN=ILF2 PE=2 SV=1	7	7	31.3	43.062	390	0	24551	181090	271760	100560	195510	131490	5.27644	5.39149	5.43419	5.29866	5.36243	5.33803	0.534984	1.08226
726	F1N441;A6QR56	>tr|F1N441|F1N441_BOVIN Aldehyde dehydrogenase family 16 member A1 OS=Bos taurus GN=ALDH16A1 PE=1 SV=2;>sp|A6QR56|A16A1_BOVIN Aldehyde dehydrogenase family 16 member A1 OS=Bos taurus GN=ALDH16A1 PE=2 SV=1	3	3	6	84.314	794	0	29119	168640	271170	118180	174670	149730	5.35055	5.36056	5.43324	5.36878	5.31348	5.39445	0.558299	1.05329
3873	Q6XZP8;Q3SX08	>tr|Q6XZP8|Q6XZP8_BOVIN Emerin OS=Bos taurus GN=EMD PE=2 SV=1;>tr|Q3SX08|Q3SX08_BOVIN EMD protein OS=Bos taurus GN=EMD PE=2 SV=1	5	5	23.8	29.389	260	0	30966	151660	271130	108100	156780	124000	5.37726	5.31447	5.43318	5.33006	5.26655	5.31256	0.140279	1.18009
926	B5B0D4;G5E5H7;E7E1Q8;E7E1Q6;O77777	>tr|B5B0D4|B5B0D4_BOVIN Major allergen beta-lactoglobulin OS=Bos taurus PE=2 SV=1;>tr|G5E5H7|G5E5H7_BOVIN Uncharacterized protein OS=Bos taurus GN=PAEP PE=3 SV=1	10	2	62.4	19.969	178	0	44638	200250	271040	270460	507320	260570	5.53608	5.43517	5.43303	5.72834	5.77654	5.63507	0.010266	0.56856
3025	P25417;P35478;A6QPZ0	>sp|P25417|CYTB_BOVIN Cystatin-B OS=Bos taurus GN=CSTB PE=1 SV=1;>sp|P35478|CYTX_BOVIN Stefin-C OS=Bos taurus PE=1 SV=1;>tr|A6QPZ0|A6QPZ0_BOVIN CSTB protein OS=Bos taurus GN=CSTB PE=2 SV=1	2	2	19.4	11.139	98	0	28926	158950	270510	85007	146490	122250	5.34766	5.33486	5.43218	5.22569	5.23707	5.30639	0.0437369	1.30372
4243	Q5E9C0	>sp|Q5E9C0|RSU1_BOVIN Ras suppressor protein 1 OS=Bos taurus GN=RSU1 PE=2 SV=1	6	6	22.4	31.537	277	0	31609	209530	270110	173280	211770	147280	5.38618	5.45485	5.43154	5.53499	5.39712	5.38729	0.778026	0.964695
3655	Q2KJ17	>tr|Q2KJ17|Q2KJ17_BOVIN GTPase activating protein (SH3 domain) binding protein 2 OS=Bos taurus GN=G3BP2 PE=1 SV=1	2	2	5.6	50.681	449	0	37215	318610	269700	118620	225880	173950	5.45709	5.63686	5.43088	5.37039	5.42514	5.45957	0.266869	1.23001
908	Q9TU25;B0JYN9	>sp|Q9TU25|RAC2_BOVIN Ras-related C3 botulinum toxin substrate 2 OS=Bos taurus GN=RAC2 PE=2 SV=1;>tr|B0JYN9|B0JYN9_BOVIN Ras-related C3 botulinum toxin substrate 2 (Rho family, small GTP binding protein Rac2) OS=Bos taurus GN=RAC2 PE=2 SV=1	7	3	43.2	21.424	192	0	13749	64091	269560	84418	114500	104790	5.02464	4.9404	5.43066	5.22267	5.13007	5.23946	0.694541	0.860003
270	F1MAV2;A4IFK6	>tr|F1MAV2|F1MAV2_BOVIN Uncharacterized protein OS=Bos taurus GN=ARFIP1 PE=4 SV=2;>tr|A4IFK6|A4IFK6_BOVIN ARFIP1 protein OS=Bos taurus GN=ARFIP1 PE=2 SV=1	7	7	28.7	41.729	373	0	35483	201710	269470	142370	319140	173580	5.43639	5.43833	5.43051	5.44966	5.57524	5.45864	0.216274	0.872094
1819	F1MHM5;Q29465;Q0III5	>tr|F1MHM5|F1MHM5_BOVIN Tyrosine--tRNA ligase OS=Bos taurus GN=YARS PE=3 SV=1;>sp|Q29465|SYYC_BOVIN Tyrosine--tRNA ligase, cytoplasmic OS=Bos taurus GN=YARS PE=2 SV=4;>tr|Q0III5|Q0III5_BOVIN Tyrosine--tRNA ligase OS=Bos taurus GN=YARS PE=2 SV=1	11	11	20.3	59.16	528	0	56576	303610	268950	184210	391150	214200	5.639	5.61592	5.42967	5.56155	5.6636	5.54996	0.709689	0.932882
4299	Q6EWQ7;F1MN49	>sp|Q6EWQ7|IF5A1_BOVIN Eukaryotic translation initiation factor 5A-1 OS=Bos taurus GN=EIF5A PE=2 SV=3;>tr|F1MN49|F1MN49_BOVIN Eukaryotic translation initiation factor 5A OS=Bos taurus GN=EIF5A2 PE=3 SV=2	6	6	60.4	16.832	154	0	31951	239280	268030	144840	296300	197750	5.39085	5.51251	5.42818	5.45713	5.54299	5.51526	0.236009	0.8684
1309	E1BGB0;G3MXV5;F1MJK2	>tr|E1BGB0|E1BGB0_BOVIN Kinesin-like protein OS=Bos taurus GN=KIF13B PE=3 SV=2	14	14	8.8	207.15	1878	0	63406	282260	267890	174380	264150	209560	5.6885	5.58425	5.42796	5.53773	5.49311	5.54045	0.606347	1.10443
2227	F1MWK6;P27424	>tr|F1MWK6|F1MWK6_BOVIN Microfibrillar-associated protein 2 OS=Bos taurus GN=MFAP2 PE=4 SV=2;>sp|P27424|MFAP2_BOVIN Microfibrillar-associated protein 2 OS=Bos taurus GN=MFAP2 PE=1 SV=1	3	3	20.8	20.717	183	0	8627.3	49094	267380	82936	143030	122810	4.82225	4.82463	5.42713	5.21498	5.22669	5.30838	0.329962	0.595187
2013	F1MNT1	>tr|F1MNT1|F1MNT1_BOVIN Uncharacterized protein OS=Bos taurus GN=NUP155 PE=4 SV=2	9	9	6.8	155.18	1391	0	26772	153100	267320	91547	195790	120680	5.31405	5.31857	5.42703	5.25788	5.36305	5.30078	0.391571	1.11168
826	A7YWC4	>sp|A7YWC4|ATAD3_BOVIN ATPase family AAA domain-containing protein 3 OS=Bos taurus GN=ATAD3 PE=2 SV=1	6	6	13.7	66.106	586	0	46744	288340	267120	155210	329740	206180	5.5561	5.5935	5.42671	5.48716	5.58943	5.53339	0.857319	0.974488
1301	E1BG38	>tr|E1BG38|E1BG38_BOVIN Uncharacterized protein (Fragment) OS=Bos taurus GN=ARHGEF1 PE=4 SV=2	8	8	9.5	106	940	0	52893	210140	266000	141670	202590	173420	5.60977	5.45611	5.42488	5.44751	5.37788	5.45824	0.330917	1.17231
3732	Q2TBG8	>sp|Q2TBG8|UCHL3_BOVIN Ubiquitin carboxyl-terminal hydrolase isozyme L3 OS=Bos taurus GN=UCHL3 PE=2 SV=1	4	4	33	26.181	230	0	54453	331740	265150	162090	335100	207830	5.62239	5.6544	5.42349	5.50599	5.59644	5.53685	0.804642	1.04793
2734	Q2KJ42;G3N361	>tr|Q2KJ42|Q2KJ42_BOVIN Non-POU domain containing, octamer-binding OS=Bos taurus GN=NONO PE=1 SV=1;>tr|G3N361|G3N361_BOVIN Uncharacterized protein (Fragment) OS=Bos taurus GN=NONO PE=1 SV=1	8	8	21.7	54.121	470	0	36050	185010	265090	131480	216780	155770	5.44328	5.40079	5.42339	5.4151	5.40728	5.41163	0.421901	1.02601
986	P62894;E1BA13;CON__P62894	>sp|P62894|CYC_BOVIN Cytochrome c OS=Bos taurus GN=CYCS PE=1 SV=2;>tr|E1BA13|E1BA13_BOVIN Uncharacterized protein OS=Bos taurus PE=3 SV=1;>P62894 SWISS-PROT:P62894 Cytochrome c - Bos taurus (Bovine).	4	3	41	11.703	105	0	36301	248360	264720	175570	368960	229480	5.44629	5.52868	5.42279	5.54069	5.63824	5.57989	0.0483037	0.757961
3985	Q3T0C6	>sp|Q3T0C6|AT1B3_BOVIN Sodium/potassium-transporting ATPase subunit beta-3 OS=Bos taurus GN=ATP1B3 PE=2 SV=1	4	4	14.7	31.521	279	0	49526	304010	264710	161410	390880	205540	5.5812	5.61649	5.42277	5.50417	5.6633	5.53204	0.749964	0.941131
155	F1N060;P00189;A3KMX9	>tr|F1N060|F1N060_BOVIN Cholesterol side-chain cleavage enzyme, mitochondrial (Fragment) OS=Bos taurus GN=CYP11A1 PE=3 SV=2;>sp|P00189|CP11A_BOVIN Cholesterol side-chain cleavage enzyme, mitochondrial OS=Bos taurus GN=CYP11A1 PE=1 SV=1;>tr|A3KMX9|A3KMX9_BO	6	6	15.3	50.354	431	0	25352	77105	264620	60539	96442	101330	5.29038	5.02068	5.42262	5.07827	5.05553	5.22488	0.389502	1.33352
176	Q9BEA3;A4FUC5;F1MQX0	>tr|Q9BEA3|Q9BEA3_BOVIN Acetyl-coenzyme A synthetase OS=Bos taurus GN=AceCS2 PE=2 SV=1;>tr|A4FUC5|A4FUC5_BOVIN Acetyl-coenzyme A synthetase OS=Bos taurus GN=ACSS1 PE=2 SV=1;>tr|F1MQX0|F1MQX0_BOVIN Acetyl-coenzyme A synthetase (Fragment) OS=Bos taurus GN=AC	12	12	26.8	74.309	675	0	77672	409930	264420	303560	537910	398500	5.77663	5.74631	5.42229	5.77848	5.80197	5.81957	0.254427	0.705348
448	A5PK65	>sp|A5PK65|DOPD_BOVIN D-dopachrome decarboxylase OS=Bos taurus GN=DDT PE=3 SV=1	3	3	24.6	12.877	118	0	22529	165350	263830	109710	313340	132200	5.23911	5.352	5.42132	5.33648	5.56728	5.34037	0.452761	0.837079
498	Q9MZ13;A6H783;Q9GL29;F1N717	>sp|Q9MZ13|VDAC3_BOVIN Voltage-dependent anion-selective channel protein 3 OS=Bos taurus GN=VDAC3 PE=2 SV=1;>tr|A6H783|A6H783_BOVIN VDAC5P protein OS=Bos taurus GN=VDAC5P PE=2 SV=1;>tr|Q9GL29|Q9GL29_BOVIN Voltage-dependent anion channel 3 (Fragment) OS=Bos	6	6	23.7	30.738	283	0	50661	286030	263220	171960	256440	197560	5.59104	5.59001	5.42032	5.53166	5.48025	5.51484	0.693641	1.05894
3842	Q3MHR0;G3MWX2	>sp|Q3MHR0|LYPA1_BOVIN Acyl-protein thioesterase 1 OS=Bos taurus GN=LYPLA1 PE=2 SV=1	3	3	21.7	24.595	230	0	36344	191330	262980	146550	233200	188210	5.4468	5.41538	5.41992	5.46222	5.43899	5.49378	0.113972	0.917001
1964	O62703;F1MMG3	>sp|O62703|CTBL1_BOVIN Beta-catenin-like protein 1 OS=Bos taurus GN=CTNNBL1 PE=2 SV=3;>tr|F1MMG3|F1MMG3_BOVIN Beta-catenin-like protein 1 OS=Bos taurus GN=CTNNBL1 PE=4 SV=1	6	6	8.2	65.184	563	0	16479	173800	262700	70466	212350	116910	5.1033	5.37365	5.41946	5.14422	5.39831	5.28699	0.86501	1.05268
4158	Q56JV9;G3N262;Q862H3;Q862R1;E1BG39	>sp|Q56JV9|RS3A_BOVIN 40S ribosomal protein S3a OS=Bos taurus GN=RPS3A PE=2 SV=3;>tr|G3N262|G3N262_BOVIN 40S ribosomal protein S3a OS=Bos taurus GN=RPS3A PE=3 SV=1	9	9	37.1	29.945	264	0	42109	354510	262550	181490	382640	274440	5.51075	5.68323	5.41921	5.55509	5.65405	5.65759	0.373193	0.823165
1124	E1BA44;G3MZT8;G3MXC3	>tr|E1BA44|E1BA44_BOVIN Uncharacterized protein OS=Bos taurus GN=LTBP4 PE=4 SV=2;>tr|G3MZT8|G3MZT8_BOVIN Uncharacterized protein OS=Bos taurus GN=LTBP4 PE=4 SV=1;>tr|G3MXC3|G3MXC3_BOVIN Uncharacterized protein (Fragment) OS=Bos taurus GN=LTBP4 PE=4 SV=1	8	8	6.5	172.98	1627	0	33000	125400	262050	148300	160600	157650	5.40488	5.2319	5.41838	5.46738	5.27701	5.41684	0.691194	0.921814
3342	Q0VCP3	>sp|Q0VCP3|OLFL3_BOVIN Olfactomedin-like protein 3 OS=Bos taurus GN=OLFML3 PE=2 SV=1	4	4	13.3	45.886	406	0	15783	87718	261800	87623	76148	105410	5.08456	5.07669	5.41797	5.23885	4.95292	5.24202	0.759338	1.11809
1570	E1BNY9	>tr|E1BNY9|E1BNY9_BOVIN Uncharacterized protein OS=Bos taurus GN=HUWE1 PE=4 SV=2	24	24	6.2	482.19	4375	0	42234	209380	261550	136430	228620	172400	5.51203	5.45454	5.41755	5.43115	5.43037	5.45568	0.480626	1.0527
3323	Q0VC88;F1N085	>tr|Q0VC88|Q0VC88_BOVIN 3-phosphoadenosine 5-phosphosulfate synthase 2 OS=Bos taurus GN=PAPSS2 PE=2 SV=1;>tr|F1N085|F1N085_BOVIN Uncharacterized protein (Fragment) OS=Bos taurus GN=PAPSS2 PE=3 SV=2	8	7	15.3	69.671	615	0	72722	258290	261460	150970	223630	335100	5.74804	5.54571	5.41741	5.47513	5.42079	5.74432	0.873042	1.05594
4245	Q5E9D0	>sp|Q5E9D0|IF2B_BOVIN Eukaryotic translation initiation factor 2 subunit 2 OS=Bos taurus GN=EIF2S2 PE=2 SV=1	5	5	17.4	38.286	333	0	31928	218480	260980	158890	312440	198520	5.39054	5.47301	5.41661	5.49733	5.56603	5.51695	0.0345613	0.794237
3042	P32592	>sp|P32592|ITB2_BOVIN Integrin beta-2 OS=Bos taurus GN=ITGB2 PE=1 SV=1	2	2	3	84.399	769	0	24603	150990	260700	75824	138450	109840	5.27736	5.31255	5.41614	5.17604	5.21255	5.2599	0.0687924	1.31579
3041	P32007	>sp|P32007|ADT3_BOVIN ADP/ATP translocase 3 OS=Bos taurus GN=SLC25A6 PE=1 SV=3	14	3	41.9	32.877	298	0	53988	321680	259970	182830	336390	223620	5.61867	5.64102	5.41492	5.55828	5.5981	5.56865	0.828992	0.96204
1215	E1BDG9	>tr|E1BDG9|E1BDG9_BOVIN Uncharacterized protein (Fragment) OS=Bos taurus GN=ALDH1L2 PE=3 SV=2	15	13	24	100.24	911	0	62069	303270	259570	279060	812470	256580	5.67924	5.61543	5.41425	5.74193	5.98107	5.62836	0.177643	0.610736
773	A7MB23;F1N605;F1MGT4;A7Z073	>tr|A7MB23|A7MB23_BOVIN PICALM protein OS=Bos taurus GN=PICALM PE=2 SV=1;>tr|F1N605|F1N605_BOVIN Uncharacterized protein (Fragment) OS=Bos taurus GN=PICALM PE=4 SV=1	8	8	15.3	71.719	660	0	29281	197860	259320	106690	248300	154730	5.35296	5.42996	5.41384	5.32436	5.46624	5.40872	0.986482	0.998037
2467	Q0VCA3;F1N3R4	>sp|Q0VCA3|LETM1_BOVIN LETM1 and EF-hand domain-containing protein 1, mitochondrial OS=Bos taurus GN=LETM1 PE=2 SV=1;>tr|F1N3R4|F1N3R4_BOVIN LETM1 and EF-hand domain-containing protein 1, mitochondrial OS=Bos taurus GN=LETM1 PE=1 SV=1	8	8	14.5	81.817	732	0	45462	294270	259100	144830	313380	218290	5.54402	5.60235	5.41347	5.4571	5.56733	5.55818	0.914074	0.982675
3853	Q3MHZ4	>sp|Q3MHZ4|TGFI1_BOVIN Transforming growth factor beta-1-induced transcript 1 protein OS=Bos taurus GN=TGFB1I1 PE=2 SV=2	8	8	18.2	49.452	456	0	30856	157250	259060	194650	179690	164040	5.37571	5.33019	5.4134	5.58549	5.32578	5.43409	0.394505	0.840711
2072	Q862J9;Q862E3;Q3T025;F1MQJ8;Q862J1;G3N3W9;Q862H0;Q862T7;G3N288;F1N0W3;A1XED3;Q862F1;E1B871;E1BG46	>tr|Q862J9|Q862J9_BOVIN Similar to ribosomal protein L17 (Fragment) OS=Bos taurus PE=2 SV=1;>tr|Q862E3|Q862E3_BOVIN Similar to ribosomal protein L17 (Fragment) OS=Bos taurus PE=2 SV=1;>sp|Q3T025|RL17_BOVIN 60S ribosomal protein L17 OS=Bos taurus GN=RPL17 P	4	4	26.8	20.761	179	0	83573	362600	258840	175440	310590	275470	5.80844	5.69303	5.41303	5.54037	5.56345	5.65922	0.702271	1.12328
1721	F1MDT6;Q5GJ77	>tr|F1MDT6|F1MDT6_BOVIN Glycerol-3-phosphate acyltransferase 1, mitochondrial OS=Bos taurus GN=GPAM PE=4 SV=1;>sp|Q5GJ77|GPAT1_BOVIN Glycerol-3-phosphate acyltransferase 1, mitochondrial OS=Bos taurus GN=GPAM PE=2 SV=1	12	12	19.4	93.281	825	0	92110	393490	258730	292050	521120	299910	5.85068	5.72853	5.41285	5.76169	5.7882	5.69613	0.559837	0.822899
2958	Q2NKV1;P10152	>tr|Q2NKV1|Q2NKV1_BOVIN Angiogenin, ribonuclease, RNase A family, 5 OS=Bos taurus GN=ANG PE=2 SV=1;>sp|P10152|ANG1_BOVIN Angiogenin-1 OS=Bos taurus GN=ANG1 PE=1 SV=4	6	6	41.2	17.003	148	0	63643	427500	257910	244320	433840	290430	5.69012	5.76454	5.41147	5.6842	5.70859	5.68218	0.55357	0.851896
3608	Q2KI84;Q3T0B1;F1N0T6;A5D7V9	>sp|Q2KI84|SYHC_BOVIN Histidine--tRNA ligase, cytoplasmic OS=Bos taurus GN=HARS PE=2 SV=1;>tr|Q3T0B1|Q3T0B1_BOVIN HARS protein (Fragment) OS=Bos taurus GN=HARS PE=2 SV=1	10	10	25.3	57.285	509	0	42718	285950	257510	141150	334400	183730	5.51698	5.58989	5.41079	5.44592	5.59553	5.48332	0.974182	0.994558
3514	Q28022	>sp|Q28022|MFAP5_BOVIN Microfibrillar-associated protein 5 OS=Bos taurus GN=MFAP5 PE=1 SV=1	2	2	12.4	19.08	170	0	25761	155150	257140	124190	169180	135660	5.29733	5.32435	5.41017	5.39032	5.29961	5.35159	0.943809	0.992605
2747	G3X6L2;Q1LZH1	>tr|G3X6L2|G3X6L2_BOVIN Mitochondrial amidoxime reducing component 2 OS=Bos taurus GN=MOSC2 PE=4 SV=1;>sp|Q1LZH1|MARC2_BOVIN Mitochondrial amidoxime reducing component 2 OS=Bos taurus GN=MARC2 PE=2 SV=1	5	4	16.1	37.16	335	0	43834	218150	256800	137030	229440	195200	5.52818	5.47235	5.4096	5.43305	5.43193	5.50962	0.795858	1.02765
494	G1K1R6;A6H768	>tr|G1K1R6|G1K1R6_BOVIN Galactokinase OS=Bos taurus GN=GALK1 PE=1 SV=2;>sp|A6H768|GALK1_BOVIN Galactokinase OS=Bos taurus GN=GALK1 PE=2 SV=2	6	6	21.2	42.242	392	0	39121	181090	256740	108700	166490	134650	5.47878	5.39149	5.40949	5.33247	5.29265	5.34835	0.0311543	1.26502
4200	Q58DU7;G3X6U5	>sp|Q58DU7|SH3L1_BOVIN SH3 domain-binding glutamic acid-rich-like protein OS=Bos taurus GN=SH3BGRL PE=3 SV=1;>tr|G3X6U5|G3X6U5_BOVIN SH3 domain-binding glutamic acid-rich-like protein OS=Bos taurus GN=SH3BGRL PE=3 SV=1	5	5	52.6	12.776	114	0	24802	164670	256440	111910	216570	149660	5.28086	5.35021	5.40899	5.34511	5.40686	5.39425	0.442363	0.92175
3374	Q0VFX8;G3MYF4	>sp|Q0VFX8|CRIP2_BOVIN Cysteine-rich protein 2 OS=Bos taurus GN=CRIP2 PE=2 SV=1	6	6	35.1	22.634	208	0	25523	129060	255710	156600	193050	157060	5.2933	5.24439	5.40775	5.49103	5.35693	5.41521	0.163044	0.783592
4022	Q3T0U3	>tr|Q3T0U3|Q3T0U3_BOVIN Es1 protein OS=Bos taurus GN=ES1 PE=1 SV=1	6	6	36.5	28.699	274	0	36845	143510	255530	100050	265070	150370	5.45275	5.29048	5.40744	5.29645	5.49462	5.3963	0.878157	0.972225
2646	G1K1Q2;O62768;G3MWU1	>tr|G1K1Q2|G1K1Q2_BOVIN Thioredoxin reductase 1, cytoplasmic OS=Bos taurus GN=TXNRD1 PE=3 SV=2;>sp|O62768|TRXR1_BOVIN Thioredoxin reductase 1, cytoplasmic OS=Bos taurus GN=TXNRD1 PE=2 SV=3;>tr|G3MWU1|G3MWU1_BOVIN Thioredoxin reductase 1, cytoplasmic OS=Bos	7	7	19.7	54.563	497	0	36185	230900	255130	119620	252590	166810	5.4449	5.49702	5.40676	5.37404	5.47368	5.44136	0.639893	1.04681
725	A6QR55;A1L506;A1L509;A5PKF9	>sp|A6QR55|UBP4_BOVIN Ubiquitin carboxyl-terminal hydrolase 4 OS=Bos taurus GN=USP4 PE=2 SV=1	6	6	7.9	108.51	963	0	20443	149040	254790	100710	178790	124630	5.19691	5.3069	5.40618	5.29931	5.3236	5.31476	0.886831	0.978979
4334	Q8WMQ6	>tr|Q8WMQ6|Q8WMQ6_BOVIN Filamin A (Fragment) OS=Bos taurus PE=2 SV=1	18	2	57	49.329	470	0	35189	177180	253910	169220	179400	146890	5.43278	5.38201	5.40468	5.52469	5.32508	5.38613	0.932593	0.987469
2505	Q28007;F1N549;A7YY69	>sp|Q28007|DPYD_BOVIN Dihydropyrimidine dehydrogenase [NADP(+)] OS=Bos taurus GN=DPYD PE=1 SV=1;>tr|F1N549|F1N549_BOVIN Dihydropyrimidine dehydrogenase [NADP(+)] OS=Bos taurus GN=DPYD PE=4 SV=2;>tr|A7YY69|A7YY69_BOVIN DPYD protein OS=Bos taurus GN=DPYD PE=	10	10	12	111.7	1025	0	39746	244600	253580	156630	274880	187230	5.48566	5.52206	5.40412	5.49111	5.5104	5.49152	0.487655	0.939586
3	A6QPQ2;A0A0A0MP89	>sp|A6QPQ2|SPA38_BOVIN Serpin A3-8 OS=Bos taurus GN=SERPINA3-8 PE=2 SV=1;>tr|A0A0A0MP89|A0A0A0MP89_BOVIN Serpin A3-8 OS=Bos taurus GN=SERPINA3-8 PE=3 SV=1	7	3	18.2	46.963	418	0	40342	150560	253560	88404	222750	96928	5.49213	5.31131	5.40408	5.24271	5.41908	5.20559	0.248587	1.29831
1275	E1BF95	>tr|E1BF95|E1BF95_BOVIN Uncharacterized protein OS=Bos taurus GN=PPM1F PE=3 SV=1	5	5	18.9	45.897	419	0	40076	183820	253080	133140	208600	159490	5.48925	5.39799	5.40326	5.42055	5.39057	5.42188	0.57331	1.04512
2902	P00429;E1BAV7;F1N2E5;Q6YFP9	>sp|P00429|CX6B1_BOVIN Cytochrome c oxidase subunit 6B1 OS=Bos taurus GN=COX6B1 PE=1 SV=2;>tr|E1BAV7|E1BAV7_BOVIN Uncharacterized protein OS=Bos taurus PE=4 SV=1	4	4	39.5	10.156	86	0	35528	209900	253060	148010	361760	218240	5.43694	5.45561	5.40322	5.46653	5.62968	5.55808	0.0737706	0.75944
3449	Q1JQD3	>tr|Q1JQD3|Q1JQD3_BOVIN Paraoxonase 3 OS=Bos taurus GN=PON3 PE=2 SV=1	5	5	23.7	39.914	354	0	12676	50959	252250	40824	90636	53614	4.98935	4.84082	5.40183	4.90715	5.02856	4.94842	0.536171	1.30604
897	F6Q9S4;B0JYK4;P31322	>tr|F6Q9S4|F6Q9S4_BOVIN cAMP-dependent protein kinase type II-beta regulatory subunit OS=Bos taurus GN=PRKAR2B PE=4 SV=1;>tr|B0JYK4|B0JYK4_BOVIN Protein kinase, cAMP-dependent, regulatory, type II, beta OS=Bos taurus GN=PRKAR2B PE=2 SV=1;>sp|P31322|KAP3_BO	9	8	32.8	46.332	418	0	32345	200320	251930	134600	229540	184060	5.39618	5.43532	5.40128	5.42528	5.43212	5.4841	0.178983	0.919941
4206	Q59A32;Q599X5;Q59A31;Q599X4	>sp|Q59A32|PUR2_BOVIN Trifunctional purine biosynthetic protein adenosine-3 OS=Bos taurus GN=GART PE=2 SV=1	11	11	14.5	107.91	1010	0	29503	183130	251200	123160	225560	161400	5.35624	5.39636	5.40002	5.38671	5.42452	5.42705	0.210299	0.936368
1201	E1BCW3	>tr|E1BCW3|E1BCW3_BOVIN ATP-dependent 6-phosphofructokinase OS=Bos taurus GN=PFKP PE=3 SV=2	8	6	14.8	86.005	791	0	24927	163280	250400	111400	146760	118330	5.28304	5.34653	5.39863	5.34312	5.23787	5.29224	0.31658	1.12631
2855	Q02373;M5FHL5	>sp|Q02373|NDUBA_BOVIN NADH dehydrogenase [ubiquinone] 1 beta subcomplex subunit 10 OS=Bos taurus GN=NDUFB10 PE=1 SV=2;>tr|M5FHL5|M5FHL5_BOVIN NADH dehydrogenase [ubiquinone] 1 beta subcomplex subunit 10 OS=Bos taurus GN=NDUFB10 PE=4 SV=1	5	5	33	20.965	176	0	52204	260930	250240	173240	278040	261870	5.60407	5.55012	5.39836	5.53488	5.51537	5.63723	0.56736	0.90162
3129	P68399;E1BH82	>sp|P68399|CSK21_BOVIN Casein kinase II subunit alpha OS=Bos taurus GN=CSNK2A1 PE=1 SV=1;>tr|E1BH82|E1BH82_BOVIN Casein kinase II subunit alpha OS=Bos taurus GN=CSNK2A1 PE=4 SV=2	7	7	23.5	45.143	391	0	35563	220180	250230	156880	224190	180290	5.43737	5.47638	5.39834	5.4918	5.42188	5.47511	0.453866	0.94283
623	P05131;P00517;E1BEN2;A6QNX4;P05131-2	>sp|P05131|KAPCB_BOVIN cAMP-dependent protein kinase catalytic subunit beta OS=Bos taurus GN=PRKACB PE=1 SV=2;>sp|P00517|KAPCA_BOVIN cAMP-dependent protein kinase catalytic subunit alpha OS=Bos taurus GN=PRKACA PE=1 SV=3;>tr|E1BEN2|E1BEN2_BOVIN cAMP-depend	3	3	11.4	40.593	351	0	22434	172920	249860	84750	209990	114490	5.23728	5.37144	5.3977	5.22438	5.39346	5.27791	0.627995	1.08865
2192	P07857;F1MV74;P07857-2	>sp|P07857|NLTP_BOVIN Non-specific lipid-transfer protein OS=Bos taurus GN=SCP2 PE=1 SV=2;>tr|F1MV74|F1MV74_BOVIN Non-specific lipid-transfer protein OS=Bos taurus GN=SCP2 PE=1 SV=1;>sp|P07857-2|NLTP_BOVIN Isoform SCP2 of Non-specific lipid-transfer protei	7	7	13.1	58.577	543	0	28499	164000	248960	103250	213620	132040	5.3412	5.34844	5.39613	5.31013	5.4009	5.33985	0.732991	1.02714
1879	F1MJW4	>tr|F1MJW4|F1MJW4_BOVIN Uncharacterized protein OS=Bos taurus GN=FAM20A PE=4 SV=2	6	6	20.8	59.714	525	0	57000	325420	248870	195620	419040	240490	5.64224	5.64604	5.39597	5.58765	5.69352	5.60024	0.502239	0.859568
1534	E1BNC9;A7Z090	>tr|E1BNC9|E1BNC9_BOVIN Uncharacterized protein (Fragment) OS=Bos taurus GN=ANK3 PE=4 SV=2	16	13	7.2	366.88	3342	0	46829	237130	248560	169300	251710	190560	5.55689	5.50859	5.39543	5.52489	5.47216	5.49917	0.826095	0.973263
681	F1MM32;A6QQA8	>tr|F1MM32|F1MM32_BOVIN Sulfhydryl oxidase OS=Bos taurus GN=QSOX1 PE=4 SV=2;>tr|A6QQA8|A6QQA8_BOVIN Sulfhydryl oxidase OS=Bos taurus GN=QSOX1 PE=2 SV=1	10	10	22.6	62.886	567	0	37019	231620	248450	156390	208350	131840	5.45479	5.49838	5.39524	5.49045	5.39005	5.33919	0.467924	1.10384
2309	Q3MHP6;F1MYS7	>tr|Q3MHP6|Q3MHP6_BOVIN Eukaryotic translation initiation factor 4B OS=Bos taurus GN=EIF4B PE=2 SV=1;>tr|F1MYS7|F1MYS7_BOVIN Uncharacterized protein OS=Bos taurus GN=EIF4B PE=1 SV=1	8	8	13.6	68.916	610	0	45193	264600	247540	151070	274840	192120	5.54144	5.55619	5.39365	5.47541	5.51034	5.50271	0.986754	1.00217
226	A4FV69	>tr|A4FV69|A4FV69_BOVIN SERPINB5 protein OS=Bos taurus GN=SERPINB5 PE=1 SV=1	7	7	31.9	28.185	251	0	32499	186350	247250	96255	246590	142010	5.39824	5.40393	5.39314	5.27966	5.46324	5.37146	0.637996	1.0641
1317	E1BGF3	>tr|E1BGF3|E1BGF3_BOVIN Uncharacterized protein (Fragment) OS=Bos taurus GN=HCFC1 PE=4 SV=2	10	10	5.9	204.72	2001	0	37989	149510	247180	97624	163100	120090	5.46603	5.30827	5.39301	5.28579	5.28371	5.29865	0.0951434	1.25811
1578	E1BP41;E1BP42	>tr|E1BP41|E1BP41_BOVIN Uncharacterized protein OS=Bos taurus GN=CSAD PE=3 SV=2;>tr|E1BP42|E1BP42_BOVIN Uncharacterized protein (Fragment) OS=Bos taurus GN=CSAD PE=3 SV=2	7	7	14.6	55.165	493	0	59996	230340	247110	162520	276320	205000	5.66449	5.49597	5.39289	5.50714	5.51267	5.5309	0.991696	1.00203
2008	F1MNQ3;E1BCJ5;F1MNQ1;E1BLW4	>tr|F1MNQ3|F1MNQ3_BOVIN Uncharacterized protein (Fragment) OS=Bos taurus GN=DLG1 PE=4 SV=2	5	5	9.4	89.182	800	0	42762	223670	246530	139910	239200	185520	5.51743	5.48321	5.39187	5.44209	5.45002	5.48753	0.919802	1.00993
3304	Q0V8K9;Q3ZC83	>tr|Q0V8K9|Q0V8K9_BOVIN Solute carrier family 29 (Nucleoside transporters), member 1 (Fragment) OS=Bos taurus GN=SLC29A1 PE=2 SV=1;>tr|Q3ZC83|Q3ZC83_BOVIN Solute carrier family 29 (Nucleoside transporters), member 1 OS=Bos taurus GN=SLC29A1 PE=2 SV=1	3	3	8.9	49.196	450	0	42613	252200	246500	149840	346380	182110	5.51591	5.53534	5.39182	5.47186	5.61081	5.47948	0.566852	0.912655
2777	G3X7D2;P30922	>tr|G3X7D2|G3X7D2_BOVIN Chitinase-3-like protein 1 OS=Bos taurus GN=CHI3L1 PE=1 SV=1;>sp|P30922|CH3L1_BOVIN Chitinase-3-like protein 1 OS=Bos taurus GN=CHI3L1 PE=1 SV=3	6	6	22.3	43.737	391	0	24469	224140	246380	81717	80818	89002	5.27499	5.48412	5.39161	5.20855	4.97877	5.16854	0.0467153	1.84057
3713	Q2NL04	>tr|Q2NL04|Q2NL04_BOVIN TAP binding protein (Tapasin) OS=Bos taurus GN=TAPBP PE=1 SV=1	4	4	13.2	47.985	447	0	61195	171240	246330	115560	158520	185820	5.67309	5.36721	5.39152	5.35904	5.27134	5.48823	0.42134	1.27175
4157	Q56JV6	>sp|Q56JV6|TWF1_BOVIN Twinfilin-1 OS=Bos taurus GN=TWF1 PE=2 SV=1	9	7	32.6	40.248	350	0	36357	229880	245380	136240	289560	171100	5.44696	5.4951	5.38984	5.43054	5.533	5.45239	0.555083	0.93754
3788	Q32LC7	>sp|Q32LC7|G3BP1_BOVIN Ras GTPase-activating protein-binding protein 1 OS=Bos taurus GN=G3BP PE=2 SV=1	4	4	11	52.121	465	0	44196	238030	245380	146210	230400	189750	5.53175	5.51023	5.38984	5.46121	5.43374	5.49732	0.796564	1.03082
2226	Q3SYV9;F1MWJ3	>sp|Q3SYV9|ARHL2_BOVIN Poly(ADP-ribose) glycohydrolase ARH3 OS=Bos taurus GN=ADPRHL2 PE=2 SV=1;>tr|F1MWJ3|F1MWJ3_BOVIN Poly(ADP-ribose) glycohydrolase ARH3 OS=Bos taurus GN=ADPRHL2 PE=4 SV=2	4	4	13.7	39.221	365	0	37603	157080	244530	109070	178500	130470	5.46159	5.32972	5.38833	5.33394	5.3229	5.33465	0.177179	1.15536
809	A7MBG8	>tr|A7MBG8|A7MBG8_BOVIN RUVBL1 protein OS=Bos taurus GN=RUVBL1 PE=2 SV=1	9	9	27	50.153	456	0	47607	186290	244320	128520	181180	148170	5.56404	5.40379	5.38796	5.40521	5.32937	5.3899	0.273675	1.19427
1015	Q3SZH5;CON__Q3SZH5	>tr|Q3SZH5|Q3SZH5_BOVIN Angiotensinogen OS=Bos taurus GN=AGT PE=2 SV=1;>Q3SZH5 TREMBL:Q3SZH5 (Bos taurus) Similar to Angiotensinogen	6	6	20.8	45.456	424	0	35649	149070	243940	116150	176540	105810	5.43842	5.30699	5.38728	5.36126	5.3181	5.24367	0.245564	1.17459
2527	F1N611	>tr|F1N611|F1N611_BOVIN Uncharacterized protein OS=Bos taurus GN=EPB41L1 PE=4 SV=2	8	6	13.4	98.346	880	0	35075	141990	243500	218180	314810	249130	5.43137	5.28586	5.3865	5.63505	5.56931	5.61557	0.00720863	0.577121
958	E1BH06;CON__P01030	>tr|E1BH06|E1BH06_BOVIN Uncharacterized protein OS=Bos taurus GN=C4A PE=1 SV=2;>P01030 SWISS-PROT:P01030 (Bos taurus) similar to Complement C4-A precursor	34	5	24	192.76	1741	0	28970	120250	243010	69612	289620	75150	5.34832	5.21368	5.38562	5.13892	5.53309	5.09507	0.706467	1.14863
1278	E1BFB3	>tr|E1BFB3|E1BFB3_BOVIN Uncharacterized protein OS=Bos taurus GN=STRN PE=4 SV=1	3	3	5.6	86.209	780	0	30886	197520	242880	126240	182210	166930	5.37613	5.42921	5.38539	5.39743	5.33183	5.44168	0.862991	1.01531
2412	F1N1V3	>tr|F1N1V3|F1N1V3_BOVIN Uncharacterized protein OS=Bos taurus GN=NUP205 PE=4 SV=2	11	11	7	227.6	2012	0	23086	152360	242820	78535	192490	109960	5.24972	5.31647	5.38528	5.1913	5.35567	5.26038	0.479419	1.11697
4076	Q3ZBH2	>tr|Q3ZBH2|Q3ZBH2_BOVIN NAD(P)H dehydrogenase, quinone 1 OS=Bos taurus GN=NQO1 PE=2 SV=1	4	4	12.8	31.023	274	0	15865	100250	242420	76885	121020	64820	5.08681	5.13468	5.38457	5.18208	5.15412	5.03085	0.483754	1.20135
4369	Q9TUQ0;Q9XSW5;Q9TUQ1;Q7M2T6;Q8MJU0	>tr|Q9TUQ0|Q9TUQ0_BOVIN Anion exchange protein OS=Bos taurus GN=BKB3 PE=2 SV=1;>tr|Q9XSW5|Q9XSW5_BOVIN Anion exchange protein OS=Bos taurus GN=BEB3 PE=2 SV=1;>tr|Q9TUQ1|Q9TUQ1_BOVIN Anion exchange protein OS=Bos taurus GN=BEB3 PE=2 SV=1;>tr|Q7M2T6|Q7M2T6_B	9	9	11	95.642	855	0	27423	227270	242200	121890	260670	109470	5.32449	5.49014	5.38417	5.3822	5.48735	5.25844	0.787748	1.05585
3037	P31404	>sp|P31404|VATA_BOVIN V-type proton ATPase catalytic subunit A OS=Bos taurus GN=ATP6V1A PE=2 SV=2	11	11	24.5	68.343	617	0	32727	226980	242050	124540	260340	161460	5.40128	5.48959	5.3839	5.39155	5.4868	5.42721	0.822811	0.976645
3406	Q1JPB6;Q17QI3	>tr|Q1JPB6|Q1JPB6_BOVIN Acetyl-Coenzyme A acetyltransferase 2 OS=Bos taurus GN=ACAT2 PE=2 SV=1;>tr|Q17QI3|Q17QI3_BOVIN Acetyl-Coenzyme A acetyltransferase 2 OS=Bos taurus GN=ACAT2 PE=1 SV=1	4	4	16.4	41.198	397	0	34997	155120	241990	112670	138190	143590	5.4304	5.32427	5.3838	5.34804	5.21174	5.37627	0.319156	1.16808
2932	P04973-2;P04973-3;P04973	>sp|P04973-2|CLCA_BOVIN Isoform Non-brain of Clathrin light chain A OS=Bos taurus GN=CLTA;>sp|P04973-3|CLCA_BOVIN Isoform 3 of Clathrin light chain A OS=Bos taurus GN=CLTA;>sp|P04973|CLCA_BOVIN Clathrin light chain A OS=Bos taurus GN=CLTA PE=1 SV=1	6	6	27.7	23.308	213	0	54735	264650	241550	189090	244760	217040	5.62464	5.55627	5.38301	5.57291	5.46	5.55568	0.923089	0.981243
1789	F1MGJ4;Q9N0E5	>tr|F1MGJ4|F1MGJ4_BOVIN Signal transducer and activator of transcription OS=Bos taurus GN=STAT6 PE=3 SV=1;>tr|Q9N0E5|Q9N0E5_BOVIN Signal transducer and activator of transcription 6 (Fragment) OS=Bos taurus GN=STAT6 PE=2 SV=1	8	8	13.1	94.315	847	0	41091	181610	241280	131770	175830	156680	5.50012	5.39274	5.38252	5.41605	5.31635	5.41416	0.438752	1.10393
148	A3KLR9	>tr|A3KLR9|A3KLR9_BOVIN Superoxide dismutase [Cu-Zn] OS=Bos taurus GN=ECSOD PE=1 SV=1	6	6	32	26.176	241	0	22216	100710	241240	82773	120930	112240	5.23304	5.13667	5.38245	5.21413	5.15379	5.26929	0.65261	1.09224
373	P20456;A5D9H1;Q7M2R9	>sp|P20456|IMPA1_BOVIN Inositol monophosphatase 1 OS=Bos taurus GN=IMPA1 PE=1 SV=1;>tr|A5D9H1|A5D9H1_BOVIN Inositol(Myo)-1(Or 4)-monophosphatase 1 OS=Bos taurus GN=IMPA1 PE=2 SV=1	6	6	19.5	30.055	277	0	31037	199220	241140	115890	236910	139960	5.37825	5.43293	5.38227	5.36028	5.44584	5.36515	0.832984	1.01717
2247	F1MX61	>tr|F1MX61|F1MX61_BOVIN Uncharacterized protein OS=Bos taurus GN=SF3B1 PE=1 SV=2	9	9	7.6	145.86	1304	0	39808	188700	240860	118060	207240	139450	5.48634	5.40937	5.38176	5.36834	5.38773	5.36356	0.177075	1.12879
1455	E1BKX3	>tr|E1BKX3|E1BKX3_BOVIN Uncharacterized protein OS=Bos taurus GN=MYBBP1A PE=1 SV=1	11	11	10.1	152.04	1353	0	36138	161730	240700	101490	202220	136060	5.44433	5.34239	5.38148	5.30266	5.37708	5.35287	0.287928	1.10968
3431	Q9GJT9;Q3SZ18;Q1JP91	>tr|Q9GJT9|Q9GJT9_BOVIN Hypoxanthine phosphoribosyltransferase (Fragment) OS=Bos taurus GN=HPRT PE=2 SV=1;>sp|Q3SZ18|HPRT_BOVIN Hypoxanthine-guanine phosphoribosyltransferase OS=Bos taurus GN=HPRT1 PE=2 SV=3;>tr|Q1JP91|Q1JP91_BOVIN Hypoxanthine phosphoribo	6	3	37.1	20.993	186	0	20860	136370	240470	72053	155660	99481	5.20568	5.26832	5.38106	5.15389	5.26344	5.21688	0.289422	1.18472
3882	Q3SX36;F6PW02;G3N1J1;G3N0F2	>tr|Q3SX36|Q3SX36_BOVIN TFG protein OS=Bos taurus GN=TFG PE=2 SV=1;>tr|F6PW02|F6PW02_BOVIN Uncharacterized protein OS=Bos taurus GN=TFG PE=4 SV=1;>tr|G3N1J1|G3N1J1_BOVIN Uncharacterized protein OS=Bos taurus PE=4 SV=1;>tr|G3N0F2|G3N0F2_BOVIN Uncharacterize	10	10	37.2	43.349	401	0	34369	207560	240440	119600	216180	147040	5.42254	5.45074	5.38101	5.37397	5.40608	5.38658	0.260293	1.0696
1157	E1BBC4;Q56GY2;Q4U0S4;Q3MND9;F1APT0;F1APS9;A5H628;A5H622	>tr|E1BBC4|E1BBC4_BOVIN Uncharacterized protein OS=Bos taurus GN=OPA1 PE=4 SV=2	12	12	14.7	115.59	997	0	42931	224400	240360	142630	295180	190450	5.51914	5.48462	5.38086	5.45045	5.54135	5.49892	0.51166	0.921793
133	A2VE41	>tr|A2VE41|A2VE41_BOVIN EGF-containing fibulin-like extracellular matrix protein 1 OS=Bos taurus GN=EFEMP1 PE=1 SV=1	5	5	13.3	54.835	498	0	25455	83759	240230	86612	111890	104350	5.29214	5.05663	5.38063	5.23381	5.12005	5.23763	0.681616	1.11165
234	A4IF63	>sp|A4IF63|TRIM2_BOVIN Tripartite motif-containing protein 2 OS=Bos taurus GN=TRIM2 PE=2 SV=1	4	4	8.1	81.475	744	0	20688	147640	239690	77765	154570	99625	5.20209	5.3028	5.37965	5.18702	5.26039	5.21751	0.258608	1.1836
3049	P35604	>sp|P35604|COPZ1_BOVIN Coatomer subunit zeta-1 OS=Bos taurus GN=COPZ1 PE=1 SV=2	3	3	26	20.228	177	0	77425	295610	239610	220790	314610	256410	5.77525	5.60432	5.37951	5.64022	5.56903	5.62808	0.834069	0.941709
2242	F1MX21;Q9TU34	>tr|F1MX21|F1MX21_BOVIN Inositol 1,4,5-trisphosphate receptor type 1 (Fragment) OS=Bos taurus GN=ITPR1 PE=4 SV=2;>sp|Q9TU34|ITPR1_BOVIN Inositol 1,4,5-trisphosphate receptor type 1 OS=Bos taurus GN=ITPR1 PE=1 SV=1	11	9	4.6	302.89	2657	0	14989	88611	239370	63839	105700	75634	5.06214	5.08109	5.37907	5.10132	5.09534	5.09786	0.500538	1.19104
1395	E1BIU0	>tr|E1BIU0|E1BIU0_BOVIN Uncharacterized protein OS=Bos taurus GN=SEC24C PE=4 SV=1	9	9	9.2	117.99	1094	0	45212	192550	238710	142440	240960	186690	5.54162	5.41814	5.37787	5.44987	5.45321	5.49026	0.733934	0.958142
1233	E1BDZ2;A6H7J4	>tr|E1BDZ2|E1BDZ2_BOVIN Uncharacterized protein OS=Bos taurus GN=NEK7 PE=4 SV=1	3	3	10.9	34.62	303	0	25788	152080	237620	106690	167440	135250	5.29779	5.31567	5.37588	5.32436	5.29512	5.35028	0.830025	1.01514
216	A4FV45	>sp|A4FV45|TM214_BOVIN Transmembrane protein 214 OS=Bos taurus GN=TMEM214 PE=2 SV=1	11	10	17	77.015	687	0	68300	338520	236620	230760	356630	281330	5.72079	5.66318	5.37405	5.6594	5.62348	5.66836	0.583566	0.862171
359	Q3SZA6;A5D9B6	>tr|Q3SZA6|Q3SZA6_BOVIN Syndecan binding protein (Syntenin) OS=Bos taurus GN=SDCBP PE=2 SV=1;>tr|A5D9B6|A5D9B6_BOVIN Syntenin OS=Bos taurus GN=SDCBP PE=2 SV=1	5	5	26.2	32.389	298	0	35261	227470	236530	124130	178520	141190	5.43366	5.49052	5.37389	5.39011	5.32295	5.36895	0.139096	1.18037
754	Q4GZT4;Q32PJ1;B2D1N9;A7E3T8;I6LHT2	>sp|Q4GZT4|ABCG2_BOVIN ATP-binding cassette sub-family G member 2 OS=Bos taurus GN=ABCG2 PE=3 SV=2;>tr|Q32PJ1|Q32PJ1_BOVIN ATP-binding cassette, sub-family G (WHITE), member 2 OS=Bos taurus GN=ABCG2 PE=2 SV=2;>tr|B2D1N9|B2D1N9_BOVIN ATP-binding cassette su	9	9	15.1	72.724	655	0	74215	403280	235860	206580	359630	308440	5.75686	5.73921	5.37265	5.61132	5.62712	5.70831	0.849797	0.941868
2100	F1MS25;P23709	>tr|F1MS25|F1MS25_BOVIN NADH dehydrogenase [ubiquinone] iron-sulfur protein 3, mitochondrial (Fragment) OS=Bos taurus GN=NDUFS3 PE=3 SV=2;>sp|P23709|NDUS3_BOVIN NADH dehydrogenase [ubiquinone] iron-sulfur protein 3, mitochondrial OS=Bos taurus GN=NDUFS3 PE	7	7	38	27.902	242	0	60530	295630	235530	163660	272810	239160	5.66834	5.60435	5.37205	5.51018	5.50712	5.59783	0.922105	1.02299
3861	Q3SWX4	>tr|Q3SWX4|Q3SWX4_BOVIN Glioblastoma amplified sequence OS=Bos taurus GN=GBAS PE=2 SV=1	5	5	18.2	33.419	286	0	36424	179560	235500	150840	333490	209480	5.44776	5.38781	5.37199	5.47475	5.59434	5.54028	0.0322145	0.734621
555	A6QLJ2	>tr|A6QLJ2|A6QLJ2_BOVIN HSPA12B protein OS=Bos taurus GN=HSPA12B PE=2 SV=1	10	9	18.1	72.159	657	0	39847	169750	235290	123200	222820	146090	5.48677	5.36341	5.3716	5.38685	5.41921	5.38376	0.809679	1.02483
2438	F1N301	>tr|F1N301|F1N301_BOVIN Uncharacterized protein OS=Bos taurus GN=RPL22 PE=4 SV=2	4	4	50.8	14.759	128	0	42292	317210	235220	163870	335030	225060	5.51263	5.63495	5.37147	5.51074	5.59634	5.57144	0.543963	0.884796
2785	G3X8D7;P37141	>tr|G3X8D7|G3X8D7_BOVIN Glutathione peroxidase OS=Bos taurus GN=GPX3 PE=3 SV=1;>sp|P37141|GPX3_BOVIN Glutathione peroxidase 3 OS=Bos taurus GN=GPX3 PE=2 SV=2	4	4	19.6	25.341	224	0	21875	122240	235120	66723	208640	93527	5.22632	5.22081	5.37129	5.12051	5.39066	5.19008	0.701439	1.0941
1255	E1BEK9	>tr|E1BEK9|E1BEK9_BOVIN Uncharacterized protein OS=Bos taurus GN=UPF1 PE=4 SV=2	14	14	14.6	124.28	1127	0	39391	189890	235030	124930	207760	155390	5.48177	5.4121	5.37112	5.3929	5.38882	5.41056	0.503189	1.05739
2104	Q2KIQ1;F1MS56	>tr|Q2KIQ1|Q2KIQ1_BOVIN Phosphoglucomutase 3 OS=Bos taurus GN=PGM3 PE=2 SV=1;>tr|F1MS56|F1MS56_BOVIN Uncharacterized protein OS=Bos taurus GN=PGM3 PE=3 SV=1	5	5	14.4	59.915	542	0	46200	261000	234720	148960	253580	174250	5.55101	5.55024	5.37055	5.46931	5.47538	5.46031	0.730138	1.05261
786	F1MLU7;A7MB48	>tr|F1MLU7|F1MLU7_BOVIN Uncharacterized protein OS=Bos taurus GN=KTN1 PE=1 SV=2;>tr|A7MB48|A7MB48_BOVIN KTN1 protein OS=Bos taurus GN=KTN1 PE=2 SV=1	16	16	15.5	150.66	1302	0	50401	227140	234590	144390	234500	189400	5.58881	5.48989	5.37031	5.45577	5.4414	5.49652	0.791651	1.04337
3020	P23356;J7JXJ4	>sp|P23356|UCHL1_BOVIN Ubiquitin carboxyl-terminal hydrolase isozyme L1 OS=Bos taurus GN=UCHL1 PE=1 SV=2	3	3	14.7	28.335	252	0	20946	97755	233870	91166	115200	66502	5.20747	5.12374	5.36897	5.25607	5.13271	5.04198	0.3981	1.22972
4294	Q66WT7	>sp|Q66WT7|CAV2_BOVIN Caveolin-2 OS=Bos taurus GN=CAV2 PE=1 SV=1	4	4	37	18.16	162	0	15639	96296	233260	111760	275650	139170	5.08058	5.11721	5.36784	5.34452	5.51162	5.36269	0.105939	0.605713
369	A5D9F1;F1MYP4	>tr|A5D9F1|A5D9F1_BOVIN C-terminal binding protein 1 (Fragment) OS=Bos taurus GN=CTBP1 PE=2 SV=1;>tr|F1MYP4|F1MYP4_BOVIN Uncharacterized protein OS=Bos taurus GN=CTBP1 PE=3 SV=2	6	3	18	37.918	345	0	34651	176450	233170	114250	175640	133910	5.42609	5.38022	5.36767	5.35409	5.31588	5.34595	0.0679962	1.12898
164	F1MHP6;A3KN12	>tr|F1MHP6|F1MHP6_BOVIN Adenylosuccinate lyase OS=Bos taurus GN=ADSL PE=3 SV=2;>sp|A3KN12|PUR8_BOVIN Adenylosuccinate lyase OS=Bos taurus GN=ADSL PE=2 SV=1	6	6	22.7	55.467	490	0	43192	194440	232800	130500	203300	161530	5.52177	5.42239	5.36698	5.41185	5.3794	5.42739	0.551142	1.07358
3977	Q862B7;Q3T076;F1MR01	>tr|Q862B7|Q862B7_BOVIN Similar to ribosomal protein S14 (Fragment) OS=Bos taurus PE=2 SV=1;>tr|Q3T076|Q3T076_BOVIN Ribosomal protein S14 OS=Bos taurus GN=RPS14 PE=1 SV=1	3	3	29	15.677	145	0	52386	349810	232730	184660	309990	254050	5.60559	5.67743	5.36685	5.56261	5.56261	5.62406	0.747557	0.926538
3532	Q29RI6	>sp|Q29RI6|CAB39_BOVIN Calcium-binding protein 39 OS=Bos taurus GN=CAB39 PE=2 SV=1	8	8	24.3	39.869	341	0	20782	156900	232600	85738	177320	106320	5.20406	5.32922	5.36661	5.22941	5.32002	5.24576	0.570246	1.08368
4235	Q5E997	>sp|Q5E997|CAZA2_BOVIN F-actin-capping protein subunit alpha-2 OS=Bos taurus GN=CAPZA2 PE=1 SV=3	5	3	27.6	32.979	286	0	37273	193190	232320	156410	228510	163510	5.45776	5.41958	5.36609	5.4905	5.43017	5.43269	0.330334	0.919087
3295	Q0QEV5;Q5E973	>tr|Q0QEV5|Q0QEV5_BOVIN 60S ribosomal protein L18 (Fragment) OS=Bos taurus GN=RPL18 PE=2 SV=1;>sp|Q5E973|RL18_BOVIN 60S ribosomal protein L18 OS=Bos taurus GN=RPL18 PE=2 SV=3	6	6	43.4	18.746	166	0	45068	231640	231410	137190	296510	191470	5.54024	5.49841	5.36438	5.43356	5.5433	5.50124	0.706842	0.94401
3522	Q28851	>sp|Q28851|ATPK_BOVIN ATP synthase subunit f, mitochondrial OS=Bos taurus GN=ATP5J2 PE=1 SV=3	2	2	27.3	10.297	88	0	35970	238370	231090	121340	294210	162380	5.44231	5.51085	5.36378	5.38024	5.53992	5.42967	0.871319	0.975072
2960	P10575;G8JKV3;E1B773;F1MKG1	>sp|P10575|GLRX1_BOVIN Glutaredoxin-1 OS=Bos taurus GN=GLRX PE=1 SV=3;>tr|G8JKV3|G8JKV3_BOVIN Uncharacterized protein OS=Bos taurus GN=LOC101909651 PE=4 SV=1;>tr|E1B773|E1B773_BOVIN Uncharacterized protein OS=Bos taurus PE=4 SV=2	3	3	41.5	11.783	106	0	26324	107310	230800	87007	194240	122720	5.30672	5.16424	5.36324	5.23579	5.3596	5.30806	0.755601	0.948236
1977	Q0V7L6;F1MMR5;A8E4R1	>tr|Q0V7L6|Q0V7L6_BOVIN Putative uncharacterized protein FLJ20699 (Fragment) OS=Bos taurus GN=FLJ20699 PE=2 SV=1;>tr|F1MMR5|F1MMR5_BOVIN Uncharacterized protein OS=Bos taurus GN=TTC38 PE=4 SV=1	5	5	15.4	51.43	460	0	26095	135630	230650	123310	166880	123160	5.30293	5.26596	5.36295	5.38723	5.29366	5.30961	0.653804	0.955975
3142	P80195	>sp|P80195|GLCM1_BOVIN Glycosylation-dependent cell adhesion molecule 1 OS=Bos taurus GN=GLYCAM1 PE=1 SV=2	3	3	16.3	17.151	153	0	97918	572500	230610	422420	416010	298360	5.87723	5.89138	5.36288	5.92198	5.69036	5.69388	0.774463	0.874494
817	A7MBJ4	>sp|A7MBJ4|PTPRF_BOVIN Receptor-type tyrosine-protein phosphatase F OS=Bos taurus GN=PTPRF PE=2 SV=1	7	7	5.1	211.38	1898	0	58629	238630	230290	156490	289270	205600	5.65448	5.51132	5.36228	5.49072	5.53256	5.53217	0.920155	0.979212
1672	F1MC86;Q2T9U0	>tr|F1MC86|F1MC86_BOVIN Uncharacterized protein (Fragment) OS=Bos taurus GN=GMPS PE=4 SV=2;>tr|Q2T9U0|Q2T9U0_BOVIN GMPS protein (Fragment) OS=Bos taurus GN=GMPS PE=2 SV=1	6	6	12.2	76.854	694	0	37035	157410	230260	108320	150940	140350	5.45498	5.33063	5.36222	5.33095	5.25006	5.36635	0.258413	1.16634
3994	Q3T0F7;Q6Y1E0	>sp|Q3T0F7|MTPN_BOVIN Myotrophin OS=Bos taurus GN=MTPN PE=1 SV=3;>tr|Q6Y1E0|Q6Y1E0_BOVIN Myotrophin OS=Bos taurus PE=2 SV=1	4	4	44.1	12.895	118	0	34834	148200	230240	141040	168350	140420	5.42837	5.30445	5.36218	5.44558	5.29747	5.36657	0.934584	0.988841
1280	E1BFB9	>tr|E1BFB9|E1BFB9_BOVIN Protein FAM114A2 OS=Bos taurus GN=FAM114A1 PE=4 SV=1	5	5	16	61.003	563	0	41368	262500	229870	136410	281950	174890	5.50303	5.55273	5.36148	5.43108	5.52143	5.46191	0.988818	1.00217
1862	Q17R14;F1MJ56	>sp|Q17R14|MYO1D_BOVIN Unconventional myosin-Id OS=Bos taurus GN=MYO1D PE=2 SV=1;>tr|F1MJ56|F1MJ56_BOVIN Unconventional myosin-Id OS=Bos taurus GN=MYO1D PE=4 SV=1	7	7	8.1	115.94	1006	0	26911	139770	229660	132450	175740	136310	5.3163	5.27901	5.36109	5.41829	5.31613	5.35367	0.313626	0.903865
2663	G3MWT9	>tr|G3MWT9|G3MWT9_BOVIN Uncharacterized protein (Fragment) OS=Bos taurus GN=AKAP12 PE=4 SV=1	7	7	4.1	176.78	1648	0	24651	124290	229520	80319	116180	91521	5.2782	5.22804	5.36082	5.20105	5.13639	5.18066	0.0543758	1.30713
2878	O46375	>sp|O46375|TTHY_BOVIN Transthyretin OS=Bos taurus GN=TTR PE=1 SV=1	4	4	36.1	15.727	147	0	46911	361940	229270	112680	169760	120660	5.55764	5.69224	5.36035	5.34808	5.3011	5.3007	0.0872495	1.66003
1199	E1BCV4	>tr|E1BCV4|E1BCV4_BOVIN Uncharacterized protein OS=Bos taurus GN=NUP98 PE=4 SV=2	8	8	4.7	197.63	1816	0	42896	150670	228340	90139	156430	113280	5.51879	5.31163	5.35858	5.25115	5.26558	5.27329	0.102554	1.35829
3263	Q0P568	>tr|Q0P568|Q0P568_BOVIN Ubiquitin fusion degradation 1 like OS=Bos taurus GN=UFD1L PE=2 SV=1	4	4	19.9	26.071	231	0	46768	194190	228280	120560	195380	145890	5.55632	5.42183	5.35847	5.37744	5.36214	5.38317	0.291143	1.17839
2614	F6QIA5;Q2HJD8	>tr|F6QIA5|F6QIA5_BOVIN Uncharacterized protein OS=Bos taurus GN=RBM39 PE=1 SV=1;>tr|Q2HJD8|Q2HJD8_BOVIN RBM39 protein (Fragment) OS=Bos taurus GN=RBM39 PE=2 SV=1	6	6	12.8	58.727	525	0	31810	173270	228190	92528	161100	119340	5.38893	5.37232	5.3583	5.26251	5.27836	5.29593	0.00197617	1.24237
981	Q58DM6;Q2QCT5;CON__P31096;P31096;F1MI46;P31098	>tr|Q58DM6|Q58DM6_BOVIN Osteopontin OS=Bos taurus GN=SPP1 PE=2 SV=1;>tr|Q2QCT5|Q2QCT5_BOVIN Osteopontin (Fragment) OS=Bos taurus PE=2 SV=1;>P31096 SWISS-PROT:P31096 Osteopontin - Bos taurus (Bovine).;>sp|P31096|OSTP_BOVIN Osteopontin OS=Bos taurus GN=SPP1	2	2	12.4	22.219	201	0	36303	1089400	228130	438120	315830	258320	5.44631	6.17079	5.35818	5.93783	5.57071	5.6313	0.854948	0.881346
4139	Q3ZCF3;G3MZV0	>sp|Q3ZCF3|SKP1_BOVIN S-phase kinase-associated protein 1 OS=Bos taurus GN=SKP1 PE=2 SV=1;>tr|G3MZV0|G3MZV0_BOVIN Uncharacterized protein OS=Bos taurus PE=4 SV=1	5	5	39.3	18.658	163	0	25617	135610	228090	109460	165900	124170	5.2949	5.26589	5.35811	5.33549	5.29111	5.31316	0.828568	0.984117
3648	Q2KIW9	>sp|Q2KIW9|KCY_BOVIN UMP-CMP kinase OS=Bos taurus GN=CMPK1 PE=2 SV=2	7	7	31.6	22.279	196	0	35572	229750	228030	117620	231920	155640	5.43748	5.49486	5.35799	5.36672	5.4366	5.41126	0.601791	1.05986
3318	Q0VC36	>sp|Q0VC36|1433S_BOVIN 14-3-3 protein sigma OS=Bos taurus GN=SFN PE=2 SV=1	5	2	19.8	27.849	248	0	24940	132270	227890	85881	162960	229240	5.28327	5.25506	5.35773	5.23013	5.28334	5.57943	0.592243	0.859779
391	A5PJI5	>sp|A5PJI5|ASNA_BOVIN ATPase ASNA1 OS=Bos taurus GN=ASNA1 PE=2 SV=1	5	5	14.7	38.792	348	0	19757	170830	226680	99804	189250	124840	5.18209	5.36616	5.35541	5.29538	5.3483	5.3155	0.778886	0.958282
1990	Q9XS61;F1MN25	>tr|Q9XS61|Q9XS61_BOVIN CD34 OS=Bos taurus GN=CD34 PE=2 SV=1;>tr|F1MN25|F1MN25_BOVIN Uncharacterized protein OS=Bos taurus GN=CD34 PE=4 SV=1	2	2	4.2	41.019	382	0	4739.7	30035	226050	42904	114540	49175	4.56212	4.61123	5.3542	4.92873	5.13022	4.91089	0.608563	0.712148
3921	Q3SZ54	>sp|Q3SZ54|IF4A1_BOVIN Eukaryotic initiation factor 4A-I OS=Bos taurus GN=EIF4A1 PE=2 SV=1	14	4	34.5	46.153	406	0	30366	268720	225950	140970	244470	204430	5.36876	5.5629	5.35401	5.44536	5.45949	5.52969	0.529574	0.892024
3626	Q2KII4	>sp|Q2KII4|ELOC_BOVIN Transcription elongation factor B polypeptide 1 OS=Bos taurus GN=TCEB1 PE=3 SV=1	3	3	36.6	12.473	112	0	41444	196610	225830	142920	168900	194090	5.50383	5.42721	5.35378	5.45133	5.29889	5.50714	0.909761	1.0213
1023	Q9TT36;Q3SYR0;CON__Q9TT36	>sp|Q9TT36|THBG_BOVIN Thyroxine-binding globulin OS=Bos taurus GN=SERPINA7 PE=2 SV=1;>tr|Q3SYR0|Q3SYR0_BOVIN Serpin peptidase inhibitor, clade A (Alpha-1 antiproteinase, antitrypsin), member 7 OS=Bos taurus GN=SERPINA7 PE=2 SV=1;>Q9TT36 SWISS-PROT:Q9TT36 (	5	5	12.9	46.017	411	0	30123	140850	225210	96792	170250	89641	5.36527	5.28236	5.35259	5.28208	5.30235	5.17165	0.165963	1.20609
3880	Q3SX32	>tr|Q3SX32|Q3SX32_BOVIN Perilipin OS=Bos taurus GN=M6PRBP1 PE=2 SV=1	11	11	39.3	47.602	438	0	47333	206900	225090	147380	305570	189910	5.56153	5.44936	5.35236	5.46467	5.55637	5.49769	0.476933	0.88751
175	A4FUC2	>tr|A4FUC2|A4FUC2_BOVIN HNRNPUL1 protein OS=Bos taurus GN=HNRNPUL1 PE=2 SV=1	7	7	11.4	96.03	858	0	29592	140890	225080	118320	195160	151040	5.35754	5.28248	5.35234	5.36929	5.36165	5.39823	0.162091	0.90032
2887	Q9TVD2;O77784;Q9BGH9;O77784-2	>tr|Q9TVD2|Q9TVD2_BOVIN NAD(+)-isocitrate dehydrogenase subunit 1 IDH1-C (Fragment) OS=Bos taurus GN=IDH PE=2 SV=1;>sp|O77784|IDH3B_BOVIN Isocitrate dehydrogenase [NAD] subunit beta, mitochondrial OS=Bos taurus GN=IDH3B PE=2 SV=2;>tr|Q9BGH9|Q9BGH9_BOVIN NA	2	2	15.6	13.766	128	0	49546	170730	224610	90054	192430	137640	5.58138	5.36591	5.35143	5.25074	5.35553	5.35789	0.246978	1.29277
3855	Q3MI00;G3N0E3	>sp|Q3MI00|DNJB1_BOVIN DnaJ homolog subfamily B member 1 OS=Bos taurus GN=DNAJB1 PE=2 SV=3	5	5	15.9	38.217	340	0	27157	148020	224320	91756	152230	124460	5.32025	5.30392	5.35087	5.25887	5.25376	5.31417	0.105824	1.1205
3194	Q08DJ3;F1MX51	>tr|Q08DJ3|Q08DJ3_BOVIN Far upstream element (FUSE) binding protein 1 OS=Bos taurus GN=FUBP1 PE=2 SV=1;>tr|F1MX51|F1MX51_BOVIN Uncharacterized protein (Fragment) OS=Bos taurus GN=FUBP1 PE=1 SV=2	9	7	15.1	67.489	643	0	32111	181980	223370	119140	181630	137770	5.39302	5.39362	5.34902	5.37229	5.33045	5.3583	0.26516	1.05894
4047	Q3T122	>sp|Q3T122|EIF3D_BOVIN Eukaryotic translation initiation factor 3 subunit D OS=Bos taurus GN=EIF3D PE=2 SV=1	7	7	19	63.93	548	0	58570	222520	223180	119190	263270	166670	5.65405	5.48097	5.34866	5.37248	5.49166	5.441	0.564712	1.14687
3398	Q17QC7;Q8HYU0	>tr|Q17QC7|Q17QC7_BOVIN Poliovirus receptor-related 2 (Herpesvirus entry mediator B) OS=Bos taurus GN=PVRL2 PE=2 SV=1;>tr|Q8HYU0|Q8HYU0_BOVIN Poliovirus receptor related-gene 2 (Fragment) OS=Bos taurus GN=prr2 PE=4 SV=1	6	6	18.6	43.261	403	0	39276	178230	222890	141480	202170	155320	5.4805	5.38458	5.34809	5.44693	5.37698	5.41037	0.881635	0.983928
430	A5PJZ5	>sp|A5PJZ5|NUP93_BOVIN Nuclear pore complex protein Nup93 OS=Bos taurus GN=NUP93 PE=2 SV=1	9	9	10.3	93.457	819	0	35810	168160	222550	112320	177250	140960	5.44037	5.35932	5.34743	5.34669	5.31985	5.36824	0.311875	1.09005
335	A5D7R9;G3MXH2;G3N1U2;Q28174	>tr|A5D7R9|A5D7R9_BOVIN NRAS protein OS=Bos taurus GN=NRAS PE=2 SV=1;>tr|G3MXH2|G3MXH2_BOVIN Uncharacterized protein OS=Bos taurus GN=HRAS PE=4 SV=1;>tr|G3N1U2|G3N1U2_BOVIN Uncharacterized protein (Fragment) OS=Bos taurus GN=HRAS PE=4 SV=1	4	2	30.7	21.229	189	0	29461	188620	222470	94994	188700	112620	5.35562	5.40919	5.34727	5.27393	5.34703	5.27076	0.0805764	1.18428
4278	Q5EA68;Q2KHX4	>sp|Q5EA68|S61A1_BOVIN Protein transport protein Sec61 subunit alpha isoform 1 OS=Bos taurus GN=SEC61A1 PE=2 SV=3;>sp|Q2KHX4|S61A2_BOVIN Protein transport protein Sec61 subunit alpha isoform 2 OS=Bos taurus GN=SEC61A2 PE=2 SV=3	6	6	12.4	52.224	476	0	32087	296780	222460	155610	376590	249070	5.3927	5.60603	5.34725	5.48827	5.64713	5.61546	0.221901	0.732892
2906	P00514;Q17QF5;G3N3X4	>sp|P00514|KAP0_BOVIN cAMP-dependent protein kinase type I-alpha regulatory subunit OS=Bos taurus GN=PRKAR1A PE=1 SV=2	9	9	24.2	42.892	380	0	19665	110680	222110	71552	148260	86872	5.18006	5.17767	5.34657	5.15086	5.24228	5.15802	0.464189	1.12473
3819	Q3B8S0	>sp|Q3B8S0|NH2L1_BOVIN NHP2-like protein 1 OS=Bos taurus GN=NHP2L1 PE=2 SV=3	2	2	18	14.173	128	0	18090	64204	220540	71060	159520	81935	5.14381	4.94116	5.34349	5.14786	5.27408	5.13261	0.752632	0.907758
3644	Q2KIT8	>tr|Q2KIT8|Q2KIT8_BOVIN Tissue specific transplantation antigen P35B OS=Bos taurus GN=TSTA3 PE=2 SV=1	10	10	35.5	36.026	321	0	54386	336650	220450	195620	467340	235610	5.62186	5.66078	5.34331	5.58765	5.74089	5.59134	0.43103	0.798038
2149	F1MTY9;Q3T0J4	>tr|F1MTY9|F1MTY9_BOVIN Heme oxygenase (Decycling) 2 OS=Bos taurus GN=HMOX2 PE=1 SV=2;>tr|Q3T0J4|Q3T0J4_BOVIN Heme oxygenase (Decycling) 2 OS=Bos taurus GN=HMOX2 PE=2 SV=1	4	4	19.8	37.555	334	0	43057	161980	220320	136040	200430	138790	5.52041	5.34306	5.34305	5.4299	5.37322	5.3615	0.834831	1.03268
1925	Q3T0L9;F1MLE8	>tr|Q3T0L9|Q3T0L9_BOVIN SEC22 vesicle trafficking protein homolog B (S. cerevisiae) OS=Bos taurus GN=SEC22B PE=2 SV=1;>tr|F1MLE8|F1MLE8_BOVIN Uncharacterized protein OS=Bos taurus GN=SEC22B PE=4 SV=1	7	7	37.5	28.727	251	0	42935	232560	220130	147720	236210	182910	5.51918	5.50013	5.34268	5.46568	5.44456	5.48138	0.870766	0.977515
2163	F1MU48;F1MDU7	>tr|F1MU48|F1MU48_BOVIN DNA topoisomerase 2 (Fragment) OS=Bos taurus GN=TOP2B PE=3 SV=2	9	9	7	180.67	1599	0	36172	155130	220000	92453	152920	131770	5.44474	5.3243	5.34242	5.26216	5.25572	5.33896	0.139111	1.21583
4135	Q3ZCE0	>sp|Q3ZCE0|LSM8_BOVIN U6 snRNA-associated Sm-like protein LSm8 OS=Bos taurus GN=LSM8 PE=3 SV=3	3	3	34.4	10.403	96	0	31102	135320	219890	84816	156020	96341	5.37916	5.26496	5.34221	5.22471	5.26444	5.20295	0.061958	1.25336
4320	Q8HXG6	>sp|Q8HXG6|NDUAB_BOVIN NADH dehydrogenase [ubiquinone] 1 alpha subcomplex subunit 11 OS=Bos taurus GN=NDUFA11 PE=1 SV=3	3	3	34	14.758	141	0	32281	203940	219210	111510	238790	162800	5.39532	5.4431	5.34086	5.34355	5.44928	5.4308	0.753753	0.966533
4156	Q56JU9-2;Q56JU9	>sp|Q56JU9-2|RS24_BOVIN Isoform 2 of 40S ribosomal protein S24 OS=Bos taurus GN=RPS24;>sp|Q56JU9|RS24_BOVIN 40S ribosomal protein S24 OS=Bos taurus GN=RPS24 PE=2 SV=2	2	2	20	15.069	130	0	38743	300330	219160	117680	332510	206510	5.47456	5.6112	5.34076	5.36694	5.59307	5.53408	0.83816	0.94946
4207	Q59HJ6	>sp|Q59HJ6|LONM_BOVIN Lon protease homolog, mitochondrial OS=Bos taurus GN=LONP1 PE=1 SV=1	15	15	17.9	106.67	961	0	45103	241160	219080	139180	309340	156240	5.54058	5.5159	5.3406	5.43981	5.5617	5.41293	0.944301	0.986764
2474	F1N412;A1L574	>tr|F1N412|F1N412_BOVIN Uncharacterized protein OS=Bos taurus GN=AACS PE=4 SV=1	8	8	11.9	75.02	672	0	53638	347140	219080	164440	356760	225130	5.61584	5.6741	5.3406	5.51224	5.62364	5.57158	0.823651	0.942671
144	A2VE99	>sp|A2VE99|SEP11_BOVIN Septin-11 OS=Bos taurus GN=SEPT11 PE=2 SV=1	6	4	19.1	48.991	425	0	29139	136610	219010	92282	130700	112470	5.35084	5.26908	5.34046	5.26135	5.18754	5.27018	0.0935026	1.20347
1652	F1MBM9	>tr|F1MBM9|F1MBM9_BOVIN Uncharacterized protein OS=Bos taurus GN=ARHGEF7 PE=4 SV=2	6	5	9.9	97.196	862	0	28434	157860	218760	93896	184890	114960	5.34021	5.33187	5.33997	5.26888	5.33817	5.27969	0.126535	1.10096
3934	Q3SZB4	>sp|Q3SZB4|ACADM_BOVIN Medium-chain specific acyl-CoA dehydrogenase, mitochondrial OS=Bos taurus GN=ACADM PE=2 SV=1	7	7	20.9	46.573	421	0	27797	229080	218480	107570	274180	156670	5.33037	5.49359	5.33941	5.32793	5.5093	5.41413	0.713868	0.934695
3183	Q08D83-2;G3X7U3;G8JKY8;Q08D83	>sp|Q08D83-2|RTN3_BOVIN Isoform 2 of Reticulon-3 OS=Bos taurus GN=RTN3;>tr|G3X7U3|G3X7U3_BOVIN Reticulon (Fragment) OS=Bos taurus GN=RTN3 PE=4 SV=1;>tr|G8JKY8|G8JKY8_BOVIN Reticulon OS=Bos taurus GN=RTN3 PE=4 SV=1;>sp|Q08D83|RTN3_BOVIN Reticulon-3 OS=Bos t	2	2	11	25.496	237	0	15947	80473	218370	94360	231820	146640	5.08905	5.03925	5.33919	5.27102	5.43641	5.38539	0.117829	0.618809
3187	Q08DB4	>tr|Q08DB4|Q08DB4_BOVIN Copine I OS=Bos taurus GN=CPNE1 PE=2 SV=1	5	4	10.4	58.922	537	0	25109	123060	218200	81125	145900	104590	5.2862	5.22372	5.33885	5.20539	5.23532	5.23863	0.181079	1.13888
4221	Q5E953	>sp|Q5E953|UFC1_BOVIN Ubiquitin-fold modifier-conjugating enzyme 1 OS=Bos taurus GN=UFC1 PE=2 SV=1	3	3	16.2	19.431	167	0	37402	229760	218150	132510	225830	165750	5.45927	5.49487	5.33876	5.41849	5.42504	5.4386	0.9435	1.0083
1783	F1MG56;Q5E9Q7	>tr|F1MG56|F1MG56_BOVIN Serine/threonine-protein phosphatase 2A 55 kDa regulatory subunit B OS=Bos taurus GN=PPP2R2A PE=3 SV=2	5	5	14.4	53.009	457	0	28097	176120	217960	95535	172340	120930	5.33503	5.37941	5.33838	5.2764	5.30765	5.30168	0.0316357	1.13683
3327	Q0VCA5;G3X7R1	>sp|Q0VCA5|SAMH1_BOVIN Deoxynucleoside triphosphate triphosphohydrolase SAMHD1 OS=Bos taurus GN=SAMHD1 PE=2 SV=1;>tr|G3X7R1|G3X7R1_BOVIN Deoxynucleoside triphosphate triphosphohydrolase SAMHD1 OS=Bos taurus GN=SAMHD1 PE=4 SV=1	7	7	18	68.238	589	0	27840	124460	217810	97621	124580	108010	5.33104	5.22863	5.33808	5.28578	5.16671	5.25261	0.269139	1.15936
1972	F1MMK8;Q3T0N2	>tr|F1MMK8|F1MMK8_BOVIN Lysine--tRNA ligase OS=Bos taurus GN=KARS PE=3 SV=1;>tr|Q3T0N2|Q3T0N2_BOVIN Lysine--tRNA ligase OS=Bos taurus GN=KARS PE=2 SV=1	8	8	13.8	71.346	623	0	25153	231780	217670	115700	258520	165680	5.28696	5.49868	5.3378	5.35957	5.48375	5.43841	0.511975	0.885598
4142	Q3ZCH9;G5E5K3;G3N2C5	>sp|Q3ZCH9|HDHD2_BOVIN Haloacid dehalogenase-like hydrolase domain-containing protein 2 OS=Bos taurus GN=HDHD2 PE=2 SV=1;>tr|G5E5K3|G5E5K3_BOVIN Haloacid dehalogenase-like hydrolase domain-containing protein 2 (Fragment) OS=Bos taurus GN=HDHD2 PE=1 SV=1;>t	6	6	35.9	28.594	259	0	39509	175040	216980	100950	210130	122620	5.48307	5.37674	5.33642	5.30034	5.39375	5.3077	0.288751	1.16095
1638	Q56JV1;F1MB60;A1XED9	>sp|Q56JV1|RS26_BOVIN 40S ribosomal protein S26 OS=Bos taurus GN=RPS26 PE=3 SV=3;>tr|F1MB60|F1MB60_BOVIN 40S ribosomal protein S26 (Fragment) OS=Bos taurus GN=RPS26 PE=4 SV=1;>tr|A1XED9|A1XED9_BOVIN 40S ribosomal protein S26-2-like (Fragment) OS=Bos taurus	2	2	20.9	13.015	115	0	47389	260360	216860	153820	276600	215790	5.56205	5.54917	5.33618	5.48325	5.51311	5.55317	0.67733	0.924606
3650	Q2KIX6;G3N3E6;F1MFG7	>tr|Q2KIX6|Q2KIX6_BOVIN Biphenyl hydrolase-like (Serine hydrolase) OS=Bos taurus GN=BPHL PE=2 SV=1	8	8	32.6	32.438	291	0	24253	187490	216790	100670	275040	126100	5.27114	5.40658	5.33604	5.29914	5.51066	5.31986	0.645778	0.914885
2754	G3X6P5;Q3T0M0	>tr|G3X6P5|G3X6P5_BOVIN Vacuolar protein sorting-associated protein 29 (Fragment) OS=Bos taurus GN=VPS29 PE=3 SV=1;>sp|Q3T0M0|VPS29_BOVIN Vacuolar protein sorting-associated protein 29 OS=Bos taurus GN=VPS29 PE=2 SV=1	4	4	24.3	20.786	185	0	34523	116160	216780	94020	186280	125710	5.42448	5.19866	5.33602	5.26946	5.34143	5.31851	0.892705	1.0231
4029	Q3T0X5	>sp|Q3T0X5|PSA1_BOVIN Proteasome subunit alpha type-1 OS=Bos taurus GN=PSMA1 PE=1 SV=1	11	11	43.7	29.585	263	0	22765	129900	216680	79871	181070	106580	5.24364	5.24721	5.33582	5.19863	5.32911	5.24682	0.738722	1.04081
2557	F1N726;Q0IIA4	>tr|F1N726|F1N726_BOVIN Uncharacterized protein OS=Bos taurus GN=GP2 PE=4 SV=1;>tr|Q0IIA4|Q0IIA4_BOVIN Glycoprotein 2 (Zymogen granule membrane) OS=Bos taurus GN=GP2 PE=2 SV=1	6	6	11.6	59.248	534	0	38519	259030	216670	158020	379470	155980	5.47204	5.54695	5.3358	5.49495	5.65044	5.41221	0.50864	0.855848
1253	E1BEI2	>tr|E1BEI2|E1BEI2_BOVIN Uncharacterized protein OS=Bos taurus GN=SPCS2 PE=1 SV=1	7	7	30.9	25.348	230	0	35391	246000	216620	142550	263550	192770	5.43526	5.52453	5.3357	5.4502	5.49212	5.50418	0.426605	0.89056
900	Q58CP9;G3X721;B0JYL7	>sp|Q58CP9|STIM1_BOVIN Stromal interaction molecule 1 OS=Bos taurus GN=STIM1 PE=2 SV=1;>tr|G3X721|G3X721_BOVIN Stromal interaction molecule 1 OS=Bos taurus GN=STIM1 PE=1 SV=1;>tr|B0JYL7|B0JYL7_BOVIN Stromal interaction molecule 1 OS=Bos taurus GN=STIM1 PE=	4	4	6	77.15	683	0	17088	136140	216380	85654	139370	106480	5.11906	5.26759	5.33522	5.22898	5.21543	5.24641	0.880268	1.02412
1003	Q2KIS7;CON__Q2KIS7	>sp|Q2KIS7|TETN_BOVIN Tetranectin OS=Bos taurus GN=CLEC3B PE=2 SV=1;>Q2KIS7 SWISS-PROT:Q2KIS7 (Bos taurus) Tetranectin precursor	2	2	12.4	22.144	202	0	20768	109010	216330	87005	131870	95076	5.20376	5.17107	5.33512	5.23578	5.19141	5.19721	0.612788	1.06787
3271	Q0P5D0	>sp|Q0P5D0|PPIH_BOVIN Peptidyl-prolyl cis-trans isomerase H OS=Bos taurus GN=PPIH PE=2 SV=1	2	2	10.7	19.208	177	0	11613	157940	216300	85053	173160	115410	4.95131	5.33209	5.33506	5.22593	5.30971	5.28139	0.636906	0.858638
2725	G3N2D8	>tr|G3N2D8|G3N2D8_BOVIN Uncharacterized protein OS=Bos taurus GN=GGT1 PE=4 SV=1	9	9	17.3	60.904	568	0	52709	201280	216230	193340	371380	230310	5.60825	5.4374	5.33492	5.58256	5.64108	5.58145	0.159959	0.721927
445	A5PK55;F6QTA8;F1MC75;A6QLQ6	>tr|A5PK55|A5PK55_BOVIN PARVA protein OS=Bos taurus GN=PARVA PE=2 SV=1;>tr|F6QTA8|F6QTA8_BOVIN Uncharacterized protein OS=Bos taurus GN=PARVA PE=1 SV=1	7	7	19.1	42.257	372	0	20944	161520	216050	102140	195600	104740	5.20743	5.34183	5.33455	5.30543	5.36263	5.23925	0.896125	0.982125
2699	G3MZY8	>tr|G3MZY8|G3MZY8_BOVIN DNA-directed RNA polymerase OS=Bos taurus GN=POLR2A PE=3 SV=1	7	7	4.2	217.22	1970	0	31461	175080	215870	95652	185970	118100	5.38414	5.37684	5.33419	5.27693	5.3407	5.29139	0.0666593	1.15359
2349	F1MZU2	>tr|F1MZU2|F1MZU2_BOVIN Uncharacterized protein OS=Bos taurus GN=NSF PE=3 SV=1	12	12	18.2	82.991	746	0	39414	199720	215760	126340	209520	146050	5.48202	5.43402	5.33397	5.39778	5.39249	5.38364	0.593544	1.06015
1825	F1MHT1	>tr|F1MHT1|F1MHT1_BOVIN Uncharacterized protein OS=Bos taurus GN=AGL PE=1 SV=2	9	9	7.1	174.08	1532	0	18928	139310	215490	85496	153000	106180	5.16348	5.27758	5.33343	5.22818	5.25595	5.24518	0.781129	1.03529
1615	E1BPW1;E1B7M8	>tr|E1BPW1|E1BPW1_BOVIN Oxysterol-binding protein (Fragment) OS=Bos taurus GN=OSBP PE=3 SV=2	8	8	13.4	78.808	692	0	29380	152690	215150	93857	171320	126320	5.35442	5.31741	5.33274	5.2687	5.30507	5.32061	0.12183	1.08825
1319	E1BGH0	>tr|E1BGH0|E1BGH0_BOVIN Uncharacterized protein OS=Bos taurus GN=ABCF1 PE=1 SV=1	6	6	9.7	95.975	845	0	42550	245080	214930	143900	251740	191760	5.51527	5.52291	5.3323	5.4543	5.47221	5.5019	0.777316	0.956511
1170	E1BBT8	>tr|E1BBT8|E1BBT8_BOVIN Uncharacterized protein OS=Bos taurus GN=EMC1 PE=4 SV=2	11	11	14.2	111.82	999	0	32367	200000	214780	96407	219480	146000	5.39647	5.43463	5.33199	5.28034	5.41266	5.38349	0.595214	1.06873
3718	Q2NL31	>sp|Q2NL31|MTNA_BOVIN Methylthioribose-1-phosphate isomerase OS=Bos taurus GN=MRI1 PE=2 SV=1	5	5	14.8	37.826	358	0	44450	232230	213610	124760	250300	162880	5.53424	5.49952	5.32962	5.39231	5.46972	5.43101	0.74422	1.05547
2068	F1MQG6;A7Z082;A4FUB9	>tr|F1MQG6|F1MQG6_BOVIN Uncharacterized protein OS=Bos taurus GN=ACIN1 PE=4 SV=1;>tr|A7Z082|A7Z082_BOVIN ACIN1 protein OS=Bos taurus GN=ACIN1 PE=2 SV=1;>tr|A4FUB9|A4FUB9_BOVIN ACIN1 protein (Fragment) OS=Bos taurus GN=ACIN1 PE=2 SV=1	8	8	7.1	150.75	1336	0	23425	145700	212900	87918	137110	118140	5.25605	5.29706	5.32818	5.24031	5.20833	5.29154	0.215463	1.11439
2640	P18902;Q32L14;G1K122	>sp|P18902|RET4_BOVIN Retinol-binding protein 4 OS=Bos taurus GN=RBP4 PE=1 SV=1;>tr|Q32L14|Q32L14_BOVIN RBP4 protein OS=Bos taurus GN=RBP4 PE=2 SV=1;>tr|G1K122|G1K122_BOVIN Retinol-binding protein 4 OS=Bos taurus GN=RBP4 PE=3 SV=1	4	4	33.3	21.068	183	0	18397	100980	212900	70005	151650	96631	5.15112	5.13784	5.32818	5.14137	5.2521	5.20426	0.930064	1.01501
1314	E1BGE5	>tr|E1BGE5|E1BGE5_BOVIN Uncharacterized protein OS=Bos taurus GN=IPO7 PE=4 SV=1	9	8	11.5	119.53	1038	0	25681	142290	212560	111840	190160	153760	5.29598	5.28677	5.32748	5.34483	5.35038	5.40599	0.0510162	0.863661
3665	Q2KJ46;Q9TS76	>sp|Q2KJ46|PSMD3_BOVIN 26S proteasome non-ATPase regulatory subunit 3 OS=Bos taurus GN=PSMD3 PE=2 SV=1	6	6	15	60.956	534	0	19336	160030	211880	94002	194220	128560	5.17274	5.3378	5.32609	5.26937	5.35955	5.32825	0.535743	0.911633
1986	F1MMY6;Q3SYU7;Q7YS23	>tr|F1MMY6|F1MMY6_BOVIN Transportin-1 (Fragment) OS=Bos taurus GN=TNPO1 PE=4 SV=2;>sp|Q3SYU7|TNPO1_BOVIN Transportin-1 OS=Bos taurus GN=TNPO1 PE=1 SV=2	12	7	19.2	97.325	854	0	21443	144900	211830	99567	182590	130680	5.21766	5.29467	5.32599	5.29435	5.33274	5.33535	0.300304	0.909131
1150	E1BB38	>tr|E1BB38|E1BB38_BOVIN Signal recognition particle subunit SRP72 OS=Bos taurus GN=SRP72 PE=1 SV=1	11	11	19.8	74.727	671	0	35532	247530	211270	136680	272750	186900	5.43699	5.52723	5.32484	5.43194	5.50703	5.49075	0.496941	0.897663
3379	Q10741	>sp|Q10741|ADA10_BOVIN Disintegrin and metalloproteinase domain-containing protein 10 OS=Bos taurus GN=ADAM10 PE=1 SV=1	7	7	13.6	84.188	748	0	38721	173460	211090	120130	187040	161880	5.47432	5.3728	5.32447	5.37589	5.34319	5.42834	0.881333	1.01872
3703	Q2LGB5	>sp|Q2LGB5|TOLIP_BOVIN Toll-interacting protein OS=Bos taurus GN=TOLLIP PE=2 SV=1	7	7	34.1	30.081	273	0	42955	203620	211040	135120	227010	149070	5.51938	5.44242	5.32436	5.42696	5.42731	5.39253	0.831707	1.03067
3264	Q0P569	>sp|Q0P569|NUCB1_BOVIN Nucleobindin-1 OS=Bos taurus GN=NUCB1 PE=2 SV=1	7	7	20	54.982	474	0	22435	197800	211030	110910	197980	133680	5.2373	5.42983	5.32434	5.34121	5.36788	5.34521	0.728668	0.95292
4141	Q3ZCH5;B2BX69;B2BX71;B2BX70	>sp|Q3ZCH5|ZA2G_BOVIN Zinc-alpha-2-glycoprotein OS=Bos taurus GN=AZGP1 PE=2 SV=1;>tr|B2BX69|B2BX69_BOVIN Zn-alpha-2-glycoprotein (Fragment) OS=Bos taurus PE=4 SV=1	5	5	20.1	33.851	299	0	48165	187410	210260	109810	173260	123300	5.5691	5.40639	5.32276	5.33688	5.30996	5.3101	0.193514	1.29948
3280	Q0P5G9	>tr|Q0P5G9|Q0P5G9_BOVIN SPRY domain containing 4 OS=Bos taurus GN=SPRYD4 PE=2 SV=1	7	7	35.3	22.985	207	0	52598	316820	210240	176690	352810	226230	5.60734	5.63441	5.32272	5.54345	5.6188	5.57369	0.605359	0.876685
1454	E1BKW5	>tr|E1BKW5|E1BKW5_BOVIN Uncharacterized protein OS=Bos taurus GN=SEC23IP PE=4 SV=2	10	10	13.5	111.63	1004	0	50743	218410	209670	141970	238780	178170	5.59175	5.47287	5.32154	5.44843	5.44926	5.46998	0.941205	1.01429
293	A5D7A2;Q6Q138	>tr|A5D7A2|A5D7A2_BOVIN GARS protein OS=Bos taurus GN=GARS PE=1 SV=1;>tr|Q6Q138|Q6Q138_BOVIN Glycyl-tran synthetase (Fragment) OS=Bos taurus GN=GARS PE=2 SV=1	9	9	12.9	83.117	739	0	43097	188490	209670	158780	473350	175590	5.52082	5.40889	5.32154	5.49703	5.74644	5.46364	0.225858	0.704769
228	A4FV74	>tr|A4FV74|A4FV74_BOVIN COPS8 protein OS=Bos taurus GN=COPS8 PE=2 SV=1	5	5	37.3	23.201	209	0	37095	163920	208990	112360	173470	148230	5.45569	5.34823	5.32013	5.34685	5.31048	5.39008	0.617694	1.06059
3361	Q0VCY8	>tr|Q0VCY8|Q0VCY8_BOVIN Phosphoprotein enriched in astrocytes 15 OS=Bos taurus GN=PEA15 PE=2 SV=1	2	2	27.7	15.04	130	0	10718	128170	208910	79663	122290	101010	4.91648	5.24139	5.31996	5.19749	5.15865	5.22351	0.799311	0.924826
2811	G5E5N5;Q3MHW9	>tr|G5E5N5|G5E5N5_BOVIN NADH-cytochrome b5 reductase 1 (Fragment) OS=Bos taurus GN=CYB5R1 PE=4 SV=1;>sp|Q3MHW9|NB5R1_BOVIN NADH-cytochrome b5 reductase 1 OS=Bos taurus GN=CYB5R1 PE=2 SV=1	8	8	38	33.678	303	0	29302	152010	208850	115640	218720	171080	5.35327	5.31547	5.31983	5.35934	5.41115	5.45234	0.0568053	0.835436
3928	Q7M2Y2;Q3SZ90;G3MXM1	>tr|Q7M2Y2|Q7M2Y2_BOVIN Tumor-specific transplantation antigen P198 homolog p23 (Fragment) OS=Bos taurus PE=3 SV=1;>sp|Q3SZ90|RL13A_BOVIN 60S ribosomal protein L13a OS=Bos taurus GN=RPL13A PE=2 SV=3	6	6	28.2	23.45	202	0	46985	271790	208390	151200	277100	196670	5.55833	5.56783	5.31888	5.47579	5.5139	5.51288	0.827424	0.956805
4006	Q3T0M7;G5E582;G3MX11	>sp|Q3T0M7|RANG_BOVIN Ran-specific GTPase-activating protein OS=Bos taurus GN=RANBP1 PE=2 SV=1;>tr|G5E582|G5E582_BOVIN Uncharacterized protein (Fragment) OS=Bos taurus PE=1 SV=1	5	5	26.2	23.712	206	0	18617	141700	207440	80915	157290	98945	5.15628	5.28497	5.31689	5.20427	5.26796	5.21454	0.676235	1.05631
3039	P31754	>sp|P31754|UMPS_BOVIN Uridine 5-monophosphate synthase OS=Bos taurus GN=UMPS PE=2 SV=1	5	5	11.5	52.229	480	0	38568	173570	207040	105280	179760	132970	5.4726	5.37307	5.31605	5.31858	5.32595	5.3429	0.2779	1.14313
3949	Q3SZI8	>sp|Q3SZI8|IVD_BOVIN Isovaleryl-CoA dehydrogenase, mitochondrial OS=Bos taurus GN=IVD PE=2 SV=1	7	7	23.9	46.497	426	0	57645	282780	206650	196080	356100	301150	5.64713	5.58505	5.31524	5.58867	5.62283	5.69792	0.32194	0.757414
1457	E1BKY3	>tr|E1BKY3|E1BKY3_BOVIN Uncharacterized protein OS=Bos taurus GN=CPT1A PE=3 SV=2	2	2	3.5	88.285	773	0	32724	120150	206470	87816	137730	103270	5.40124	5.21332	5.31486	5.23981	5.21029	5.23312	0.210177	1.208
1460	E1BKZ5;G3MX38	>tr|E1BKZ5|E1BKZ5_BOVIN Uncharacterized protein OS=Bos taurus GN=GOLGB1 PE=4 SV=2	11	11	4.5	377.65	3273	0	34505	214470	206240	125000	238510	155680	5.42425	5.46497	5.31437	5.39315	5.44877	5.41137	0.746696	0.962572
3242	Q0IID9;Q2NKZ8;F1MSV5	>sp|Q0IID9|GLPK_BOVIN Glycerol kinase OS=Bos taurus GN=GK PE=2 SV=1;>tr|Q2NKZ8|Q2NKZ8_BOVIN Glycerol kinase OS=Bos taurus GN=LOC538702 PE=2 SV=1	10	10	20.8	61.261	559	0	59262	299790	205780	223780	411950	303580	5.65915	5.61042	5.3134	5.64606	5.68611	5.70142	0.241336	0.707609
3603	Q2KI36	>tr|Q2KI36|Q2KI36_BOVIN Signal peptidase complex catalytic subunit SEC11 OS=Bos taurus GN=SEC11C PE=1 SV=1	5	5	28.1	21.63	192	0	65371	433560	205640	269900	412450	346550	5.70176	5.77065	5.31311	5.72744	5.68663	5.75891	0.420336	0.742757
615	A6QNT8	>sp|A6QNT8|SC24A_BOVIN Protein transport protein Sec24A OS=Bos taurus GN=SEC24A PE=2 SV=1	7	6	7.1	120.1	1099	0	26310	174670	205210	92492	194530	127860	5.30649	5.37582	5.3122	5.26234	5.36025	5.32588	0.694008	1.03597
2535	F1N6A0;Q32KX0	>tr|F1N6A0|F1N6A0_BOVIN Isochorismatase domain-containing protein 2, mitochondrial OS=Bos taurus GN=ISOC2 PE=4 SV=1;>sp|Q32KX0|ISOC2_BOVIN Isochorismatase domain-containing protein 2, mitochondrial OS=Bos taurus GN=ISOC2 PE=2 SV=1	4	4	29.4	22.388	204	0	61494	199850	204840	130110	248140	170690	5.6752	5.4343	5.31141	5.41055	5.46596	5.45135	0.788421	1.07403
2910	P00741;F1MBC5;A6QPZ2	>sp|P00741|FA9_BOVIN Coagulation factor IX OS=Bos taurus GN=F9 PE=1 SV=2;>tr|F1MBC5|F1MBC5_BOVIN Coagulation factor IX OS=Bos taurus GN=F9 PE=3 SV=2;>tr|A6QPZ2|A6QPZ2_BOVIN F9 protein OS=Bos taurus GN=F9 PE=2 SV=1	6	6	16	52.045	462	0	18082	92189	204650	63852	180750	68247	5.14362	5.09828	5.31101	5.10141	5.32834	5.05323	0.837721	1.05514
3887	Q3SX47;Q08DJ0	>tr|Q3SX47|Q3SX47_BOVIN Heterogeneous nuclear ribonucleoprotein C (C1/C2) OS=Bos taurus GN=HNRPC PE=2 SV=1	8	8	28.9	32.427	294	0	31796	114470	204640	95154	143150	134520	5.38874	5.19229	5.31099	5.27466	5.22705	5.34793	0.843475	1.03306
3200	Q08DM3	>tr|Q08DM3|Q08DM3_BOVIN Malic enzyme OS=Bos taurus GN=ME2 PE=2 SV=1	3	3	5.1	65.412	584	0	10558	111270	204350	42886	106030	75526	4.90995	5.17998	5.31037	4.92855	5.09669	5.09724	0.517385	1.23768
1927	F1MLG1	>tr|F1MLG1|F1MLG1_BOVIN Uncharacterized protein OS=Bos taurus GN=SRPRB PE=4 SV=2	6	6	24.4	29.716	271	0	42505	288480	204040	186540	363370	246900	5.51481	5.59372	5.30972	5.56701	5.63161	5.61166	0.206502	0.740156
3363	Q0VCZ7	>tr|Q0VCZ7|Q0VCZ7_BOVIN Ladinin 1 OS=Bos taurus GN=LAD1 PE=1 SV=1	4	4	9.2	50.172	459	0	27561	175020	204020	88170	183330	129000	5.32666	5.37669	5.30967	5.24156	5.33449	5.32973	0.380469	1.08579
4295	Q6B4J2	>sp|Q6B4J2|VKOR1_BOVIN Vitamin K epoxide reductase complex subunit 1 OS=Bos taurus GN=VKORC1 PE=2 SV=1	2	2	14.7	17.967	163	0	18049	104440	203800	103980	130550	146120	5.14282	5.15247	5.3092	5.31319	5.18704	5.38385	0.302841	0.80687
3078	P51122	>sp|P51122|AN32A_BOVIN Acidic leucine-rich nuclear phosphoprotein 32 family member A OS=Bos taurus GN=ANP32A PE=1 SV=2	5	3	24.9	28.617	249	0	16495	103040	203750	72789	166940	101150	5.10372	5.14661	5.3091	5.1583	5.29382	5.22411	0.625603	0.914254
722	A6QR35	>tr|A6QR35|A6QR35_BOVIN SCAMP2 protein OS=Bos taurus GN=SCAMP2 PE=2 SV=1	2	2	9.8	36.703	328	0	29277	199290	202930	93633	258840	118850	5.3529	5.43309	5.30735	5.26767	5.48429	5.29414	0.848932	1.03692
3409	Q17QK8	>sp|Q17QK8|SPRE_BOVIN Sepiapterin reductase OS=Bos taurus GN=SPR PE=2 SV=1	8	8	43.4	28.939	267	0	25786	114290	202650	81734	173650	98759	5.29775	5.19161	5.30675	5.20864	5.31094	5.21372	0.69546	1.04939
654	Q9GLE5;F1MKH8;A6QPN5;Q9XSF6	>sp|Q9GLE5|MMP2_BOVIN 72 kDa type IV collagenase OS=Bos taurus GN=MMP2 PE=2 SV=1;>tr|F1MKH8|F1MKH8_BOVIN 72 kDa type IV collagenase OS=Bos taurus GN=MMP2 PE=4 SV=1;>tr|A6QPN5|A6QPN5_BOVIN Matrix metallopeptidase 2 (Gelatinase A, 72kDa gelatinase, 72kDa typ	3	3	6.5	73.776	661	0	13780	80564	202500	62915	74862	60712	5.02562	5.03974	5.30643	5.09499	4.94552	5.00242	0.339623	1.28712
10	A0JBZ9	>tr|A0JBZ9|A0JBZ9_BOVIN Bucentaur-2 OS=Bos taurus GN=p97bcnt2 PE=2 SV=1	10	6	18.3	70.833	634	0	17654	106710	202490	64177	148110	94304	5.13321	5.1618	5.3064	5.10362	5.24185	5.19367	0.772731	1.04895
2521	F1N5Q0	>tr|F1N5Q0|F1N5Q0_BOVIN Sulfotransferase (Fragment) OS=Bos taurus PE=3 SV=2	5	3	24.2	26.527	223	0	7725.1	59246	201940	37922	62079	38098	4.77427	4.90626	5.30522	4.87513	4.86421	4.80004	0.408518	1.40861
1047	E1B7B1	>tr|E1B7B1|E1B7B1_BOVIN Uncharacterized protein OS=Bos taurus GN=SEC63 PE=4 SV=1	6	6	10.1	87.882	760	0	33635	204160	201530	112120	224230	156280	5.41316	5.44357	5.30434	5.34592	5.42195	5.41305	0.8983	0.98488
3707	Q2NKT5	>tr|Q2NKT5|Q2NKT5_BOVIN Sec61 beta subunit OS=Bos taurus GN=SEC61B PE=2 SV=1	2	2	18.8	9.9443	96	0	30953	226460	200880	95588	291900	136860	5.37707	5.48859	5.30294	5.27664	5.53649	5.35542	0.999873	1.00004
90	A1L5B7;Q2KJD1	>tr|A1L5B7|A1L5B7_BOVIN SERPINE1 mRNA binding protein 1 OS=Bos taurus GN=SERBP1 PE=1 SV=1;>tr|Q2KJD1|Q2KJD1_BOVIN SERPINE1 mRNA binding protein 1 OS=Bos taurus GN=SERBP1 PE=1 SV=1	4	4	15	42.329	386	0	42234	263360	200020	162850	274480	222540	5.51203	5.55415	5.30107	5.50802	5.50977	5.56655	0.420122	0.846519
1222	E1BDP3	>tr|E1BDP3|E1BDP3_BOVIN Uncharacterized protein OS=Bos taurus GN=ALDH5A1 PE=3 SV=1	8	8	18.6	56.096	526	0	19963	143610	199520	74092	225700	90594	5.1866	5.29078	5.29999	5.16601	5.42479	5.17624	0.971979	1.00796
2896	P00171	>sp|P00171|CYB5_BOVIN Cytochrome b5 OS=Bos taurus GN=CYB5A PE=1 SV=3	5	5	47.8	15.329	134	0	26088	122390	199340	75928	133410	104050	5.30281	5.22135	5.29959	5.17664	5.19645	5.23638	0.088771	1.17876
3838	Q3MHN0	>sp|Q3MHN0|PSB6_BOVIN Proteasome subunit beta type-6 OS=Bos taurus GN=PSMB6 PE=1 SV=1	4	4	15.5	25.542	239	0	42044	215990	199130	134510	215380	156110	5.51007	5.46803	5.29914	5.42499	5.40447	5.41257	0.864927	1.02739
3785	Q32L93;F1MCZ0	>sp|Q32L93|GMPR2_BOVIN GMP reductase 2 OS=Bos taurus GN=GMPR2 PE=2 SV=1	3	3	12.6	38.032	348	0	27216	152530	198730	93310	176170	121970	5.32119	5.31696	5.29826	5.26616	5.31719	5.30539	0.401829	1.03727
3577	Q2HJB6	>tr|Q2HJB6|Q2HJB6_BOVIN Procollagen C-endopeptidase enhancer OS=Bos taurus GN=PCOLCE PE=2 SV=1	3	3	8.9	48.21	451	0	23305	105120	198730	126790	84512	139010	5.25382	5.15528	5.29826	5.39932	4.99818	5.36219	0.903281	0.960631
3036	P30535	>sp|P30535|TSPO_BOVIN Translocator protein OS=Bos taurus GN=TSPO PE=2 SV=1	2	2	8.9	18.927	169	0	27241	151520	198630	90431	152250	129360	5.32159	5.31407	5.29804	5.25255	5.25382	5.33094	0.29727	1.07679
1878	Q0IIF7;F1MJV5	>sp|Q0IIF7|UBP14_BOVIN Ubiquitin carboxyl-terminal hydrolase 14 OS=Bos taurus GN=USP14 PE=2 SV=3;>tr|F1MJV5|F1MJV5_BOVIN Ubiquitin carboxyl-terminal hydrolase OS=Bos taurus GN=USP14 PE=3 SV=2	8	8	23.7	56.012	494	0	25858	159200	198460	102480	163600	127520	5.29896	5.33554	5.29767	5.30688	5.28504	5.32472	0.774529	1.01199
1906	F1MKS5;Q9BGU1;Q9TS85;P33433	>tr|F1MKS5|F1MKS5_BOVIN Histidine-rich glycoprotein OS=Bos taurus GN=HRG PE=4 SV=2;>tr|Q9BGU1|Q9BGU1_BOVIN Histidine-rich glycoprotein OS=Bos taurus GN=BTHRG PE=2 SV=1;>tr|Q9TS85|Q9TS85_BOVIN Histidine-rich GLYCOPROTEIN=FACTOR XIIIA substrate (Fragments) O	5	5	9.7	60.743	536	0	48208	234460	198300	199240	155460	247470	5.56949	5.50367	5.29732	5.59561	5.26288	5.61266	0.822718	0.925643
2909	P00586	>sp|P00586|THTR_BOVIN Thiosulfate sulfurtransferase OS=Bos taurus GN=TST PE=1 SV=3	4	4	13.5	33.295	297	0	13899	110830	197780	51621	141710	63572	5.02935	5.17826	5.29618	5.00906	5.22266	5.02241	0.466814	1.21121
3679	Q2KJB1;F1MDV8;F1MCD0;A6QQL3	>sp|Q2KJB1|SEP10_BOVIN Septin-10 OS=Bos taurus GN=SEPT10 PE=2 SV=1;>tr|F1MDV8|F1MDV8_BOVIN Septin-10 (Fragment) OS=Bos taurus GN=SEPT10 PE=3 SV=2	6	6	17.4	52.809	453	0	20042	142080	196830	73706	131150	87606	5.18831	5.28613	5.29409	5.16374	5.18903	5.16168	0.0734769	1.21533
3525	Q29448	>sp|Q29448|HMGCL_BOVIN Hydroxymethylglutaryl-CoA lyase, mitochondrial OS=Bos taurus GN=HMGCL PE=2 SV=2	6	6	20.9	34.168	325	0	42135	183200	196700	173480	291910	187030	5.51101	5.39653	5.2938	5.53549	5.53651	5.49105	0.134935	0.757583
4355	Q9MZ06;Q4VS17	>sp|Q9MZ06|FGFP1_BOVIN Fibroblast growth factor-binding protein 1 OS=Bos taurus GN=FGFBP1 PE=1 SV=1;>tr|Q4VS17|Q4VS17_BOVIN FGFBP (Fragment) OS=Bos taurus PE=4 SV=1	5	5	22.2	26.188	234	0	49533	268230	196550	209950	309620	229010	5.58126	5.56211	5.29347	5.61835	5.56209	5.579	0.318184	0.780669
3940	Q3SZC4	>sp|Q3SZC4|NSF1C_BOVIN NSFL1 cofactor p47 OS=Bos taurus GN=NSFL1C PE=2 SV=1	8	8	27	40.653	370	0	28573	153830	195920	93126	157840	132750	5.34233	5.32064	5.29208	5.26531	5.26948	5.34218	0.418546	1.06176
2942	P07507	>sp|P07507|MGP_BOVIN Matrix Gla protein OS=Bos taurus GN=MGP PE=1 SV=1	2	2	23.3	12.217	103	0	18272	177960	195490	103580	91351	138620	5.14816	5.38392	5.29112	5.31151	5.03197	5.36097	0.764183	1.09543
400	A5PJN2;F1MW08	>sp|A5PJN2|ERO1A_BOVIN ERO1-like protein alpha OS=Bos taurus GN=ERO1L PE=2 SV=1	5	5	14.7	54.296	468	0	19668	109110	195470	76387	141860	106220	5.18013	5.17146	5.29108	5.17926	5.22312	5.24535	0.970737	0.996124
205	F1ME38;A4FV03	>tr|F1ME38|F1ME38_BOVIN Uncharacterized protein OS=Bos taurus GN=UBA6 PE=4 SV=1;>tr|A4FV03|A4FV03_BOVIN UBA6 protein OS=Bos taurus GN=UBA6 PE=2 SV=1	9	9	11.4	118.79	1057	0	34058	107540	195450	86625	145380	107530	5.41859	5.16517	5.29104	5.23388	5.23377	5.25067	0.516406	1.12761
3599	Q2KHZ9	>sp|Q2KHZ9|GCDH_BOVIN Glutaryl-CoA dehydrogenase, mitochondrial OS=Bos taurus GN=GCDH PE=2 SV=1	3	3	8.2	48.471	438	0	51580	193840	195430	135680	183270	155640	5.59885	5.42104	5.29099	5.42875	5.33435	5.41126	0.653017	1.11047
1035	E1B6Z6	>tr|E1B6Z6|E1B6Z6_BOVIN Uncharacterized protein (Fragment) OS=Bos taurus GN=LCN2 PE=1 SV=2	3	3	23.5	22.983	200	0	25592	183070	195330	111990	121040	77786	5.29447	5.39622	5.29077	5.34542	5.15419	5.11004	0.196568	1.33026
3916	Q3SZ32;E1BJ20;G3MXN8;E1BF97	>tr|Q3SZ32|Q3SZ32_BOVIN Elongin B OS=Bos taurus GN=TCEB2 PE=2 SV=1;>tr|E1BJ20|E1BJ20_BOVIN Uncharacterized protein OS=Bos taurus PE=4 SV=1	5	5	38.1	13.17	118	0	19705	156900	195070	81674	153820	109150	5.18095	5.32922	5.29019	5.20832	5.25827	5.25717	0.618196	1.06056
3111	P62248	>sp|P62248|MYDGF_BOVIN Myeloid-derived growth factor OS=Bos taurus GN=MYDGF PE=2 SV=1	3	3	20.7	19.03	174	0	25526	153820	195010	74907	198490	122790	5.29335	5.32061	5.29006	5.17076	5.369	5.3083	0.769334	1.04389
2794	Q2TBX6;G5E589	>sp|Q2TBX6|PSB1_BOVIN Proteasome subunit beta type-1 OS=Bos taurus GN=PSMB1 PE=1 SV=1;>tr|G5E589|G5E589_BOVIN Proteasome subunit beta type OS=Bos taurus GN=PSMB1 PE=3 SV=1	3	3	21.2	26.246	241	0	34536	132350	194850	113700	154140	143420	5.42464	5.25532	5.2897	5.352	5.25918	5.37575	0.93134	0.986832
3156	Q01314;G3X7B5	>sp|Q01314|AKT1_BOVIN RAC-alpha serine/threonine-protein kinase OS=Bos taurus GN=AKT1 PE=1 SV=2;>tr|G3X7B5|G3X7B5_BOVIN RAC-alpha serine/threonine-protein kinase OS=Bos taurus GN=AKT1 PE=4 SV=1	5	3	10.8	55.748	480	0	23789	157480	194390	95911	178220	116730	5.26275	5.33083	5.28867	5.2781	5.32222	5.28632	0.954233	0.996636
2585	F1N7T2	>tr|F1N7T2|F1N7T2_BOVIN Alpha-mannosidase OS=Bos taurus GN=MAN2A1 PE=3 SV=2	10	10	9.9	130.59	1145	0	35740	215380	194380	117550	250700	139110	5.43952	5.4668	5.28865	5.36646	5.47041	5.3625	0.983289	0.996629
4357	Q9N0F3;Q58DJ4;G8JKV4;Q58CS4	>sp|Q9N0F3|SYSM_BOVIN Serine--tRNA ligase, mitochondrial OS=Bos taurus GN=SARS2 PE=1 SV=1;>tr|Q58DJ4|Q58DJ4_BOVIN Seryl-tRNA synthetase 2 OS=Bos taurus GN=SARS2 PE=2 SV=1;>tr|G8JKV4|G8JKV4_BOVIN Serine--tRNA ligase, mitochondrial OS=Bos taurus GN=SARS2 PE=	6	6	18.3	58.295	518	0	29632	158820	194330	86711	166380	128230	5.35813	5.33451	5.28854	5.23431	5.29236	5.32713	0.278866	1.10271
4198	Q58DT4	>sp|Q58DT4|P5CR1_BOVIN Pyrroline-5-carboxylate reductase 1, mitochondrial OS=Bos taurus GN=PYCR1 PE=2 SV=1	8	7	30.9	33.453	320	0	49461	290380	194280	167370	426350	190560	5.58063	5.59657	5.28843	5.51991	5.70103	5.49917	0.515057	0.822571
680	A6QQ83	>tr|A6QQ83|A6QQ83_BOVIN THEM2 protein OS=Bos taurus GN=THEM2 PE=2 SV=1	3	3	21.3	16.857	155	0	29713	177200	193910	92282	214460	117790	5.35932	5.38206	5.2876	5.26135	5.40261	5.29025	0.654565	1.05907
2114	F1MSI2	>tr|F1MSI2|F1MSI2_BOVIN Uncharacterized protein (Fragment) OS=Bos taurus GN=AGRN PE=4 SV=1	10	10	6.9	215.2	2032	0	37673	152490	193790	94990	139940	120600	5.4624	5.31684	5.28733	5.27391	5.2172	5.30049	0.197854	1.23497
491	A6H744	>tr|A6H744|A6H744_BOVIN SUMO-conjugating enzyme UBC9 OS=Bos taurus GN=UBE2I PE=2 SV=1	2	2	7	18.007	158	0	21423	108700	193770	71585	95456	86781	5.21725	5.16983	5.28729	5.15106	5.05106	5.15757	0.0965757	1.27319
27	A0JND3	>sp|A0JND3|EOGT_BOVIN EGF domain-specific O-linked N-acetylglucosamine transferase OS=Bos taurus GN=EOGT PE=2 SV=1	4	4	7	61.748	527	0	43149	163000	193410	123250	152980	147740	5.52134	5.34579	5.28648	5.38702	5.2559	5.38864	0.650093	1.0982
1836	Q5EA36;F1MI47;Q2HJ77	>sp|Q5EA36|RBM14_BOVIN RNA-binding protein 14 OS=Bos taurus GN=RBM14 PE=2 SV=1;>tr|F1MI47|F1MI47_BOVIN RNA-binding protein 14 OS=Bos taurus GN=RBM14 PE=4 SV=1	8	8	14.6	69.602	669	0	31775	128260	193370	89412	141090	122500	5.38846	5.24169	5.28639	5.24763	5.22076	5.30728	0.404238	1.11418
4129	Q3ZCA2	>sp|Q3ZCA2|CPSF5_BOVIN Cleavage and polyadenylation specificity factor subunit 5 OS=Bos taurus GN=NUDT21 PE=2 SV=1	5	5	20.7	26.227	227	0	24570	145680	193080	79228	145010	101810	5.27678	5.297	5.28574	5.19512	5.23266	5.22693	0.00639768	1.17023
3068	P48427	>sp|P48427|TBCA_BOVIN Tubulin-specific chaperone A OS=Bos taurus GN=TBCA PE=1 SV=3	4	4	29.6	12.707	108	0	20356	127440	192980	93749	159370	128620	5.19506	5.23891	5.28551	5.2682	5.27367	5.32845	0.19603	0.890677
1295	E1BFZ0;E1BIC8	>tr|E1BFZ0|E1BFZ0_BOVIN Uncharacterized protein OS=Bos taurus GN=IRGQ PE=4 SV=2;>tr|E1BIC8|E1BIC8_BOVIN Uncharacterized protein OS=Bos taurus GN=IRGQ PE=4 SV=2	5	5	14.4	59.952	583	0	37881	163120	192900	113710	171140	147350	5.46479	5.34611	5.28533	5.35204	5.30461	5.38749	0.779225	1.04079
2589	Q2TA40;F1N7X3;G3X7M5	>sp|Q2TA40|NP1L4_BOVIN Nucleosome assembly protein 1-like 4 OS=Bos taurus GN=NAP1L4 PE=2 SV=1;>tr|F1N7X3|F1N7X3_BOVIN Nucleosome assembly protein 1-like 4 OS=Bos taurus GN=NAP1L4 PE=3 SV=1	4	3	15.8	43.985	386	0	19304	137260	192600	66627	164930	91993	5.17202	5.27114	5.28466	5.11989	5.28856	5.1829	0.495141	1.11043
377	A5PJ65	>sp|A5PJ65|RER1_BOVIN Protein RER1 OS=Bos taurus GN=RER1 PE=2 SV=2	2	2	9.7	22.863	196	0	37272	214920	192120	113120	242880	162120	5.45775	5.46588	5.28357	5.34978	5.45665	5.42898	0.896015	0.978581
627	A6QP26;F6QK60;B2CZT3;C6K7D3	>tr|A6QP26|A6QP26_BOVIN SIRT2 protein (Fragment) OS=Bos taurus GN=SIRT2 PE=2 SV=1;>tr|F6QK60|F6QK60_BOVIN Uncharacterized protein OS=Bos taurus GN=SIRT2 PE=4 SV=1;>tr|B2CZT3|B2CZT3_BOVIN Sirtuin-like protein 2 OS=Bos taurus GN=SIRT2 PE=2 SV=1	4	4	12.3	41.53	373	0	29913	172700	191930	95875	175660	142300	5.36223	5.37089	5.28314	5.27794	5.31593	5.37235	0.691865	1.03915
501	A6H788	>tr|A6H788|A6H788_BOVIN SNRPA1 protein OS=Bos taurus GN=SNRPA1 PE=2 SV=1	5	5	16.9	28.369	255	0	26463	142630	191560	74020	180070	102520	5.30901	5.28781	5.2823	5.16559	5.3267	5.22995	0.332936	1.12796
2696	G3MZD8	>tr|G3MZD8|G3MZD8_BOVIN Uncharacterized protein (Fragment) OS=Bos taurus GN=LOC101907314 PE=4 SV=1	3	3	8.2	47.216	437	0	41275	252510	191490	178230	219330	232880	5.50206	5.53588	5.28215	5.54722	5.41236	5.58627	0.474353	0.840904
2954	Q32LA7;P0C0S4;F1MT45	>sp|Q32LA7|H2AV_BOVIN Histone H2A.V OS=Bos taurus GN=H2AFV PE=2 SV=3;>sp|P0C0S4|H2AZ_BOVIN Histone H2A.Z OS=Bos taurus GN=H2AFZ PE=1 SV=2;>tr|F1MT45|F1MT45_BOVIN Histone H2A OS=Bos taurus GN=H2AFZ PE=3 SV=2	4	2	31.2	13.509	128	0	57155	170410	191410	116380	179050	163400	5.64342	5.36509	5.28196	5.36211	5.32423	5.43239	0.641365	1.1409
57	A1A4M0;F6RJY8	>tr|A1A4M0|A1A4M0_BOVIN Translocase of inner mitochondrial membrane 13 OS=Bos taurus GN=TIMM13 PE=2 SV=1;>tr|F6RJY8|F6RJY8_BOVIN Uncharacterized protein OS=Bos taurus GN=TIMM13 PE=4 SV=1	3	3	36.8	10.47	95	0	28363	253210	191400	130260	238200	167550	5.33912	5.53708	5.28194	5.41105	5.4482	5.44329	0.571403	0.89509
2733	G3N337	>tr|G3N337|G3N337_BOVIN Uncharacterized protein (Fragment) OS=Bos taurus GN=UAP1L1 PE=4 SV=1	4	3	7.8	56.711	510	0	14636	84610	191080	92436	149500	96389	5.05179	5.06102	5.28122	5.26208	5.2459	5.20317	0.241822	0.783959
3446	Q1JQB2	>sp|Q1JQB2|BUB3_BOVIN Mitotic checkpoint protein BUB3 OS=Bos taurus GN=BUB3 PE=2 SV=1	4	4	11	36.954	326	0	20359	128260	191060	68321	140080	86131	5.19513	5.24169	5.28117	5.13079	5.21764	5.1543	0.116508	1.17965
381	A5PJ93	>sp|A5PJ93|MZB1_BOVIN Marginal zone B- and B1-cell-specific protein OS=Bos taurus GN=MZB1 PE=2 SV=1	4	4	22.8	20.698	189	0	19540	128130	190600	47612	104250	114560	5.17729	5.24125	5.28012	4.97395	5.08934	5.27817	0.272266	1.31543
944	G3N0W1;CON__ENSEMBL:ENSBTAP00000001528;E1BKY4	>tr|G3N0W1|G3N0W1_BOVIN Uncharacterized protein OS=Bos taurus GN=ITSN1 PE=4 SV=1;>ENSEMBL:ENSBTAP00000001528 (Bos taurus) similar to intersectin long isoform 4;>tr|E1BKY4|E1BKY4_BOVIN Uncharacterized protein OS=Bos taurus GN=ITSN1 PE=4 SV=2	7	7	6.9	137.16	1215	0	44538	165940	190500	108340	163750	134740	5.5351	5.35355	5.27989	5.33103	5.28544	5.34864	0.434427	1.16899
3519	Q28104;A1XEC5	>sp|Q28104|COPE_BOVIN Coatomer subunit epsilon OS=Bos taurus GN=COPE PE=1 SV=3	7	7	30.5	34.481	308	0	23568	216930	190110	108060	230470	139340	5.25869	5.46992	5.27901	5.3299	5.43388	5.36322	0.618979	0.912445
2708	G3N0T0	>tr|G3N0T0|G3N0T0_BOVIN Uncharacterized protein OS=Bos taurus GN=LOC510369 PE=4 SV=1	6	3	31.7	24.575	218	0	21096	170760	190000	75882	184130	108380	5.21057	5.36599	5.27875	5.17638	5.33639	5.25409	0.671175	1.07025
3623	Q2KIG0	>sp|Q2KIG0|ETFD_BOVIN Electron transfer flavoprotein-ubiquinone oxidoreductase, mitochondrial OS=Bos taurus GN=ETFDH PE=2 SV=1	5	5	11	68.611	617	0	23806	151670	189820	99155	223040	129180	5.26306	5.3145	5.27834	5.29255	5.41964	5.33034	0.200659	0.866543
1388	E1BIN5	>tr|E1BIN5|E1BIN5_BOVIN Uncharacterized protein OS=Bos taurus GN=CUL3 PE=3 SV=2	8	8	12.9	88.958	768	0	26996	144850	189570	93496	152740	123060	5.31767	5.29452	5.27777	5.26703	5.25521	5.30926	0.386645	1.04589
3524	Q29437	>sp|Q29437|AOCX_BOVIN Primary amine oxidase, liver isozyme OS=Bos taurus PE=1 SV=1	15	6	30.4	84.756	762	0	27761	138480	189420	83953	173060	90687	5.32981	5.27499	5.27743	5.22027	5.30946	5.17669	0.244353	1.14447
3828	Q3MHG1	>sp|Q3MHG1|SPTC1_BOVIN Serine palmitoyltransferase 1 OS=Bos taurus GN=SPTLC1 PE=2 SV=1	9	9	25.4	52.787	473	0	45729	197680	188830	136790	235020	188910	5.54656	5.42956	5.27607	5.43229	5.44237	5.4954	0.651977	0.913503
1916	Q3SYZ7;F1ML72	>tr|Q3SYZ7|Q3SYZ7_BOVIN RPL34 protein (Fragment) OS=Bos taurus GN=RPL34 PE=2 SV=1;>tr|F1ML72|F1ML72_BOVIN Uncharacterized protein (Fragment) OS=Bos taurus GN=RPL34 PE=4 SV=1	3	3	21.2	12.778	113	0	50847	262710	188590	113830	263590	182750	5.59264	5.55308	5.27552	5.35249	5.49219	5.481	0.78537	1.0761
3793	Q32LG5	>sp|Q32LG5|REEP6_BOVIN Receptor expression-enhancing protein 6 OS=Bos taurus GN=REEP6 PE=2 SV=1	3	3	16.8	20.574	185	0	25289	239750	188560	101670	309390	158810	5.2893	5.51336	5.27545	5.30343	5.56177	5.42002	0.555166	0.853028
371	A5D9G1;Q2KIC1;F1MJP7	>tr|A5D9G1|A5D9G1_BOVIN UDP-N-acteylglucosamine pyrophosphorylase 1 OS=Bos taurus GN=UAP1 PE=2 SV=1;>tr|Q2KIC1|Q2KIC1_BOVIN UDP-N-acteylglucosamine pyrophosphorylase 1 OS=Bos taurus GN=UAP1 PE=2 SV=1;>tr|F1MJP7|F1MJP7_BOVIN Uncharacterized protein OS=Bos t	7	6	17.5	58.535	521	0	31235	222020	188240	102380	223060	140310	5.38101	5.47999	5.27471	5.30645	5.41968	5.36623	0.841405	1.03383
3174	Q05B71	>sp|Q05B71|CISD2_BOVIN CDGSH iron-sulfur domain-containing protein 2 OS=Bos taurus GN=CISD2 PE=2 SV=1	4	4	31.1	15.278	135	0	54334	181010	187870	107180	159930	136020	5.62144	5.3913	5.27386	5.32635	5.27519	5.35274	0.349266	1.29055
2638	F6RYN2;A5D9E0;E1BB24	>tr|F6RYN2|F6RYN2_BOVIN Uncharacterized protein OS=Bos taurus GN=RBM47 PE=4 SV=1;>tr|A5D9E0|A5D9E0_BOVIN Putative uncharacterized protein DKFZp686F02235 (Fragment) OS=Bos taurus GN=DKFZp686F02235 PE=2 SV=1	10	10	21.7	64.024	591	0	39151	201960	187740	141280	215730	189010	5.47911	5.43887	5.27356	5.44632	5.40517	5.49563	0.488841	0.887442
521	A6H7H3;Q5E9H7	>tr|A6H7H3|A6H7H3_BOVIN LOC789567 protein OS=Bos taurus GN=LOC789567 PE=2 SV=1	9	9	34.3	34.928	312	0	17437	141090	187000	72573	167830	124220	5.12784	5.2831	5.27184	5.15701	5.29613	5.31333	0.711885	0.937785
4333	Q8SQB8	>sp|Q8SQB8|ITB6_BOVIN Integrin beta-6 OS=Bos taurus GN=ITGB6 PE=1 SV=1	5	5	10.2	85.892	788	0	15108	118660	186680	83782	154390	99235	5.06558	5.2079	5.2711	5.21939	5.25988	5.21581	0.466489	0.890909
2265	Q3ZBV1;F1MXJ5	>sp|Q3ZBV1|IST1_BOVIN IST1 homolog OS=Bos taurus GN=IST1 PE=2 SV=1;>tr|F1MXJ5|F1MXJ5_BOVIN IST1 homolog OS=Bos taurus GN=IST1 PE=4 SV=2	5	5	14.3	39.79	364	0	25739	115880	186460	98473	112620	107220	5.29696	5.19761	5.27059	5.28955	5.12288	5.24942	0.586847	1.08252
1910	F1MKU9;A7E392	>tr|F1MKU9|F1MKU9_BOVIN Uncharacterized protein OS=Bos taurus GN=TCERG1 PE=4 SV=2	6	6	7.2	120.23	1062	0	15638	130550	186220	70596	141270	104570	5.08055	5.24938	5.27003	5.14502	5.22131	5.23855	0.98151	0.996231
2388	Q0VCS3;F1N1A3;Q95M59	>tr|Q0VCS3|Q0VCS3_BOVIN UBQLN1 protein OS=Bos taurus GN=UBQLN1 PE=2 SV=1;>tr|F1N1A3|F1N1A3_BOVIN Uncharacterized protein OS=Bos taurus GN=UBQLN1 PE=4 SV=1;>tr|Q95M59|Q95M59_BOVIN Retina ubiquilin OS=Bos taurus GN=UBQLN1 PE=2 SV=1	5	2	15.1	62.426	589	0	29909	147290	186120	98551	155560	116580	5.36217	5.30177	5.26979	5.2899	5.26316	5.28577	0.326651	1.07556
2151	F1MTZ1;Q3ZBA8	>tr|F1MTZ1|F1MTZ1_BOVIN Protein NDRG2 OS=Bos taurus GN=NDRG2 PE=1 SV=2;>sp|Q3ZBA8|NDRG2_BOVIN Protein NDRG2 OS=Bos taurus GN=NDRG2 PE=2 SV=1	3	3	9.6	39.169	356	0	42505	166780	186080	123250	108820	142250	5.51481	5.35574	5.2697	5.38702	5.10797	5.37219	0.475218	1.23317
4321	Q8HYI9	>sp|Q8HYI9|PFD5_BOVIN Prefoldin subunit 5 OS=Bos taurus GN=PFDN5 PE=2 SV=1	3	3	26	17.385	154	0	28553	147600	185650	95435	156870	118930	5.34202	5.30269	5.26869	5.27594	5.2668	5.29443	0.325526	1.06025
1462	E1BL12;I6L9J7	>tr|E1BL12|E1BL12_BOVIN Uncharacterized protein OS=Bos taurus GN=PREB PE=4 SV=1;>tr|I6L9J7|I6L9J7_BOVIN PREB protein OS=Bos taurus GN=PREB PE=2 SV=1	6	6	21.3	45.788	418	0	30597	158610	185640	96287	201970	138240	5.37205	5.33393	5.26867	5.2798	5.37655	5.35978	0.760981	0.968664
288	F1MWN1;A5D785;Q58DL4	>tr|F1MWN1|F1MWN1_BOVIN Exportin-2 OS=Bos taurus GN=CSE1L PE=4 SV=1;>sp|A5D785|XPO2_BOVIN Exportin-2 OS=Bos taurus GN=CSE1L PE=2 SV=1	10	10	11.2	110.4	971	0	15414	100300	185400	63101	164940	87195	5.07429	5.1349	5.26811	5.09627	5.28859	5.15963	0.794588	0.949737
2364	F1N0E6;Q0V8B5	>tr|F1N0E6|F1N0E6_BOVIN Uncharacterized protein OS=Bos taurus GN=VWA5A PE=4 SV=2;>tr|Q0V8B5|Q0V8B5_BOVIN BCSC-1 isoform 1 (Fragment) OS=Bos taurus GN=LOH11CR2A PE=2 SV=1	4	4	6.6	88.069	800	0	27407	110810	185100	87562	102410	107170	5.32423	5.17818	5.26741	5.23855	5.0816	5.24922	0.386868	1.16632
4264	Q5E9M8	>sp|Q5E9M8|SFXN1_BOVIN Sideroflexin-1 OS=Bos taurus GN=SFXN1 PE=2 SV=3	4	3	14.6	35.689	322	0	39997	155210	184570	86682	188970	104960	5.4884	5.32452	5.26616	5.23417	5.34765	5.24017	0.322856	1.21814
2433	Q3SZJ4;F1N2W0	>sp|Q3SZJ4|PTGR1_BOVIN Prostaglandin reductase 1 OS=Bos taurus GN=PTGR1 PE=2 SV=1;>tr|F1N2W0|F1N2W0_BOVIN Prostaglandin reductase 1 OS=Bos taurus GN=PTGR1 PE=1 SV=1	5	4	18.8	35.706	329	0	16958	175230	184470	94183	125350	99263	5.11574	5.37721	5.26593	5.27021	5.16938	5.21593	0.693059	1.08256
231	A4FV90;F6QNC4	>tr|A4FV90|A4FV90_BOVIN PCCA protein OS=Bos taurus GN=PCCA PE=2 SV=1;>tr|F6QNC4|F6QNC4_BOVIN Uncharacterized protein OS=Bos taurus GN=PCCA PE=4 SV=1	6	6	11.6	81.717	741	0	34875	218950	184010	116250	214480	164820	5.42888	5.47394	5.26484	5.36163	5.40265	5.43615	0.878605	0.975162
1974	F1MMN6	>tr|F1MMN6|F1MMN6_BOVIN Uncharacterized protein (Fragment) OS=Bos taurus GN=ITGA1 PE=3 SV=2	7	7	8.4	130.29	1172	0	21495	119660	183600	134060	161970	105540	5.21871	5.21155	5.26387	5.42354	5.28069	5.24256	0.216631	0.823721
232	A4FV92	>tr|A4FV92|A4FV92_BOVIN CYP27A1 protein OS=Bos taurus GN=CYP27A1 PE=2 SV=1	6	6	16.1	60.34	534	0	23388	114920	183600	73662	126820	96435	5.25536	5.194	5.26387	5.16348	5.17445	5.20338	0.0838281	1.14106
2875	O02741	>sp|O02741|ISG15_BOVIN Ubiquitin-like protein ISG15 OS=Bos taurus GN=ISG15 PE=2 SV=3	4	4	30.5	17.31	154	0	30570	117570	183350	66562	156220	72581	5.37167	5.2039	5.26328	5.11946	5.265	5.07996	0.170016	1.33294
4268	Q5E9R3;F1N6N3	>sp|Q5E9R3|EHD1_BOVIN EH domain-containing protein 1 OS=Bos taurus GN=EHD1 PE=1 SV=1	11	5	23.2	60.681	534	0	19286	117710	182360	78193	141360	93762	5.17161	5.20441	5.26093	5.1894	5.22159	5.19117	0.700946	1.02706
737	F1N218;A7E357	>tr|F1N218|F1N218_BOVIN Uncharacterized protein OS=Bos taurus GN=NOP58 PE=4 SV=2;>tr|A7E357|A7E357_BOVIN NOP58 protein (Fragment) OS=Bos taurus GN=NOP58 PE=2 SV=1	6	6	14.4	59.492	529	0	23356	131910	181800	80962	144400	95282	5.25477	5.25388	5.25959	5.20452	5.23083	5.19815	0.0114955	1.10895
4089	Q3ZBN0	>sp|Q3ZBN0|ABRAL_BOVIN Costars family protein ABRACL OS=Bos taurus GN=ABRACL PE=3 SV=1	3	3	37	9.0464	81	0	14704	86788	181100	65994	123320	93860	5.05381	5.07206	5.25792	5.11574	5.16229	5.19162	0.698925	0.936224
653	P08814;A6QPM9;F1N7I3	>sp|P08814|PTMS_BOVIN Parathymosin OS=Bos taurus GN=PTMS PE=1 SV=2;>tr|A6QPM9|A6QPM9_BOVIN PTMS protein OS=Bos taurus GN=PTMS PE=2 SV=1;>tr|F1N7I3|F1N7I3_BOVIN Parathymosin (Fragment) OS=Bos taurus GN=PTMS PE=1 SV=1	3	3	22.5	11.457	102	0	9302.2	89491	180830	59702	76499	64264	4.85496	5.08538	5.25727	5.07223	4.95492	5.02711	0.714061	1.11631
1274	E1BF69	>tr|E1BF69|E1BF69_BOVIN Uncharacterized protein OS=Bos taurus GN=IFI44L PE=4 SV=2	6	6	14.1	49.954	441	0	14698	53951	180570	41047	67562	52992	5.05363	4.8656	5.25665	4.90952	4.90096	4.94335	0.283476	1.38256
2555	F1N719;Q0V8L5;Q0V8M3	>tr|F1N719|F1N719_BOVIN Serine/threonine-protein phosphatase OS=Bos taurus GN=PPP5C PE=3 SV=1;>tr|Q0V8L5|Q0V8L5_BOVIN Serine/threonine-protein phosphatase (Fragment) OS=Bos taurus GN=PPP5C PE=2 SV=1;>tr|Q0V8M3|Q0V8M3_BOVIN Serine/threonine-protein phosphat	3	3	4.8	56.881	499	0	23227	109510	180230	77790	208910	92222	5.25236	5.17305	5.25583	5.18716	5.39122	5.18398	0.732285	0.939637
4013	Q3T0Q6	>sp|Q3T0Q6|CNBP_BOVIN Cellular nucleic acid-binding protein OS=Bos taurus GN=CNBP PE=2 SV=1	2	2	14.1	18.742	170	0	32016	142420	179490	123430	145430	143340	5.39174	5.28717	5.25404	5.38766	5.23391	5.37551	0.756864	0.95197
784	F1MQV8;A7MB45	>tr|F1MQV8|F1MQV8_BOVIN Acyl-CoA synthetase short-chain family member 3, mitochondrial OS=Bos taurus GN=ACSS3 PE=4 SV=1;>sp|A7MB45|ACSS3_BOVIN Acyl-CoA synthetase short-chain family member 3, mitochondrial OS=Bos taurus GN=ACSS3 PE=2 SV=1	7	7	11.4	74.744	686	0	25162	123180	179410	73192	113050	128850	5.28712	5.22414	5.25385	5.1607	5.12453	5.32923	0.486937	1.12258
2311	F1MYV9;Q1JQD5	>tr|F1MYV9|F1MYV9_BOVIN Uncharacterized protein OS=Bos taurus GN=OXSR1 PE=1 SV=1;>tr|Q1JQD5|Q1JQD5_BOVIN OXSR1 protein OS=Bos taurus GN=OXSR1 PE=2 SV=1	8	8	16.3	57.926	527	0	27164	129160	179100	88993	163490	108280	5.32036	5.24473	5.2531	5.24559	5.28475	5.25369	0.692308	1.02657
3576	Q2HJ97	>sp|Q2HJ97|PHB2_BOVIN Prohibitin-2 OS=Bos taurus GN=PHB2 PE=2 SV=1	13	13	46.8	33.357	299	0	31260	193420	178940	109260	192970	140830	5.38136	5.4201	5.25271	5.3347	5.35675	5.36784	0.975174	0.996078
493	A6H767	>sp|A6H767|NP1L1_BOVIN Nucleosome assembly protein 1-like 1 OS=Bos taurus GN=NAP1L1 PE=2 SV=1	5	4	19.2	45.376	391	0	24083	156030	178790	92731	169800	113950	5.26808	5.32681	5.25234	5.26346	5.3012	5.27586	0.933569	1.00516
3395	Q17Q89	>sp|Q17Q89|PFD6_BOVIN Prefoldin subunit 6 OS=Bos taurus GN=PFDN6 PE=2 SV=1	4	4	33.3	14.554	129	0	21582	134830	178710	83811	146320	104580	5.22046	5.26339	5.25215	5.21954	5.23656	5.23859	0.387175	1.03221
424	A5PJY0;F1ME46	>tr|A5PJY0|A5PJY0_BOVIN LMAN1 protein OS=Bos taurus GN=LMAN1 PE=2 SV=1;>tr|F1ME46|F1ME46_BOVIN Uncharacterized protein OS=Bos taurus GN=LMAN1 PE=1 SV=2	4	4	14.3	58.056	518	0	37039	210670	178320	137510	236920	151950	5.45503	5.4572	5.2512	5.43457	5.44586	5.40084	0.602807	0.913524
2418	Q2HJG2;F1N238	>sp|Q2HJG2|PUF60_BOVIN Poly(U)-binding-splicing factor PUF60 OS=Bos taurus GN=PUF60 PE=2 SV=1;>tr|F1N238|F1N238_BOVIN Poly(U)-binding-splicing factor PUF60 OS=Bos taurus GN=PUF60 PE=4 SV=1	3	3	10.2	57.087	530	0	23133	132040	178110	95382	125000	118100	5.2506	5.25431	5.25069	5.2757	5.16817	5.29139	0.869645	1.01573
4310	Q7YS70	>sp|Q7YS70|MECR_BOVIN Trans-2-enoyl-CoA reductase, mitochondrial OS=Bos taurus GN=MECR PE=1 SV=1	9	3	32.7	40.274	373	0	49445	232430	177930	200040	298740	204270	5.58049	5.49989	5.25025	5.59735	5.54655	5.52935	0.323386	0.768765
3168	Q05204	>sp|Q05204|LAMP1_BOVIN Lysosome-associated membrane glycoprotein 1 OS=Bos taurus GN=LAMP1 PE=1 SV=2	5	5	10.8	44.152	409	0	21513	84634	177900	75487	113600	83862	5.21907	5.06114	5.25018	5.17411	5.12664	5.14271	0.65517	1.069
4111	Q3ZBX5	>tr|Q3ZBX5|Q3ZBX5_BOVIN Small inducible cytokine subfamily E, member 1 (Endothelial monocyte-activating) OS=Bos taurus GN=SCYE1 PE=1 SV=2	6	6	23	35.412	322	0	30758	149320	177850	116240	211300	148730	5.37433	5.30772	5.25005	5.36159	5.39616	5.39154	0.125765	0.846454
3505	Q27957	>sp|Q27957|TPPP_BOVIN Tubulin polymerization-promoting protein OS=Bos taurus GN=TPPP PE=1 SV=1	3	3	11.9	23.472	218	0	53396	109500	177700	94675	100210	110980	5.61388	5.17301	5.24969	5.27247	5.07217	5.26439	0.39849	1.38841
2128	F1MT41	>tr|F1MT41|F1MT41_BOVIN Uncharacterized protein (Fragment) OS=Bos taurus GN=PTGFRN PE=4 SV=1	4	4	4.8	98.895	882	0	31870	113470	177020	79179	91878	112490	5.38975	5.18848	5.24802	5.19485	5.03447	5.27026	0.300427	1.28496
209	F1N6C2;A4FV10	>tr|F1N6C2|F1N6C2_BOVIN Uncharacterized protein (Fragment) OS=Bos taurus GN=TMED4 PE=3 SV=1;>tr|A4FV10|A4FV10_BOVIN TMED4 protein (Fragment) OS=Bos taurus GN=TMED4 PE=2 SV=1	6	5	30.3	27.506	241	0	20626	142220	176910	97507	204070	126520	5.20079	5.28656	5.24775	5.28527	5.38104	5.3213	0.0872852	0.823816
30	Q865A3;A0JNE6	>tr|Q865A3|Q865A3_BOVIN Double stranded RNA-dependent protein kinase OS=Bos taurus GN=PKR PE=2 SV=1;>tr|A0JNE6|A0JNE6_BOVIN Eukaryotic translation initiation factor 2-alpha kinase 2 OS=Bos taurus GN=EIF2AK2 PE=2 SV=1	4	4	9.6	60.215	533	0	29623	176510	176850	95351	164400	125350	5.358	5.38037	5.2476	5.27556	5.28716	5.31727	0.456282	1.08474
3705	Q2NKR5	>tr|Q2NKR5|Q2NKR5_BOVIN Chromosome 10 open reading frame 116 ortholog OS=Bos taurus GN=C28H10ORF116 PE=1 SV=1	2	2	68.4	7.9127	76	0	17439	118100	176680	69544	109660	91294	5.12789	5.20585	5.24719	5.1385	5.11131	5.17958	0.277421	1.12335
1480	E1BLV1;G3N0Z5	>tr|E1BLV1|E1BLV1_BOVIN Oxysterol-binding protein OS=Bos taurus GN=OSBPL1A PE=3 SV=2;>tr|G3N0Z5|G3N0Z5_BOVIN Uncharacterized protein OS=Bos taurus GN=OSBPL1A PE=4 SV=1	2	2	2.8	108.44	952	0	18333	163860	176330	53663	209040	86141	5.1496	5.34807	5.24633	5.02591	5.39149	5.15435	0.661013	1.14134
1119	E1B9T9;Q2T9Z1;F1MG01	>tr|E1B9T9|E1B9T9_BOVIN Uncharacterized protein OS=Bos taurus GN=DDI2 PE=4 SV=2	6	6	18.3	44.58	399	0	24643	125570	176020	68206	145900	82739	5.27806	5.23249	5.24556	5.13006	5.23532	5.13685	0.0818855	1.21514
244	A4IFA7	>sp|A4IFA7|CBR4_BOVIN Carbonyl reductase family member 4 OS=Bos taurus GN=CBR4 PE=2 SV=1	4	4	26.2	25.269	237	0	49378	192140	175100	120310	259010	169650	5.5799	5.41722	5.24329	5.37654	5.48458	5.4487	0.832096	0.94812
2046	F1MQ21;I3PWW8;Q1MW22;A8KC73	>tr|F1MQ21|F1MQ21_BOVIN Uncharacterized protein (Fragment) OS=Bos taurus GN=NES PE=4 SV=2	3	3	2.6	168.1	1539	0	26030	168520	174850	89238	176970	115970	5.30184	5.36025	5.24267	5.24679	5.31916	5.28349	0.667635	1.04337
3961	Q3SZN4	>tr|Q3SZN4|Q3SZN4_BOVIN Cold inducible RNA binding protein OS=Bos taurus GN=CIRBP PE=2 SV=1	3	3	21.6	23.187	213	0	26808	191350	174780	174000	244560	184240	5.31463	5.41543	5.24249	5.53679	5.45965	5.48453	0.0370109	0.676903
713	A6QR01	>tr|A6QR01|A6QR01_BOVIN LRRC47 protein OS=Bos taurus GN=LRRC47 PE=2 SV=1	9	9	20.1	63.635	581	0	29228	149260	174300	114220	213030	137310	5.35217	5.30754	5.2413	5.35398	5.3997	5.35684	0.120089	0.851458
2081	F1MR63;Q3T0V2	>tr|F1MR63|F1MR63_BOVIN Uncharacterized protein OS=Bos taurus GN=ABHD14A PE=1 SV=2;>tr|Q3T0V2|Q3T0V2_BOVIN Aminoacylase-1 OS=Bos taurus GN=ACY1 PE=1 SV=1	8	8	24	55.519	501	0	19533	124390	174250	70023	129310	82556	5.17714	5.22838	5.24117	5.14148	5.18289	5.13589	0.0645451	1.15383
4054	Q3T156	>tr|Q3T156|Q3T156_BOVIN Chromosome 9 open reading frame 46 ortholog OS=Bos taurus GN=C8H9ORF46 PE=2 SV=1	2	2	12.9	17.108	147	0	48857	215790	173900	144870	185450	184910	5.5753	5.46763	5.2403	5.45721	5.33949	5.4861	0.999025	1.00033
861	A7Z065;G3N365;Q6IEF4;O97594	>tr|A7Z065|A7Z065_BOVIN Structural maintenance of chromosomes protein OS=Bos taurus GN=SMC3 PE=2 SV=1;>tr|G3N365|G3N365_BOVIN Structural maintenance of chromosomes protein OS=Bos taurus GN=SMC3 PE=3 SV=1;>tr|Q6IEF4|Q6IEF4_BOVIN Structural maintenance of ch	11	11	12.9	141.54	1217	0	25878	105640	173630	75714	110940	86926	5.2993	5.15743	5.23962	5.17541	5.11635	5.15829	0.140219	1.20809
300	F6QHN4;A5D7C6;Q9XTA2	>tr|F6QHN4|F6QHN4_BOVIN Prolyl endopeptidase (Fragment) OS=Bos taurus GN=PREP PE=4 SV=1;>tr|A5D7C6|A5D7C6_BOVIN PREP protein OS=Bos taurus GN=PREP PE=2 SV=1;>sp|Q9XTA2|PPCE_BOVIN Prolyl endopeptidase OS=Bos taurus GN=PREP PE=2 SV=1	6	6	10.1	79.758	702	0	29199	97266	173580	100600	155250	125310	5.35174	5.12156	5.2395	5.29883	5.26229	5.31713	0.465149	0.880745
4368	Q9TU47	>sp|Q9TU47|IF6_BOVIN Eukaryotic translation initiation factor 6 OS=Bos taurus GN=EIF6 PE=2 SV=2	6	6	40.8	26.513	245	0	19158	106500	173540	74235	132420	100010	5.16872	5.16095	5.2394	5.16685	5.19321	5.21919	0.913045	0.992217
1501	Q0VCJ5;E1BMG1	>tr|Q0VCJ5|Q0VCJ5_BOVIN MOB1, Mps One Binder kinase activator-like 1B (Yeast) OS=Bos taurus GN=MOBKL1B PE=2 SV=1;>tr|E1BMG1|E1BMG1_BOVIN Uncharacterized protein OS=Bos taurus GN=MOB1B PE=4 SV=1	2	2	8.3	25.079	216	0	14459	129370	173280	68028	105280	83309	5.04651	5.24543	5.23875	5.12892	5.09361	5.13983	0.447569	1.13792
2806	Q2TBX2;G5E5K1	>sp|Q2TBX2|PFD3_BOVIN Prefoldin subunit 3 OS=Bos taurus GN=VBP1 PE=2 SV=1;>tr|G5E5K1|G5E5K1_BOVIN Prefoldin subunit 3 OS=Bos taurus GN=VBP1 PE=4 SV=1	3	3	19.3	22.482	197	0	11098	75728	173190	66908	162080	85049	4.93161	5.01286	5.23852	5.12171	5.28099	5.14881	0.303621	0.753633
3863	Q3SWX9	>sp|Q3SWX9|RAD21_BOVIN Double-strand-break repair protein rad21 homolog OS=Bos taurus GN=RAD21 PE=2 SV=1	4	4	9.7	71.513	630	0	32720	65617	172830	81666	123640	81422	5.40118	4.95062	5.23762	5.20828	5.16342	5.12988	0.837292	1.06974
474	A5PKK0	>tr|A5PKK0|A5PKK0_BOVIN FAM151B protein OS=Bos taurus GN=FAM151B PE=2 SV=1	3	3	17.4	31.38	276	0	22053	150600	172550	86051	139280	108580	5.22984	5.31142	5.23692	5.23099	5.21515	5.25489	0.418501	1.061
2376	F1N0Y1	>tr|F1N0Y1|F1N0Y1_BOVIN Uncharacterized protein OS=Bos taurus GN=SCRIB PE=4 SV=2	11	11	9.4	173.35	1611	0	42592	160870	171940	116290	184120	137540	5.5157	5.34007	5.23538	5.36178	5.33636	5.35757	0.892624	1.02757
1790	F1MGJ5	>tr|F1MGJ5|F1MGJ5_BOVIN Uncharacterized protein (Fragment) OS=Bos taurus GN=SEL1L PE=4 SV=2	5	5	7.7	94.29	840	0	25346	147660	171480	97075	247930	137190	5.29028	5.30286	5.23421	5.28334	5.46559	5.35646	0.179284	0.80783
3753	Q2TBX5	>sp|Q2TBX5|SSRD_BOVIN Translocon-associated protein subunit delta OS=Bos taurus GN=SSR4 PE=2 SV=1	5	5	36.6	18.814	172	0	37311	234250	171120	135570	239780	197360	5.45821	5.50328	5.2333	5.4284	5.45107	5.5144	0.489851	0.858302
765	A7MAZ3	>sp|A7MAZ3|UBA5_BOVIN Ubiquitin-like modifier-activating enzyme 5 OS=Bos taurus GN=UBA5 PE=2 SV=1	5	5	13.6	44.696	404	0	34354	258610	171000	131760	284360	189870	5.42235	5.54625	5.233	5.41602	5.52513	5.4976	0.459946	0.833585
3533	Q29RI9	>sp|Q29RI9|MAT2B_BOVIN Methionine adenosyltransferase 2 subunit beta OS=Bos taurus GN=MAT2B PE=2 SV=1	4	4	14.7	37.768	334	0	26269	131980	170450	81849	161310	96401	5.30581	5.25411	5.2316	5.20925	5.27892	5.20322	0.365823	1.07988
114	A2VDX0;Q8MIK3	>tr|A2VDX0|A2VDX0_BOVIN TWF2 protein OS=Bos taurus GN=TWF2 PE=2 SV=1	5	2	15.2	39.564	349	0	19957	111690	170410	65036	113140	81259	5.18647	5.18161	5.23149	5.10939	5.12488	5.12901	0.00971606	1.19885
1406	E1BJB1;Q6B856;G3X7R7;Q148E2;G3N1W7	>tr|E1BJB1|E1BJB1_BOVIN Tubulin beta-2B chain OS=Bos taurus GN=TUBB2B PE=1 SV=1;>sp|Q6B856|TBB2B_BOVIN Tubulin beta-2B chain OS=Bos taurus GN=TUBB2B PE=1 SV=2;>tr|G3X7R7|G3X7R7_BOVIN Tubulin beta-2B chain OS=Bos taurus GN=TUBB2B PE=1 SV=1	17	4	56.4	49.906	445	0	16713	131430	170150	76981	100260	92866	5.10942	5.25229	5.23083	5.18262	5.07239	5.187	0.437008	1.12247
703	F6QYV9;A6QQT5;P79128	>tr|F6QYV9|F6QYV9_BOVIN Uncharacterized protein OS=Bos taurus GN=SSRP1 PE=4 SV=1;>tr|A6QQT5|A6QQT5_BOVIN SSRP1 protein OS=Bos taurus GN=SSRP1 PE=2 SV=1	6	6	9.7	81.071	709	0	14755	103440	169810	54506	108150	79174	5.05531	5.14829	5.22996	5.03268	5.10529	5.11772	0.356989	1.14628
398	E1B8I9;A5PJM0;G3X6F9;A1L584;A5PKK4	>tr|E1B8I9|E1B8I9_BOVIN Uncharacterized protein OS=Bos taurus GN=MBNL3 PE=4 SV=2;>tr|A5PJM0|A5PJM0_BOVIN MBNL1 protein OS=Bos taurus GN=MBNL1 PE=2 SV=1;>tr|G3X6F9|G3X6F9_BOVIN Uncharacterized protein OS=Bos taurus GN=MBNL1 PE=4 SV=1;>tr|A1L584|A1L584_BOVIN	3	3	8.3	37.096	339	0	19291	118470	169350	69053	142850	101190	5.17172	5.20721	5.22879	5.13542	5.22614	5.22428	0.841776	1.01694
2746	P52505;G3X6L0	>sp|P52505|ACPM_BOVIN Acyl carrier protein, mitochondrial OS=Bos taurus GN=NDUFAB1 PE=1 SV=2;>tr|G3X6L0|G3X6L0_BOVIN Acyl carrier protein OS=Bos taurus GN=NDUFAB1 PE=1 SV=1	3	3	15.4	17.402	156	0	12209	82550	169000	108770	207160	179960	4.97305	5.05032	5.22789	5.33275	5.38757	5.47432	0.0216179	0.484775
718	A6QR21;Q9N285	>tr|A6QR21|A6QR21_BOVIN Mitochondrial carrier homolog 2 OS=Bos taurus GN=MTCH2 PE=2 SV=1;>sp|Q9N285|MTCH2_BOVIN Mitochondrial carrier homolog 2 OS=Bos taurus GN=MTCH2 PE=2 SV=2	6	6	24.4	33.265	303	0	37061	172790	168750	123970	230670	169940	5.45529	5.37112	5.22724	5.38955	5.43425	5.44944	0.348332	0.844896
3082	P52898;Q2TBN0;M0QW21;F1MNC0;F1MK69;D0VDT4;E1BP71;Q9TRG4;M0QVY9;G3X704;M0QW04;Q8HZ63;Q8HZ62;Q3ZCA6;Q3ZBG2;P52897;P05980;M0QW25;F1MT58;M0QW14;E1BBH6;E1BG58;G3X7D7	>sp|P52898|DDBX_BOVIN Dihydrodiol dehydrogenase 3 OS=Bos taurus PE=2 SV=1;>tr|Q2TBN0|Q2TBN0_BOVIN Aldo-keto reductase family 1, member C3 (3-alpha hydroxysteroid dehydrogenase, type II) OS=Bos taurus GN=AKR1C3 PE=2 SV=1;>tr|M0QW21|M0QW21_BOVIN Uncharacteri	9	9	39.3	36.784	323	0	29623	78957	168090	56086	343530	103560	5.358	5.03099	5.22554	5.04509	5.60723	5.23433	0.6588	0.811509
4180	Q58D31	>sp|Q58D31|DHSO_BOVIN Sorbitol dehydrogenase OS=Bos taurus GN=SORD PE=2 SV=3	4	4	16.3	38.099	356	0	38771	209560	168050	126250	273200	153370	5.47488	5.45491	5.22544	5.39747	5.50774	5.40488	0.587259	0.887933
134	A2VE46	>tr|A2VE46|A2VE46_BOVIN Chloride intracellular channel 2 OS=Bos taurus GN=CLIC2 PE=2 SV=1	7	7	36	28.336	247	0	37007	127390	167610	94893	163240	112390	5.45465	5.23874	5.2243	5.27347	5.28409	5.26987	0.707408	1.07173
2957	P10103;E1BMK2	>sp|P10103|HMGB1_BOVIN High mobility group protein B1 OS=Bos taurus GN=HMGB1 PE=1 SV=3;>tr|E1BMK2|E1BMK2_BOVIN High mobility group protein B1 OS=Bos taurus GN=HMGB1 PE=4 SV=2	5	4	23.3	24.908	215	0	8540.6	118330	167360	59715	134810	73273	4.81786	5.20669	5.22365	5.07232	5.20098	5.08409	0.806037	0.919609
2838	P46195;G8JKX7	>sp|P46195|KGUA_BOVIN Guanylate kinase OS=Bos taurus GN=GUK1 PE=1 SV=2;>tr|G8JKX7|G8JKX7_BOVIN Guanylate kinase OS=Bos taurus GN=GUK1 PE=4 SV=1	3	3	24.7	21.91	198	0	19399	108080	167340	81291	135400	104440	5.17415	5.16735	5.2236	5.20628	5.20288	5.23801	0.261856	0.938952
3613	Q2KIA2	>sp|Q2KIA2|TR112_BOVIN Multifunctional methyltransferase subunit TRM112-like protein OS=Bos taurus GN=TRMT112 PE=2 SV=1	2	2	20	14.319	125	0	26255	131070	167260	72900	104320	91729	5.30558	5.2511	5.22339	5.15896	5.08963	5.18165	0.0336949	1.30801
2670	Q3SYX9;G3MXC8	>sp|Q3SYX9|ARPC5_BOVIN Actin-related protein 2/3 complex subunit 5 OS=Bos taurus GN=ARPC5 PE=1 SV=3;>tr|G3MXC8|G3MXC8_BOVIN Actin-related protein 2/3 complex subunit 5 OS=Bos taurus GN=ARPC5 PE=1 SV=1	5	5	38.4	16.23	151	0	27312	114170	167020	82111	122030	96368	5.32272	5.19115	5.22277	5.21064	5.15773	5.20307	0.269122	1.13519
2822	G5E601	>tr|G5E601|G5E601_BOVIN Uncharacterized protein OS=Bos taurus GN=RAB3GAP2 PE=4 SV=1	7	7	4.7	155.62	1392	0	61101	183070	166950	115890	225360	136500	5.67242	5.39622	5.22259	5.36028	5.42414	5.35427	0.721443	1.12421
4337	Q95115;F1MER9;Q9TUM3	>sp|Q95115|STA5A_BOVIN Signal transducer and activator of transcription 5A OS=Bos taurus GN=STAT5A PE=2 SV=2;>tr|F1MER9|F1MER9_BOVIN Signal transducer and activator of transcription OS=Bos taurus GN=STAT5A PE=3 SV=2;>sp|Q9TUM3|STA5B_BOVIN Signal transducer	10	10	16.1	90.699	794	0	21894	191350	166720	83680	179580	125350	5.2267	5.41543	5.22199	5.21886	5.32552	5.31727	0.991469	1.0019
204	F1MC31;A4FV01	>tr|F1MC31|F1MC31_BOVIN Uncharacterized protein OS=Bos taurus GN=SF3B2 PE=4 SV=1;>tr|A4FV01|A4FV01_BOVIN SF3B2 protein OS=Bos taurus GN=SF3B2 PE=2 SV=1	6	6	7.1	100.31	896	0	24685	131380	165710	81465	137890	106390	5.2788	5.25213	5.21935	5.20721	5.21079	5.24604	0.246481	1.06843
2516	Q0IIJ8;F1N5J8	>tr|Q0IIJ8|Q0IIJ8_BOVIN 2,4-dienoyl CoA reductase 1, mitochondrial OS=Bos taurus GN=DECR1 PE=2 SV=1;>tr|F1N5J8|F1N5J8_BOVIN Uncharacterized protein OS=Bos taurus GN=DECR1 PE=1 SV=1	6	6	23.7	35.38	329	0	41196	214560	165710	130350	223470	165120	5.50122	5.46515	5.21935	5.41135	5.42048	5.43694	0.771003	0.938246
3158	Q02337	>sp|Q02337|BDH_BOVIN D-beta-hydroxybutyrate dehydrogenase, mitochondrial OS=Bos taurus GN=BDH1 PE=1 SV=2	14	14	52.9	38.391	344	0	54611	280190	165480	202890	410460	283160	5.62365	5.58105	5.21875	5.6035	5.68453	5.67117	0.244148	0.662852
799	A7MBA7;G5E5D1	>tr|A7MBA7|A7MBA7_BOVIN XRCC5 protein OS=Bos taurus GN=XRCC5 PE=2 SV=1;>tr|G5E5D1|G5E5D1_BOVIN Uncharacterized protein OS=Bos taurus GN=XRCC5 PE=4 SV=1	5	5	6.8	82.755	733	0	14864	102220	165410	59164	126290	75618	5.05851	5.14314	5.21856	5.06829	5.17263	5.09777	0.651167	1.06457
2644	Q58DM9;G1K1B4;Q56K03;G3MWX5;E1BE42;Q28150	>tr|Q58DM9|Q58DM9_BOVIN Ribosomal protein L27a OS=Bos taurus GN=RPL27A PE=2 SV=1;>tr|G1K1B4|G1K1B4_BOVIN 60S ribosomal protein L27a (Fragment) OS=Bos taurus GN=RPL27A PE=3 SV=2;>sp|Q56K03|RL27A_BOVIN 60S ribosomal protein L27a OS=Bos taurus GN=RPL27A PE=2	4	4	35.1	12.548	111	0	29550	207870	164940	95102	233460	132950	5.35693	5.45139	5.21733	5.27443	5.43947	5.34283	0.906848	0.976427
2601	F2Z4I2;Q24K11;E1B763	>tr|F2Z4I2|F2Z4I2_BOVIN AP-3 complex subunit mu-1 OS=Bos taurus GN=AP3M1 PE=4 SV=1;>sp|Q24K11|AP3M1_BOVIN AP-3 complex subunit mu-1 OS=Bos taurus GN=AP3M1 PE=2 SV=1	8	8	31.1	46.939	418	0	24153	154230	164700	80537	164290	106010	5.26934	5.32177	5.21669	5.20223	5.28687	5.24449	0.55987	1.05861
3403	Q17QG2	>sp|Q17QG2|NUDC_BOVIN Nuclear migration protein nudC OS=Bos taurus GN=NUDC PE=2 SV=1	6	6	19.6	38.242	332	0	34284	105920	164620	57580	122760	67271	5.42146	5.15858	5.21648	5.05651	5.16032	5.04697	0.112642	1.50513
2480	F1N483;A6QPR3	>tr|F1N483|F1N483_BOVIN Uncharacterized protein OS=Bos taurus GN=SORBS2 PE=4 SV=1;>tr|A6QPR3|A6QPR3_BOVIN SORBS2 protein OS=Bos taurus GN=SORBS2 PE=2 SV=1	2	2	18.2	17.68	154	0	12681	84968	164500	82022	100810	55639	4.98952	5.06286	5.21617	5.21017	5.07476	4.96452	0.951082	1.01477
3973	Q3T035;G3N230	>sp|Q3T035|ARPC3_BOVIN Actin-related protein 2/3 complex subunit 3 OS=Bos taurus GN=ARPC3 PE=1 SV=3	4	4	29.8	20.546	178	0	19057	106530	164070	72147	152260	94915	5.16642	5.16107	5.21503	5.15445	5.25385	5.19648	0.569523	0.953337
1322	E1BGJ4	>tr|E1BGJ4|E1BGJ4_BOVIN Alpha-mannosidase OS=Bos taurus GN=MAN2A2 PE=3 SV=1	7	7	9.4	130.22	1150	0	38697	169970	163840	104380	239750	139740	5.47405	5.36397	5.21442	5.31485	5.45102	5.36446	0.775519	0.941969
4134	Q3ZCD7	>sp|Q3ZCD7|TECR_BOVIN Very-long-chain enoyl-CoA reductase OS=Bos taurus GN=TECR PE=2 SV=1	5	5	15.6	36.072	308	0	20759	181640	163830	95376	192780	131600	5.20358	5.39281	5.21439	5.27568	5.35632	5.3384	0.465655	0.884695
3847	Q3MHW6;Q2HWF1	>sp|Q3MHW6|MOT1_BOVIN Monocarboxylate transporter 1 OS=Bos taurus GN=SLC16A1 PE=2 SV=2;>tr|Q2HWF1|Q2HWF1_BOVIN Monocarboxylate transporter 1 (Fragment) OS=Bos taurus GN=SLC16A1 PE=2 SV=2	6	6	11.2	54.297	501	0	48353	233710	163240	172720	223430	204170	5.57079	5.50228	5.21283	5.53358	5.4204	5.52913	0.600511	0.859535
2451	F1N3F6;F1MFF9;F1N544;A8KC83;A7E3C8	>tr|F1N3F6|F1N3F6_BOVIN Uncharacterized protein (Fragment) OS=Bos taurus GN=CHD4 PE=4 SV=2	12	12	7.2	220.11	1934	0	15500	112260	162960	62232	127800	88230	5.0767	5.18382	5.21208	5.09025	5.17779	5.16476	0.801649	1.03102
2270	F1MXS1;P48820;Q9TSZ8;P48820-2	>tr|F1MXS1|F1MXS1_BOVIN E3 SUMO-protein ligase RanBP2 OS=Bos taurus GN=RANBP2 PE=4 SV=1	18	18	7.2	336.78	3035	0	38907	120760	162930	96875	152870	115330	5.4764	5.21552	5.212	5.28245	5.25558	5.28108	0.76408	1.06726
3870	Q3SWZ6	>sp|Q3SWZ6|SBDS_BOVIN Ribosome maturation protein SBDS OS=Bos taurus GN=SBDS PE=2 SV=1	5	5	27.2	28.718	250	0	33659	133450	162920	99380	145050	113220	5.41347	5.25892	5.21197	5.29354	5.23278	5.27307	0.678277	1.06739
2823	G5E604;G5E5H2	>tr|G5E604|G5E604_BOVIN Uncharacterized protein (Fragment) OS=Bos taurus PE=1 SV=1	4	4	52.3	11.058	107	0	25066	417380	162670	266920	125380	77103	5.28546	5.75413	5.21131	5.72262	5.16949	5.10621	0.761638	1.21393
3225	Q08E24	>sp|Q08E24|SARAF_BOVIN Store-operated calcium entry-associated regulatory factor OS=Bos taurus GN=SARAF PE=2 SV=1	4	4	11	36.314	335	0	32178	170250	162450	101720	198150	111180	5.39393	5.36469	5.21072	5.30364	5.36825	5.26517	0.875251	1.02509
2565	Q3MHI0;F1N7D3	>tr|Q3MHI0|Q3MHI0_BOVIN COMMD8 protein (Fragment) OS=Bos taurus GN=COMMD8 PE=2 SV=1;>tr|F1N7D3|F1N7D3_BOVIN Uncharacterized protein OS=Bos taurus GN=COMMD8 PE=4 SV=1	2	2	11	21.054	182	0	24630	124300	162220	83743	133680	84803	5.27783	5.22807	5.2101	5.21918	5.19733	5.14755	0.15915	1.12369
1741	Q3T0L5;F1MEP6	>sp|Q3T0L5|EPCAM_BOVIN Epithelial cell adhesion molecule OS=Bos taurus GN=EPCAM PE=2 SV=1;>tr|F1MEP6|F1MEP6_BOVIN Epithelial cell adhesion molecule OS=Bos taurus GN=EPCAM PE=4 SV=1	3	3	13.1	34.859	314	0	35841	167570	161950	119760	196450	122730	5.44075	5.3578	5.20938	5.37455	5.36451	5.30809	0.862398	0.970346
4313	Q862I1;Q862D6	>sp|Q862I1|RL24_BOVIN 60S ribosomal protein L24 OS=Bos taurus GN=RPL24 PE=2 SV=2;>tr|Q862D6|Q862D6_BOVIN Similar to ribosomal protein L30 (Fragment) OS=Bos taurus PE=2 SV=1	4	4	24.2	17.779	157	0	37501	212060	161890	100930	243400	144000	5.46041	5.46006	5.20922	5.30026	5.45758	5.3775	0.985163	0.995673
1863	Q2T9R6;F1MJ59	>sp|Q2T9R6|NIT2_BOVIN Omega-amidase NIT2 OS=Bos taurus GN=NIT2 PE=2 SV=1;>tr|F1MJ59|F1MJ59_BOVIN Omega-amidase NIT2 OS=Bos taurus GN=NIT2 PE=4 SV=1	2	2	7.2	30.517	276	0	17551	123480	161720	45351	137920	72404	5.13067	5.2252	5.20876	4.95282	5.21089	5.0789	0.250816	1.28038
4082	Q3ZBK2	>sp|Q3ZBK2|F213A_BOVIN Redox-regulatory protein FAM213A OS=Bos taurus GN=FAM213A PE=2 SV=1	2	2	11.5	24.355	218	0	26140	133540	160970	90239	126940	101520	5.30368	5.25921	5.20675	5.25163	5.17486	5.22569	0.337486	1.09434
2658	Q3SYU8;G3MWH1	>tr|Q3SYU8|Q3SYU8_BOVIN Tumor protein D52-like 2 OS=Bos taurus GN=TPD52L2 PE=2 SV=1;>tr|G3MWH1|G3MWH1_BOVIN Uncharacterized protein OS=Bos taurus GN=TPD52L2 PE=4 SV=1	5	5	42.5	19.934	186	0	19184	139230	160920	77004	199020	92594	5.16931	5.27733	5.20661	5.18275	5.37016	5.18572	0.703573	0.936569
4303	Q765N9;Q765P0;G3N384;G3N0D8	>sp|Q765N9|CLD3_BOVIN Claudin-3 OS=Bos taurus GN=CLDN3 PE=2 SV=1	4	3	22.4	23.381	219	0	28510	209200	160800	103570	177060	121550	5.34137	5.45416	5.20629	5.31147	5.31938	5.3039	0.771054	1.05283
1697	F1MD79	>tr|F1MD79|F1MD79_BOVIN Uncharacterized protein (Fragment) OS=Bos taurus GN=ANKFY1 PE=4 SV=2	7	7	6.6	130.05	1178	0	19304	89590	160730	74981	120630	94057	5.17202	5.08586	5.2061	5.17119	5.15272	5.19253	0.665914	0.960535
269	A4IFK4	>tr|A4IFK4|A4IFK4_BOVIN SYNPO2 protein OS=Bos taurus GN=SYNPO2 PE=2 SV=1	9	9	8.1	135.22	1259	0	14868	109030	160650	96165	90718	81218	5.05862	5.17115	5.20588	5.27925	5.02895	5.12879	0.996034	0.998972
2088	Q2KIW8;F1MRG0	>tr|Q2KIW8|Q2KIW8_BOVIN Glutathione S-transferase kappa 1 OS=Bos taurus GN=GSTK1 PE=2 SV=1;>tr|F1MRG0|F1MRG0_BOVIN Uncharacterized protein OS=Bos taurus GN=GSTK1 PE=4 SV=1	3	3	19	25.677	226	0	33293	175400	160440	93714	176330	119210	5.40872	5.37763	5.20531	5.26804	5.31759	5.29545	0.600228	1.08858
3163	Q3T0R2;Q02375	>tr|Q3T0R2|Q3T0R2_BOVIN NDUFS4 protein (Fragment) OS=Bos taurus GN=NDUFS4 PE=2 SV=1;>sp|Q02375|NDUS4_BOVIN NADH dehydrogenase [ubiquinone] iron-sulfur protein 4, mitochondrial OS=Bos taurus GN=NDUFS4 PE=1 SV=1	2	2	15.6	16.595	147	0	23587	135290	160300	66858	113400	101740	5.25904	5.26487	5.20493	5.12139	5.12587	5.22663	0.0966376	1.21614
1498	E1BME9	>tr|E1BME9|E1BME9_BOVIN NADH dehydrogenase [ubiquinone] flavoprotein 3, mitochondrial OS=Bos taurus GN=NDUFV3 PE=4 SV=2	4	4	12.7	51.58	481	0	27668	191010	159950	91774	179500	128230	5.32835	5.41466	5.20398	5.25896	5.32533	5.32713	0.864377	1.02768
4336	Q92176	>sp|Q92176|COR1A_BOVIN Coronin-1A OS=Bos taurus GN=CORO1A PE=1 SV=3	11	10	24.9	50.979	461	0	18507	77243	159930	64737	86014	72928	5.15371	5.02146	5.20393	5.10739	5.00583	5.08204	0.381629	1.15154
3324	Q3ZBV3;Q0VC92	>sp|Q3ZBV3|MGN_BOVIN Protein mago nashi homolog OS=Bos taurus GN=MAGOH PE=2 SV=1;>sp|Q0VC92|MGN2_BOVIN Protein mago nashi homolog 2 OS=Bos taurus GN=MAGOHB PE=2 SV=1	3	3	22.6	17.163	146	0	21860	145350	159550	79912	143400	100950	5.22602	5.29601	5.2029	5.19885	5.22781	5.22325	0.442916	1.05927
63	Q862M6;A1A4P5	>tr|Q862M6|Q862M6_BOVIN Similar to prefoldin subunit 2 (Fragment) OS=Bos taurus PE=2 SV=1;>sp|A1A4P5|PFD2_BOVIN Prefoldin subunit 2 OS=Bos taurus GN=PFDN2 PE=2 SV=1	3	3	23	16.445	152	0	22921	126080	159530	63144	144550	78762	5.2466	5.23425	5.20284	5.09657	5.23128	5.11546	0.143229	1.20262
1559	E1BNR0;CON__ENSEMBL:ENSBTAP00000032840	>tr|E1BNR0|E1BNR0_BOVIN Uncharacterized protein OS=Bos taurus GN=APOB PE=4 SV=2	14	14	4.3	515.75	4567	0	24806	162530	159500	66649	97900	95229	5.28093	5.34453	5.20276	5.12003	5.06204	5.19791	0.0582535	1.41063
307	F1MSJ9;A5D7E0	>tr|F1MSJ9|F1MSJ9_BOVIN Uncharacterized protein OS=Bos taurus GN=RAB35 PE=3 SV=2;>tr|A5D7E0|A5D7E0_BOVIN RAB35 protein OS=Bos taurus GN=RAB35 PE=2 SV=1	4	4	31.3	23.011	201	0	14185	102520	159300	47370	128070	64088	5.0382	5.14441	5.20222	4.97174	5.17871	5.02592	0.425531	1.17351
2386	Q2T9N1;F1N189	>sp|Q2T9N1|F1142_BOVIN Protein FAM114A2 OS=Bos taurus GN=FAM114A1 PE=2 SV=1;>tr|F1N189|F1N189_BOVIN Uncharacterized protein OS=Bos taurus GN=FAM114A2 PE=4 SV=1	7	7	19.6	54.824	500	0	26074	138990	159090	83021	181620	98681	5.30258	5.27658	5.20164	5.21542	5.33042	5.21338	0.89063	1.0167
710	A6QQX8	>tr|A6QQX8|A6QQX8_BOVIN USP39 protein OS=Bos taurus GN=USP39 PE=2 SV=1	6	6	13.5	65.336	565	0	28212	121110	158830	92249	134770	88619	5.3368	5.21678	5.20093	5.2612	5.20085	5.16667	0.457355	1.10136
4072	Q3ZBG1	>tr|Q3ZBG1|Q3ZBG1_BOVIN RAB14 protein OS=Bos taurus GN=RAB14 PE=2 SV=2	6	6	33	23.897	215	0	31844	132610	158780	79389	147560	100290	5.3894	5.25618	5.2008	5.196	5.24023	5.2204	0.332446	1.15678
2053	F1MQ57	>tr|F1MQ57|F1MQ57_BOVIN Uncharacterized protein OS=Bos taurus GN=GPHN PE=4 SV=2	7	6	17.4	77.922	713	0	31117	198110	158770	88066	228080	120470	5.37937	5.43051	5.20077	5.24104	5.42935	5.30002	0.887676	1.03137
[truncated: 1,421 more rows]
