# Supplementary material for: Heat stress induces proteomic changes in the liver and mammary tissue of dairy cows independent of feed intake: An iTRAQ study
Source: PLoS One. 2019 Jan 9;14(1):e0209182. doi: 10.1371/journal.pone.0209182 (PMC6326702; doi:10.1371/journal.pone.0209182)
Supplement: S3 Table — (XLSX) [file pone.0209182.s004.xlsx]

## Sheet: Diff_liver
id	Protein IDs	Fasta headers	Peptides	Unique peptides	Sequence coverage [%]	Mol. weight [kDa]	Sequence length	Q-value	Reporter intensity L1-9 (HS)	Reporter intensity L1-10 (HS)	Reporter intensity L2-13 (HS)	Reporter intensity L1-11(PF)	Reporter intensity L1-12(PF)	Reporter intensity L2-14 (PF)	L1-9(HS)	L1-10(HS)	L2-13(HS)	L1-11(PF)	L1-12(PF)	L1-14(PF)	p value	Fold(HS/PF)
1148	E1BF59	>tr|E1BF59|E1BF59_BOVIN Uncharacterized protein OS=Bos taurus GN=PLEC PE=1 SV=2	147	147	37.1	527.52	4644	0	1920500	4443000	3789600	4312000	3604300	3729700	6.68201	6.68286	6.63714	6.64504	6.55682	6.61649	0.111376	1.15138
1153	E1BFB0	>tr|E1BFB0|E1BFB0_BOVIN Uncharacterized protein OS=Bos taurus GN=SPTAN1 PE=1 SV=2	118	118	58	284.57	2472	0	2130600	5595200	5085900	5321700	6164000	5725000	6.7271	6.783	6.76491	6.73642	6.78986	6.80259	0.529617	0.959504
2025	F1MYC9;Q1RMK4;E1BMN5	>tr|F1MYC9|F1MYC9_BOVIN Uncharacterized protein OS=Bos taurus GN=SPTBN1 PE=4 SV=1	102	98	54.2	274.39	2363	0	1596500	4437700	4310700	4271900	4623400	3429900	6.60176	6.68234	6.69309	6.64099	6.66496	6.5801	0.472223	1.07246
1502	F1MDH3;Q0II79;F1MQI1	>tr|F1MDH3|F1MDH3_BOVIN Uncharacterized protein (Fragment) OS=Bos taurus GN=TLN1 PE=1 SV=2	89	89	46.2	270.81	2550	0	1307300	2935200	3353100	2875100	3444200	2505500	6.51497	6.50282	6.58399	6.46902	6.53709	6.44371	0.24953	1.12371
1479	F1MCK2;A6QNL4	>tr|F1MCK2|F1MCK2_BOVIN Uncharacterized protein OS=Bos taurus GN=AHNAK PE=1 SV=2	85	85	38	586.96	5512	0	937980	2221600	2273800	1817000	2328400	2485500	6.37079	6.38185	6.4153	6.26972	6.36706	6.44023	0.585481	1.07228
1391	E1BNR0;CON__ENSEMBL:ENSBTAP00000032840;F1N3N1	>tr|E1BNR0|E1BNR0_BOVIN Uncharacterized protein OS=Bos taurus GN=APOB PE=4 SV=2	84	84	23.6	515.75	4567	0	531490	2202900	2560100	1531200	1239600	1302500	6.12409	6.37818	6.4668	6.1954	6.09328	6.15959	0.179941	1.49142
1685	F1ML89	>tr|F1ML89|F1ML89_BOVIN Uncharacterized protein OS=Bos taurus GN=CPS1 PE=1 SV=2	86	82	69.1	164.74	1500	0	8666300	14643000	13592000	17405000	16248000	14735000	7.33643	7.20081	7.19183	7.25104	7.2108	7.21317	0.729359	1.04237
918	Q2UVX4;CON__Q2UVX4;G3X7A5;Q693V9;O97941;Q6KDN5	>sp|Q2UVX4|CO3_BOVIN Complement C3 OS=Bos taurus GN=C3 PE=1 SV=2;>Q2UVX4 SWISS-PROT:Q2UVX4 (Bos taurus) Complement C3 precursor;>tr|G3X7A5|G3X7A5_BOVIN Complement C3 OS=Bos taurus GN=C3 PE=1 SV=1	76	76	50.8	187.25	1661	0	1641200	3850000	3863900	4019700	4334800	2824700	6.61376	6.62064	6.64557	6.61456	6.63697	6.49579	0.380077	1.10718
1299	E1BKX7	>tr|E1BKX7|E1BKX7_BOVIN Uncharacterized protein OS=Bos taurus GN=FLNB PE=1 SV=2	85	76	42.9	281.61	2633	0	2338100	4205800	4157400	4100300	4259000	3512500	6.76746	6.65903	6.67737	6.62318	6.62931	6.59043	0.071037	1.22174
1901	F1MTR1	>tr|F1MTR1|F1MTR1_BOVIN Uncharacterized protein OS=Bos taurus GN=IQGAP2 PE=4 SV=2	69	68	53	178.5	1548	0	1258500	3432000	3271300	3908600	3979400	2962200	6.49845	6.57073	6.57327	6.60239	6.59982	6.51643	0.534342	0.943199
2796	P49951;F1MPU0	>sp|P49951|CLH1_BOVIN Clathrin heavy chain 1 OS=Bos taurus GN=CLTC PE=1 SV=1;>tr|F1MPU0|F1MPU0_BOVIN Clathrin heavy chain 1 (Fragment) OS=Bos taurus GN=CLTC PE=1 SV=2	63	63	45.4	191.59	1675	0	1294100	2877200	2816700	2707800	3129300	2252200	6.51056	6.49415	6.50829	6.44298	6.49545	6.39742	0.109488	1.14564
1109	E1BDX8	>tr|E1BDX8|E1BDX8_BOVIN Uncharacterized protein OS=Bos taurus GN=DYNC1H1 PE=4 SV=1	61	61	15.3	532.05	4646	0	563140	1365700	1319000	1160700	1229600	1104000	6.14921	6.17054	6.17879	6.07509	6.08976	6.08779	0.00117939	1.20772
1717	F1MM57;REV__Q1LZF7;REV__F1N6Y3	>tr|F1MM57|F1MM57_BOVIN Uncharacterized protein OS=Bos taurus GN=MYH14 PE=1 SV=2	69	61	37.9	232.36	2042	0	855830	1997300	1866800	2167900	1937300	1637600	6.33098	6.33562	6.32964	6.3464	6.2872	6.25902	0.251848	1.08278
1602	F1MHT1	>tr|F1MHT1|F1MHT1_BOVIN Uncharacterized protein OS=Bos taurus GN=AGL PE=1 SV=2	59	59	46.3	174.08	1532	0	1243400	2959900	2820900	3214600	3042100	2149200	6.49321	6.50646	6.50893	6.51749	6.48317	6.37709	0.363191	1.10565
491	A6QLN6;F1MYM9	>tr|A6QLN6|A6QLN6_BOVIN MYH11 protein OS=Bos taurus GN=MYH11 PE=2 SV=1;>tr|F1MYM9|F1MYM9_BOVIN Uncharacterized protein OS=Bos taurus GN=MYH11 PE=1 SV=2	74	58	41.9	227.65	1972	0	865020	2353300	2666100	2663000	2885300	2083600	6.33562	6.40686	6.48442	6.43574	6.46019	6.36363	0.843915	0.975244
1043	E1BB91;G3N3E4;G3N126	>tr|E1BB91|E1BB91_BOVIN Uncharacterized protein OS=Bos taurus GN=COL6A3 PE=1 SV=1;>tr|G3N3E4|G3N3E4_BOVIN Uncharacterized protein OS=Bos taurus GN=COL6A3 PE=1 SV=1;>tr|G3N126|G3N126_BOVIN Uncharacterized protein OS=Bos taurus GN=COL6A3 PE=1 SV=1	58	58	24.1	342.4	3170	0	716840	1479700	2236200	1669500	1821000	1357800	6.25402	6.20536	6.40806	6.23295	6.26031	6.17765	0.375524	1.16281
1296	E1BKT9	>tr|E1BKT9|E1BKT9_BOVIN Uncharacterized protein OS=Bos taurus GN=DSP PE=1 SV=1	53	53	22.1	332.38	2889	0	562210	1126800	1116000	1170900	1061700	1018400	6.14849	6.08703	6.10621	6.07888	6.026	6.05274	0.0608711	1.15178
1192	E1BGJ0;A0A0A1GK11	>tr|E1BGJ0|E1BGJ0_BOVIN Uncharacterized protein OS=Bos taurus GN=LRP1 PE=4 SV=2	52	52	13.2	504.76	4544	0	583890	1124100	1102800	1114700	1175200	963140	6.16493	6.08599	6.10104	6.05752	6.07011	6.02851	0.0740469	1.16218
760	A7YY67;E1BMG9	>tr|A7YY67|A7YY67_BOVIN 10-formyltetrahydrofolate dehydrogenase OS=Bos taurus GN=ALDH1L1 PE=2 SV=1;>tr|E1BMG9|E1BMG9_BOVIN 10-formyltetrahydrofolate dehydrogenase OS=Bos taurus GN=ALDH1L1 PE=1 SV=2	57	50	75.1	98.737	902	0	2367200	5473300	5140100	5775300	6527300	4958700	6.77283	6.77343	6.76952	6.77194	6.81473	6.74018	0.872735	0.991539
168	A4FUD0	>tr|A4FUD0|A4FUD0_BOVIN MTHFD1 protein OS=Bos taurus GN=MTHFD1 PE=1 SV=1	49	49	61.1	101.18	935	0	1733000	3666600	3203300	3796100	3837600	3529200	6.63739	6.59945	6.56414	6.5897	6.58406	6.59249	0.615611	1.02701
2789	P48034;M1ZMP2;F1MRY9	>sp|P48034|AOXA_BOVIN Aldehyde oxidase 1 OS=Bos taurus GN=AOX1 PE=1 SV=2;>tr|M1ZMP2|M1ZMP2_BOVIN Aldehyde oxidase 1 OS=Bos taurus PE=2 SV=1;>tr|F1MRY9|F1MRY9_BOVIN Aldehyde oxidase 1 OS=Bos taurus GN=AOX1 PE=1 SV=2	49	48	41.8	147.61	1339	0	686830	1915200	2573700	2473400	3167700	2445000	6.23545	6.3174	6.4691	6.40366	6.50074	6.4331	0.229465	0.784904
3061	Q0VCM4	>sp|Q0VCM4|PYGL_BOVIN Glycogen phosphorylase, liver form OS=Bos taurus GN=PYGL PE=2 SV=1	52	48	64	97.455	851	0	2587200	6663700	6390200	7489400	6795500	4638200	6.81143	6.8589	6.86406	6.88481	6.83222	6.71117	0.548451	1.08492
3261	Q29RK2;Q861T5;Q861T0	>sp|Q29RK2|PYC_BOVIN Pyruvate carboxylase, mitochondrial OS=Bos taurus GN=PC PE=2 SV=2	46	46	49	129.7	1178	0	1289400	3489700	2487400	3482700	4358200	3398900	6.50898	6.57797	6.45429	6.55228	6.63931	6.57616	0.162855	0.840421
2271	F1N789;Q2PQT6;Q0VCE6	>tr|F1N789|F1N789_BOVIN Uncharacterized protein OS=Bos taurus GN=VCL PE=1 SV=1	45	45	46.2	123.86	1134	0	726330	1639600	1908600	1943000	1766400	1706600	6.25973	6.24992	6.33926	6.29884	6.24709	6.27695	0.799771	1.02018
4111	Q95M18	>sp|Q95M18|ENPL_BOVIN Endoplasmin OS=Bos taurus GN=HSP90B1 PE=2 SV=1	46	45	58.7	92.426	804	0	2033500	5085900	3881700	3433400	4406200	4272900	6.70684	6.74155	6.64757	6.54609	6.64406	6.67554	0.182633	1.19332
1531	F1MER7	>tr|F1MER7|F1MER7_BOVIN Uncharacterized protein (Fragment) OS=Bos taurus GN=HSPG2 PE=4 SV=1	44	44	13.5	466.02	4374	0	407370	764460	841980	780060	851800	681200	6.00858	5.91854	5.98385	5.90249	5.93034	5.87809	0.0964236	1.16596
2116	F1N169;Q95LH5;Q9TSA8	>tr|F1N169|F1N169_BOVIN Uncharacterized protein OS=Bos taurus GN=FLNA PE=1 SV=2	63	44	31.6	281.05	2648	0	693050	1805600	2365300	2079300	1986900	1605400	6.23936	6.2918	6.43243	6.32828	6.29818	6.2504	0.664947	1.06883
2580	M5FKH8;F1N2K8	>tr|M5FKH8|M5FKH8_BOVIN Periplakin OS=Bos taurus GN=PPL PE=4 SV=1;>tr|F1N2K8|F1N2K8_BOVIN Uncharacterized protein (Fragment) OS=Bos taurus GN=PPL PE=1 SV=1	43	43	27.5	202.81	1755	0	456300	910500	1031300	713480	1049000	733160	6.05785	5.99446	6.07193	5.86375	6.02078	5.91002	0.103618	1.28794
2862	P79134;Q7M2V0;Q9TSA3	>sp|P79134|ANXA6_BOVIN Annexin A6 OS=Bos taurus GN=ANXA6 PE=1 SV=2	43	43	67.5	75.907	673	0	1952600	4656500	4375600	4143900	5031800	3733600	6.68921	6.70324	6.69958	6.62777	6.70172	6.61694	0.146318	1.11824
849	B8Y9S9;B8Y9T0;P07589;G5E5A9;Q95KV4;Q95KV5;Q71U44;Q862C9;Q9MZ31;Q865Z7	>tr|B8Y9S9|B8Y9S9_BOVIN Embryo-specific fibronectin 1 transcript variant OS=Bos taurus GN=FN1 PE=1 SV=1;>tr|B8Y9T0|B8Y9T0_BOVIN Cumulus cell-specific fibronectin 1 transcript variant OS=Bos taurus GN=FN1 PE=1 SV=1;>sp|P07589|FINC_BOVIN Fibronectin OS=Bos t	41	41	23.3	262.42	2387	0	508380	1543800	1588300	1346900	1341900	1277900	6.10478	6.22377	6.25948	6.1397	6.12772	6.15131	0.298381	1.13876
1343	E1BMH4;Q3T0W1	>tr|E1BMH4|E1BMH4_BOVIN Uncharacterized protein OS=Bos taurus GN=EHHADH PE=1 SV=1	39	39	64.3	79.7	723	0	690750	2005400	2072100	2644900	2471400	1773400	6.23792	6.33738	6.37496	6.43277	6.39294	6.29362	0.387426	0.878301
1470	F1MC48;A6H7H0;E1B946	>tr|F1MC48|F1MC48_BOVIN Uncharacterized protein OS=Bos taurus GN=IQGAP1 PE=1 SV=2	39	38	33.6	182.78	1600	0	299710	847080	811780	687490	816370	644290	5.8753	5.96311	5.96798	5.84763	5.91189	5.8539	0.151991	1.15964
1816	F1MQ37	>tr|F1MQ37|F1MQ37_BOVIN Uncharacterized protein OS=Bos taurus GN=MYH9 PE=1 SV=2	87	38	47.3	227.1	1964	0	1727000	4298600	4405500	4767500	4956700	3536700	6.63589	6.66851	6.70254	6.68866	6.69519	6.59342	0.808009	1.02303
2684	P11024;Q9T2U0	>sp|P11024|NNTM_BOVIN NAD(P) transhydrogenase, mitochondrial OS=Bos taurus GN=NNT PE=1 SV=3	38	38	39.5	113.85	1086	0	739370	2018500	1925800	2230300	2093200	1826200	6.26746	6.34021	6.34316	6.35873	6.32081	6.30637	0.709927	0.973434
1500	F1MDC1;A0JNP4	>tr|F1MDC1|F1MDC1_BOVIN Uncharacterized protein OS=Bos taurus GN=RRBP1 PE=1 SV=2	37	37	25.4	166.91	1554	0	1083400	2010900	1729200	1842700	2349500	2121200	6.43338	6.33857	6.29639	6.27582	6.37098	6.3714	0.761702	1.03923
3624	Q3SYU2	>sp|Q3SYU2|EF2_BOVIN Elongation factor 2 OS=Bos taurus GN=EEF2 PE=2 SV=3	38	37	52	95.367	858	0	964040	1687600	1846700	1631400	1870300	1236300	6.38269	6.26245	6.32494	6.22293	6.27191	6.13694	0.0984313	1.29648
1504	F1MDJ6	>tr|F1MDJ6|F1MDJ6_BOVIN Uncharacterized protein OS=Bos taurus GN=DMGDH PE=1 SV=2	36	36	56.1	97.269	866	0	718670	2469300	1564700	2056600	2028400	2479300	6.25513	6.42776	6.25298	6.32351	6.30715	6.43915	0.564918	0.902305
1527	Q29RV1;F1MEN8;Q6KDN4	>sp|Q29RV1|PDIA4_BOVIN Protein disulfide-isomerase A4 OS=Bos taurus GN=PDIA4 PE=2 SV=1;>tr|F1MEN8|F1MEN8_BOVIN Protein disulfide-isomerase A4 OS=Bos taurus GN=PDIA4 PE=1 SV=1	36	36	57.4	72.525	643	0	1469800	3139200	2785200	2244400	2925900	2375100	6.56585	6.532	6.5034	6.36147	6.46626	6.4205	0.0289978	1.31121
1631	F1MIT3;G3N1G4;F1MIM5	>tr|F1MIT3|F1MIT3_BOVIN Uncharacterized protein (Fragment) OS=Bos taurus GN=VWA8 PE=4 SV=2;>tr|G3N1G4|G3N1G4_BOVIN Uncharacterized protein OS=Bos taurus GN=VWA8 PE=4 SV=1;>tr|F1MIM5|F1MIM5_BOVIN Uncharacterized protein (Fragment) OS=Bos taurus GN=VWA8 PE=4	36	36	24.9	205.71	1828	0	357470	854950	830990	1154200	1018600	971880	5.95184	5.96712	5.97814	6.07265	6.008	6.03243	0.023987	0.84724
2978	Q0IIL6;Q68V19	>tr|Q0IIL6|Q0IIL6_BOVIN Hydroxysteroid (17-beta) dehydrogenase 4 OS=Bos taurus GN=HSD17B4 PE=1 SV=1;>tr|Q68V19|Q68V19_BOVIN Multifunctional protein 2 OS=Bos taurus PE=2 SV=1	36	36	61	79.557	736	0	954940	2767700	2882600	3037000	3353800	2702500	6.37857	6.4773	6.51833	6.49281	6.52554	6.47658	0.411202	0.9115
1195	E1BGS2;Q5EAD4	>tr|E1BGS2|E1BGS2_BOVIN Uncharacterized protein OS=Bos taurus GN=ACAD10 PE=3 SV=1	36	35	39.5	117.62	1055	0	376350	944860	956210	1217600	1119200	966730	5.97419	6.01055	6.0391	6.09587	6.04891	6.03012	0.136835	0.890526
1497	P55156;F1MDA1;A7MBC6	>sp|P55156|MTP_BOVIN Microsomal triglyceride transfer protein large subunit (Fragment) OS=Bos taurus GN=MTTP PE=1 SV=1;>tr|F1MDA1|F1MDA1_BOVIN Microsomal triglyceride transfer protein large subunit OS=Bos taurus GN=MTTP PE=1 SV=1;>tr|A7MBC6|A7MBC6_BOVIN MT	35	35	42.4	99.031	887	0	671650	1673900	1628700	1462500	1530600	1090200	6.22574	6.25891	6.27039	6.17546	6.18486	6.08232	0.0421754	1.27096
1932	F1MUT3;P80457;Q3T180	>tr|F1MUT3|F1MUT3_BOVIN Xanthine dehydrogenase/oxidase OS=Bos taurus GN=XDH PE=1 SV=1;>sp|P80457|XDH_BOVIN Xanthine dehydrogenase/oxidase OS=Bos taurus GN=XDH PE=1 SV=4	37	35	31.8	146.76	1332	0	819500	1931800	1799600	1672300	2105300	1438000	6.31214	6.32114	6.31372	6.23368	6.32331	6.20258	0.16032	1.15472
3230	Q27954	>sp|Q27954|COPA_BOVIN Coatomer subunit alpha OS=Bos taurus GN=COPA PE=1 SV=1	35	35	35.2	138.36	1224	0	581430	1389200	1297900	1210700	1458900	1014900	6.16309	6.17795	6.17179	6.0934	6.16403	6.05124	0.109585	1.16964
263	A5D7D1	>sp|A5D7D1|ACTN4_BOVIN Alpha-actinin-4 OS=Bos taurus GN=ACTN4 PE=2 SV=1	50	34	64.2	104.93	911	0	1284600	2985100	2781000	2760700	3250700	2546300	6.50736	6.51014	6.50275	6.45138	6.51198	6.45073	0.158163	1.08489
271	A5D7E8;P38657	>tr|A5D7E8|A5D7E8_BOVIN Protein disulfide-isomerase OS=Bos taurus GN=PDIA3 PE=1 SV=1;>sp|P38657|PDIA3_BOVIN Protein disulfide-isomerase A3 OS=Bos taurus GN=PDIA3 PE=2 SV=1	35	34	64.8	56.929	505	0	1467500	3817900	3023000	2859200	3752100	3469700	6.56517	6.61701	6.53898	6.46661	6.57427	6.58511	0.512867	1.07578
522	A6QNJ8;F1N6Y1	>tr|A6QNJ8|A6QNJ8_BOVIN GANAB protein (Fragment) OS=Bos taurus GN=GANAB PE=2 SV=1;>tr|F1N6Y1|F1N6Y1_BOVIN Uncharacterized protein OS=Bos taurus GN=GANAB PE=1 SV=1	34	34	44	109.08	962	0	582540	1418100	1245000	1257600	1380800	1177600	6.16392	6.18689	6.15371	6.10991	6.14013	6.11581	0.0265712	1.1123
1191	E1BGI0;F1MJU4	>tr|E1BGI0|E1BGI0_BOVIN Uncharacterized protein OS=Bos taurus GN=ABCB11 PE=3 SV=2	36	34	32.1	146.65	1324	0	367810	806080	875230	1126800	872060	803720	5.96422	5.94156	6.00067	6.06221	5.94055	5.94992	0.736478	0.965139
3076	Q0VCX2;F1N614;Q6KDN8	>sp|Q0VCX2|GRP78_BOVIN 78 kDa glucose-regulated protein OS=Bos taurus GN=HSPA5 PE=2 SV=1;>tr|F1N614|F1N614_BOVIN Uncharacterized protein OS=Bos taurus PE=3 SV=2	35	34	53.6	72.399	655	0	1579000	4066600	3198100	2825400	3423400	3480400	6.59698	6.64441	6.56344	6.46144	6.53446	6.58645	0.161172	1.18621
3636	Q3SZ00;O62831;O62828	>tr|Q3SZ00|Q3SZ00_BOVIN HADHA protein OS=Bos taurus GN=HADHA PE=1 SV=1;>tr|O62831|O62831_BOVIN Gastrin Binding Protein-like (Fragment) OS=Bos taurus PE=2 SV=1;>tr|O62828|O62828_BOVIN FGF-2 binding protein OS=Bos taurus PE=2 SV=1	34	34	54.1	83.248	763	0	967310	2768000	1954800	2481900	2406800	2587500	6.38416	6.47735	6.34965	6.40515	6.38144	6.4577	0.815407	0.974892
3888	Q3ZCH0	>sp|Q3ZCH0|GRP75_BOVIN Stress-70 protein, mitochondrial OS=Bos taurus GN=HSPA9 PE=2 SV=1	35	34	57.3	73.741	679	0	867920	1773500	1678900	1779900	1803100	2068700	6.33708	6.28401	6.28357	6.26076	6.25602	6.36051	0.824008	1.02123
340	P02672;CON__P02672;A5PJE3	>sp|P02672|FIBA_BOVIN Fibrinogen alpha chain OS=Bos taurus GN=FGA PE=1 SV=5;>P02672 SWISS-PROT:P02672 (Bos taurus) Fibrinogen alpha chain precursor;>tr|A5PJE3|A5PJE3_BOVIN Fibrinogen alpha chain OS=Bos taurus GN=FGA PE=1 SV=1	33	33	53.8	67.011	615	0	1384200	2034000	2562900	3879100	2207700	2415000	6.53979	6.34353	6.46728	6.5991	6.34394	6.42773	0.946681	0.984638
1847	F1MRF5;A6QPZ7	>tr|F1MRF5|F1MRF5_BOVIN Acyl-coenzyme A oxidase OS=Bos taurus GN=ACOX2 PE=1 SV=1;>tr|A6QPZ7|A6QPZ7_BOVIN Acyl-coenzyme A oxidase OS=Bos taurus GN=ACOX2 PE=2 SV=1	34	33	58.7	76.187	682	0	542240	1514900	1640600	1995000	2279800	1573700	6.13279	6.21557	6.27355	6.31031	6.3579	6.24174	0.144055	0.801653
186	F1MF48;A4FUZ6;Q6QRN3	>tr|F1MF48|F1MF48_BOVIN Hydroxysteroid dehydrogenase-like protein 2 (Fragment) OS=Bos taurus GN=HSDL2 PE=1 SV=2;>sp|A4FUZ6|HSDL2_BOVIN Hydroxysteroid dehydrogenase-like protein 2 OS=Bos taurus GN=HSDL2 PE=2 SV=1	32	32	78.9	45.232	418	0	635610	2042600	1379600	2494800	2222400	2051800	6.20179	6.34537	6.1983	6.4074	6.34682	6.35695	0.078792	0.75526
2666	P07857;F1MV74;P07857-2	>sp|P07857|NLTP_BOVIN Non-specific lipid-transfer protein OS=Bos taurus GN=SCP2 PE=1 SV=2;>tr|F1MV74|F1MV74_BOVIN Non-specific lipid-transfer protein OS=Bos taurus GN=SCP2 PE=1 SV=1	32	32	63.4	58.577	543	0	1411100	2142400	2469700	4511600	4140400	2930700	6.54815	6.36608	6.45119	6.6647	6.61704	6.51179	0.108673	0.719941
1513	F1MDS3;Q8HYZ3	>tr|F1MDS3|F1MDS3_BOVIN Uncharacterized protein OS=Bos taurus GN=PCK2 PE=1 SV=1	34	31	65.6	70.649	640	0	1083200	2158000	2109200	3088400	2651800	2534100	6.4333	6.36923	6.38266	6.5001	6.42354	6.44864	0.104555	0.866237
2227	F1N549;Q28007;A7YY69	>tr|F1N549|F1N549_BOVIN Dihydropyrimidine dehydrogenase [NADP(+)] OS=Bos taurus GN=DPYD PE=4 SV=2;>sp|Q28007|DPYD_BOVIN Dihydropyrimidine dehydrogenase [NADP(+)] OS=Bos taurus GN=DPYD PE=1 SV=1;>tr|A7YY69|A7YY69_BOVIN DPYD protein OS=Bos taurus GN=DPYD PE=	31	31	37.7	111.84	1025	0	686100	1148900	997740	1555100	1484200	1218100	6.23498	6.09546	6.05756	6.20212	6.17149	6.1305	0.539771	0.914738
2469	Q3ZBT1;G3X757	>sp|Q3ZBT1|TERA_BOVIN Transitional endoplasmic reticulum ATPase OS=Bos taurus GN=VCP PE=2 SV=1;>tr|G3X757|G3X757_BOVIN Transitional endoplasmic reticulum ATPase OS=Bos taurus GN=VCP PE=1 SV=1	31	31	49.4	89.329	806	0	766690	1674500	1506900	1869600	1887100	1740800	6.28322	6.25907	6.23663	6.28211	6.27579	6.28557	0.192653	0.951663
2625	P00432	>sp|P00432|CATA_BOVIN Catalase OS=Bos taurus GN=CAT PE=1 SV=3	31	31	71.7	59.915	527	0	2580500	6944300	6182200	7609900	7303700	7165800	6.8103	6.87681	6.84969	6.89174	6.86354	6.90008	0.150315	0.913019
3083	Q0VCZ8	>tr|Q0VCZ8|Q0VCZ8_BOVIN Acyl-CoA synthetase long-chain family member 1 OS=Bos taurus GN=ACSL1 PE=1 SV=1	32	31	48.6	78.28	699	0	1014000	2287800	1630400	2818400	2533000	2047900	6.40463	6.3946	6.27084	6.46037	6.40364	6.35613	0.394882	0.891203
313	Q3SYT8;A5D9D3;Q45V79	>sp|Q3SYT8|NCPR_BOVIN NADPH--cytochrome P450 reductase OS=Bos taurus GN=POR PE=2 SV=3;>tr|A5D9D3|A5D9D3_BOVIN NADPH--cytochrome P450 reductase OS=Bos taurus GN=POR PE=1 SV=1	30	30	49.1	77.02	678	0	458850	1117600	1125900	1112400	1184800	818860	6.06027	6.08347	6.11004	6.05663	6.07365	5.95803	0.228207	1.13542
463	A6H7J6;P05307;G9BHW9	>tr|A6H7J6|A6H7J6_BOVIN Protein disulfide-isomerase OS=Bos taurus GN=P4HB PE=1 SV=1;>sp|P05307|PDIA1_BOVIN Protein disulfide-isomerase OS=Bos taurus GN=P4HB PE=1 SV=1	30	30	62.5	57.203	510	0	1413600	3602600	3069300	3464000	4052800	3471800	6.54892	6.5918	6.54558	6.54994	6.60776	6.58537	0.447038	0.957363
955	E1B748	>tr|E1B748|E1B748_BOVIN Uncharacterized protein OS=Bos taurus GN=HYOU1 PE=1 SV=1	30	30	34.5	111.68	1002	0	587340	1236000	1066700	853950	1090600	945650	6.16749	6.1272	6.08659	5.9418	6.03767	6.02055	0.0278785	1.33994
1614	Q08DA1;F1MI32;F1MR06;A2VDL6;Q8HYW7;E1B8N5;F1MXW4;F1N1K4;Q8HYW6;G3N2I3	>sp|Q08DA1|AT1A1_BOVIN Sodium/potassium-transporting ATPase subunit alpha-1 OS=Bos taurus GN=ATP1A1 PE=2 SV=1;>tr|F1MI32|F1MI32_BOVIN Sodium/potassium-transporting ATPase subunit alpha-1 OS=Bos taurus GN=ATP1A1 PE=1 SV=2	30	30	35.7	112.64	1021	0	581670	1326400	1119200	1269200	1298500	1075100	6.16327	6.15786	6.10745	6.11389	6.11344	6.07627	0.127432	1.10068
2282	F1N7I5	>tr|F1N7I5|F1N7I5_BOVIN Uncharacterized protein (Fragment) OS=Bos taurus GN=NUMA1 PE=1 SV=2	30	30	18.9	238.98	2133	0	258860	662750	619490	622240	620610	588000	5.81166	5.85653	5.85058	5.80432	5.79282	5.81419	0.0802028	1.08596
2632	P00727;P00727-2;G3N0I4	>sp|P00727|AMPL_BOVIN Cytosol aminopeptidase OS=Bos taurus GN=LAP3 PE=1 SV=3;>sp|P00727-2|AMPL_BOVIN Isoform 2 of Cytosol aminopeptidase OS=Bos taurus GN=LAP3;>tr|G3N0I4|G3N0I4_BOVIN Cytosol aminopeptidase OS=Bos taurus GN=LAP3 PE=1 SV=1	30	30	68.8	56.289	519	0	723480	1808500	1633100	1733900	1868000	2028800	6.25802	6.2925	6.27156	6.24939	6.27138	6.35206	0.633092	0.961797
4079	Q863B3	>sp|Q863B3|SND1_BOVIN Staphylococcal nuclease domain-containing protein 1 OS=Bos taurus GN=SND1 PE=1 SV=1	30	30	39.3	101.99	910	0	483100	1054700	992990	1074300	1159800	881580	6.08263	6.05831	6.05549	6.04149	6.06438	5.99008	0.228827	1.08017
152	A3KN04;F1MJ36;A6QL95	>tr|A3KN04|A3KN04_BOVIN Dolichyl-diphosphooligosaccharide--protein glycosyltransferase subunit 1 OS=Bos taurus GN=RPN1 PE=1 SV=1	29	29	51.4	68.351	609	0	718570	1601700	1383900	1559900	1922200	1316900	6.25506	6.23976	6.19965	6.20346	6.2838	6.16437	0.731735	1.03343
521	F1MX08;A6QM10	>tr|F1MX08|F1MX08_BOVIN Uncharacterized protein (Fragment) OS=Bos taurus GN=SLC27A5 PE=4 SV=2;>tr|A6QM10|A6QM10_BOVIN SLC27A5 protein OS=Bos taurus GN=SLC27A5 PE=2 SV=1	29	29	52.9	75.419	690	0	648500	1801400	1719200	1767700	1727800	1333600	6.21051	6.29079	6.29387	6.25777	6.23749	6.16984	0.318668	1.10499
595	A6QQ11;A5PKH8	>tr|A6QQ11|A6QQ11_BOVIN PGM2 protein (Fragment) OS=Bos taurus GN=PGM2 PE=1 SV=1	29	29	50.2	69.581	627	0	526550	1432500	1138500	1264200	1359300	1184200	6.12004	6.19128	6.11488	6.11218	6.13332	6.11824	0.459129	1.04911
1010	E1B9R3;F1MSL9	>tr|E1B9R3|E1B9R3_BOVIN Uncharacterized protein OS=Bos taurus GN=UGGT1 PE=4 SV=2	29	29	24.2	177.69	1555	0	278870	781400	697980	646410	723900	597640	5.844	5.92805	5.90239	5.82087	5.85968	5.82126	0.10909	1.14168
1855	F1MRT9	>tr|F1MRT9|F1MRT9_BOVIN Uncharacterized protein (Fragment) OS=Bos taurus GN=UTRN PE=4 SV=2	31	29	12.4	389.51	3394	0	288130	608320	534790	681090	644060	651670	5.85818	5.81931	5.78673	5.84357	5.80893	5.85884	0.569707	0.96448
2254	F1N6H4	>tr|F1N6H4|F1N6H4_BOVIN Uncharacterized protein (Fragment) OS=Bos taurus GN=MACF1 PE=4 SV=2	29	29	5.1	824.66	7284	0	181830	364350	302530	335010	324920	316840	5.65826	5.5967	5.53931	5.53542	5.51178	5.54566	0.133825	1.16718
2454	G3X6L9	>tr|G3X6L9|G3X6L9_BOVIN Uncharacterized protein OS=Bos taurus GN=EPRS PE=1 SV=1	29	29	23.4	169.92	1511	0	334060	712560	672520	694720	765100	638840	5.92242	5.888	5.88625	5.85217	5.88372	5.85021	0.0828308	1.08857
3410	Q2KJB7;F1N1M7	>sp|Q2KJB7|CPT2_BOVIN Carnitine O-palmitoyltransferase 2, mitochondrial OS=Bos taurus GN=CPT2 PE=2 SV=1;>tr|F1N1M7|F1N1M7_BOVIN Carnitine O-palmitoyltransferase 2, mitochondrial OS=Bos taurus GN=CPT2 PE=1 SV=1	29	29	54.3	74.482	658	0	648950	1895200	1371600	2019700	1624000	1565600	6.21081	6.31284	6.19577	6.31565	6.21059	6.2395	0.765281	0.965073
880	F1MAV0;CON__P02676;P02676;A6QPX7	>tr|F1MAV0|F1MAV0_BOVIN Fibrinogen beta chain OS=Bos taurus GN=FGB PE=1 SV=2;>P02676 SWISS-PROT:P02676 (Bos taurus) similar to Fibrinogen beta chain precursor;>sp|P02676|FIBB_BOVIN Fibrinogen beta chain OS=Bos taurus GN=FGB PE=1 SV=2;>tr|A6QPX7|A6QPX7_BOVI	28	28	56	56.44	495	0	1224600	2008300	2769700	3587700	2271800	1804000	6.48659	6.33801	6.50098	6.56518	6.35637	6.30105	0.738285	1.08225
1886	F1MT25;Q2YDE6	>tr|F1MT25|F1MT25_BOVIN Uncharacterized protein OS=Bos taurus GN=HDLBP PE=1 SV=2	28	28	26.8	139.59	1257	0	347620	768180	634290	726930	837140	852690	5.9397	5.92064	5.86083	5.87186	5.9228	5.97561	0.690705	0.963016
2028	F1MYG5;Q3SZI2;Q862T1	>tr|F1MYG5|F1MYG5_BOVIN Uncharacterized protein OS=Bos taurus GN=LMNA PE=1 SV=1;>tr|Q3SZI2|Q3SZI2_BOVIN Lamin A/C OS=Bos taurus GN=LMNA PE=2 SV=1	30	28	48.6	74.126	664	0	402940	1025600	949590	982570	964100	1248900	6.00384	6.04616	6.03608	6.00273	5.98412	6.14134	0.797559	0.968196
2794	P48818	>sp|P48818|ACADV_BOVIN Very long-chain specific acyl-CoA dehydrogenase, mitochondrial OS=Bos taurus GN=ACADVL PE=2 SV=3	28	28	53.9	70.648	655	0	723750	1869400	1339400	2421800	2148100	1913300	6.25818	6.30688	6.18546	6.3945	6.33205	6.3266	0.0717544	0.792726
3162	Q1JPJ8	>sp|Q1JPJ8|THOP1_BOVIN Thimet oligopeptidase OS=Bos taurus GN=THOP1 PE=2 SV=3	28	28	38.9	78.138	687	0	470120	929630	846490	1014000	1197400	949260	6.0708	6.00349	5.98617	6.0164	6.07824	6.0222	0.593889	0.95765
3893	Q3ZCI9;G3X861;Q9XSG6;Q7YSF1	>sp|Q3ZCI9|TCPQ_BOVIN T-complex protein 1 subunit theta OS=Bos taurus GN=CCT8 PE=1 SV=3;>tr|G3X861|G3X861_BOVIN Uncharacterized protein (Fragment) OS=Bos taurus PE=3 SV=1	28	28	56.8	59.609	548	0	528000	1020800	926330	836880	956580	874030	6.12123	6.04412	6.02531	5.93303	5.98072	5.98634	0.0459434	1.24985
1038	E1BB28	>tr|E1BB28|E1BB28_BOVIN Uncharacterized protein OS=Bos taurus GN=SARDH PE=3 SV=1	27	27	40.6	100.78	919	0	274050	553520	640800	688200	801990	642440	5.83643	5.77832	5.86527	5.84808	5.90417	5.85265	0.253782	0.908601
1714	Q3MHM6;F1MM34;A6QPC5;G3N2U8;G3N018	>sp|Q3MHM6|CTNA1_BOVIN Catenin alpha-1 OS=Bos taurus GN=CTNNA1 PE=2 SV=1;>tr|F1MM34|F1MM34_BOVIN Catenin alpha-1 OS=Bos taurus GN=CTNNA1 PE=1 SV=2	27	27	36.8	100.13	906	0	287810	865450	805890	826260	791450	704800	5.8577	5.97242	5.96482	5.92748	5.89842	5.89288	0.54629	1.0602
2009	F1MXX0;A7E3V3;Q2NL19	>tr|F1MXX0|F1MXX0_BOVIN Uncharacterized protein OS=Bos taurus GN=IMMT PE=1 SV=1;>tr|A7E3V3|A7E3V3_BOVIN Inner membrane protein, mitochondrial OS=Bos taurus GN=IMMT PE=2 SV=1;>tr|Q2NL19|Q2NL19_BOVIN Inner membrane protein, mitochondrial (Mitofilin) OS=Bos t	27	27	39.8	83.043	749	0	314480	675320	646450	706310	650650	643340	5.89619	5.86469	5.86908	5.85936	5.81335	5.85326	0.118222	1.08309
2145	F1N1Z7;Q2KIE8;Q8HYZ4;I6VBE4;I6U723;I6UGR0;I6UZL5	>tr|F1N1Z7|F1N1Z7_BOVIN Phosphoenolpyruvate carboxykinase, cytosolic [GTP] OS=Bos taurus GN=PCK1 PE=3 SV=2;>tr|Q2KIE8|Q2KIE8_BOVIN Phosphoenolpyruvate carboxykinase 1 (Soluble) OS=Bos taurus GN=PCK1 PE=2 SV=1;>sp|Q8HYZ4|PCKGC_BOVIN Phosphoenolpyruvate carb	30	27	58.5	69.479	622	0	197610	1193000	715440	1041100	1037900	1184200	5.6944	6.11182	5.91312	6.02786	6.01616	6.11824	0.302273	0.711803
2300	F2Z4F5;Q58CS3	>tr|F2Z4F5|F2Z4F5_BOVIN Uncharacterized protein OS=Bos taurus GN=DPP3 PE=1 SV=1;>tr|Q58CS3|Q58CS3_BOVIN Dipeptidylpeptidase III isoform 1 OS=Bos taurus GN=DPP3 PE=2 SV=1	27	27	50.1	82.031	730	0	534050	958540	925040	1090100	1151800	1062900	6.12618	6.01679	6.02471	6.04783	6.06138	6.07131	0.910752	0.990193
2338	F6S1Q0;A6H7D3;CON__P05784;A1XEB2;A1XEA5;CON__H-INV:HIT000015463;A1XEA4;F1MXG6;A3KN26;Q148J0;F1MSA6;CON__Q14525;A6QP90;Q148I8;CON__Q9UE12;CON__Q15323;A7YWM2;E1BFG1;Q0P5J7;CON__Q497I4;F1MI98;A1XEB3;O62659;CON__O76011;A5PJJ1;CON__Q6NTB9;CON__O76009;CON__A2A5Y0;CON__Q9C075;CON__Q6IFU5;CON__Q8IUT8;CON__Q14532;E1BPW6;CON__A2AB72;CON__O76015;CON__O76013;CON__O76014;CON__REFSEQ:XP_986630;F1MFW9	>tr|F6S1Q0|F6S1Q0_BOVIN Uncharacterized protein OS=Bos taurus GN=KRT18 PE=1 SV=1;>tr|A6H7D3|A6H7D3_BOVIN KRT18 protein (Fragment) OS=Bos taurus GN=KRT18 PE=2 SV=1	31	27	76.9	47.964	429	0	1198100	2367800	2455700	2418900	2104300	3558900	6.47709	6.40953	6.44872	6.39398	6.32311	6.59613	0.934378	1.01712
2515	G5E5R0;Q0P566;G5E540	>tr|G5E5R0|G5E5R0_BOVIN Dimethylaniline monooxygenase [N-oxide-forming] OS=Bos taurus GN=FMO1 PE=3 SV=1	28	27	63.7	59.907	532	0	617920	1224400	1353100	1813300	1628700	1323900	6.18953	6.12311	6.18988	6.26883	6.21184	6.16667	0.261568	0.894801
2722	P20004;Q1P9Q3	>sp|P20004|ACON_BOVIN Aconitate hydratase, mitochondrial OS=Bos taurus GN=ACO2 PE=1 SV=4;>tr|Q1P9Q3|Q1P9Q3_BOVIN Mitochondrial aconitase 2 (Fragment) OS=Bos taurus GN=ACO2 PE=4 SV=1	27	27	42.2	85.358	780	0	743950	1560600	1560300	1742300	1668400	1688900	6.27014	6.22847	6.25175	6.25149	6.2223	6.27242	0.945019	1.00319
3232	Q27966;Q27966-3;Q27966-2	>sp|Q27966|MYO1C_BOVIN Unconventional myosin-Ic OS=Bos taurus GN=MYO1C PE=1 SV=3;>sp|Q27966-3|MYO1C_BOVIN Isoform 3 of Unconventional myosin-Ic OS=Bos taurus GN=MYO1C;>sp|Q27966-2|MYO1C_BOVIN Isoform 2 of Unconventional myosin-Ic OS=Bos taurus GN=MYO1C	27	27	31	121.93	1063	0	248530	447020	495260	462540	518400	422340	5.79397	5.68551	5.75338	5.67551	5.71466	5.67048	0.172307	1.14131
4086	Q8HYJ9;Q3SZW0;Q8HYK1;Q8HYK4;G3X862;Q8HYK3;Q8HYK0	>sp|Q8HYJ9|FMO3_BOVIN Dimethylaniline monooxygenase [N-oxide-forming] 3 OS=Bos taurus GN=FMO3 PE=2 SV=1;>tr|Q3SZW0|Q3SZW0_BOVIN Dimethylaniline monooxygenase [N-oxide-forming] 3 OS=Bos taurus GN=FMO3 PE=2 SV=1	28	27	63.2	60.092	532	0	1098100	2256100	2133600	2743700	2847600	2119400	6.43924	6.38854	6.38766	6.4487	6.45448	6.37103	0.571762	0.955895
144	A3KMV5;Q9N1X9;O77800	>sp|A3KMV5|UBA1_BOVIN Ubiquitin-like modifier-activating enzyme 1 OS=Bos taurus GN=UBA1 PE=2 SV=1	26	26	30.4	117.83	1058	0	527580	1315500	1210100	1195000	1298900	1116100	6.12088	6.15427	6.14137	6.08773	6.11358	6.09252	0.0311156	1.09874
745	A7YWE4	>sp|A7YWE4|AL4A1_BOVIN Delta-1-pyrroline-5-carboxylate dehydrogenase, mitochondrial OS=Bos taurus GN=ALDH4A1 PE=2 SV=1	26	26	50.1	61.495	563	0	432820	1010400	1158600	1280900	1396500	1297800	6.0349	6.03967	6.12248	6.11788	6.14504	6.15802	0.0724748	0.842112
1267	E1BJQ1	>tr|E1BJQ1|E1BJQ1_BOVIN Uncharacterized protein OS=Bos taurus GN=GLDC PE=3 SV=2	26	26	36.7	112.89	1020	0	690540	1438200	1392200	1507100	1228200	1039400	6.23778	6.193	6.20225	6.18851	6.08927	6.0616	0.0747794	1.2528
1938	F1MUZ9;P31081;Q3T179	>tr|F1MUZ9|F1MUZ9_BOVIN 60 kDa heat shock protein, mitochondrial OS=Bos taurus GN=HSPD1 PE=1 SV=1;>sp|P31081|CH60_BOVIN 60 kDa heat shock protein, mitochondrial OS=Bos taurus GN=HSPD1 PE=1 SV=2;>tr|Q3T179|Q3T179_BOVIN HSPD1 protein (Fragment) OS=Bos taurus	33	26	75.4	60.977	573	0	1326600	3443700	2773800	3455800	3422300	4397400	6.52134	6.57221	6.50162	6.54891	6.53432	6.68801	0.332649	0.873595
2324	F6QS88;Q17QK4	>tr|F6QS88|F6QS88_BOVIN Uncharacterized protein OS=Bos taurus GN=EPHX2 PE=4 SV=1;>tr|Q17QK4|Q17QK4_BOVIN Epoxide hydrolase 2, cytoplasmic OS=Bos taurus GN=EPHX2 PE=2 SV=1	26	26	57.8	62.72	555	0	813130	2222100	1608300	2390300	2137600	2085200	6.30876	6.38195	6.26491	6.38882	6.32993	6.36396	0.329226	0.907061
2619	P00366;Q9TRX3;Q9TRX1;Q9TR40;Q9TQQ9;Q9TRX5	>sp|P00366|DHE3_BOVIN Glutamate dehydrogenase 1, mitochondrial OS=Bos taurus GN=GLUD1 PE=1 SV=2	26	26	47.1	61.511	558	0	1105000	2753500	2544800	3228200	2865000	3667900	6.44196	6.47507	6.4642	6.51933	6.45712	6.60923	0.206207	0.854771
2692	P12344;Q862R2;Q862Q8	>sp|P12344|AATM_BOVIN Aspartate aminotransferase, mitochondrial OS=Bos taurus GN=GOT2 PE=1 SV=2	26	26	57.9	47.513	430	0	788050	1885100	1945300	2085400	1940300	1694700	6.29515	6.31052	6.34753	6.32955	6.28787	6.27391	0.417405	1.04863
382	F1N0M0;A5PK39	>tr|F1N0M0|F1N0M0_BOVIN Tripeptidyl-peptidase 2 OS=Bos taurus GN=TPP2 PE=4 SV=1;>sp|A5PK39|TPP2_BOVIN Tripeptidyl-peptidase 2 OS=Bos taurus GN=TPP2 PE=2 SV=1	25	25	22.8	138.34	1249	0	337310	625760	640650	581750	682000	596190	5.92663	5.83159	5.86517	5.7751	5.83378	5.8202	0.121177	1.16083
478	A6QLD6;P10568	>tr|A6QLD6|A6QLD6_BOVIN MYO1B protein OS=Bos taurus GN=MYO1B PE=2 SV=1	25	25	23.2	131.83	1136	0	296820	676710	672170	985120	887030	734150	5.87109	5.86558	5.88602	6.00385	5.94794	5.9106	0.0451735	0.831955
1521	F1ME65;B2DFX8	>tr|F1ME65|F1ME65_BOVIN Uncharacterized protein OS=Bos taurus GN=CKAP4 PE=1 SV=1	25	25	49.4	64.529	589	0	467400	1016600	932140	825760	1117700	842740	6.06828	6.04233	6.02803	5.92722	6.04833	5.97051	0.160681	1.15929
2284	F1N7K8;Q07536	>tr|F1N7K8|F1N7K8_BOVIN Methylmalonate-semialdehyde dehydrogenase [acylating], mitochondrial OS=Bos taurus GN=ALDH6A1 PE=1 SV=1;>sp|Q07536|MMSA_BOVIN Methylmalonate-semialdehyde dehydrogenase [acylating], mitochondrial OS=Bos taurus GN=ALDH6A1 PE=1 SV=1	25	25	58.5	58.046	537	0	798540	2117100	2128500	2247400	2623100	1989400	6.30089	6.36092	6.38662	6.36205	6.41881	6.34354	0.498152	0.943358
2605	O46629;A5D9E7	>sp|O46629|ECHB_BOVIN Trifunctional enzyme subunit beta, mitochondrial OS=Bos taurus GN=HADHB PE=2 SV=1;>tr|A5D9E7|A5D9E7_BOVIN Mitochondrial trifunctional protein, beta subunit OS=Bos taurus GN=HADHB PE=2 SV=1	25	25	62.9	51.345	475	0	932700	2300300	1605800	2182700	2120400	3177100	6.36834	6.39697	6.26424	6.34936	6.32642	6.54685	0.470094	0.862263
2913	Q07130	>sp|Q07130|UGPA_BOVIN UTP--glucose-1-phosphate uridylyltransferase OS=Bos taurus GN=UGP2 PE=1 SV=2	25	25	55.1	56.903	508	0	637250	1849300	1485800	1381200	1730600	1748800	6.20291	6.30219	6.23051	6.15062	6.2382	6.28756	0.711957	1.04651
2972	Q0III1;Q9GK13	>tr|Q0III1|Q0III1_BOVIN Methylmalonyl Coenzyme A mutase OS=Bos taurus GN=MUT PE=2 SV=1;>sp|Q9GK13|MUTA_BOVIN Methylmalonyl-CoA mutase, mitochondrial OS=Bos taurus GN=MUT PE=2 SV=1	25	25	41.9	83.256	750	0	542200	1219000	1186400	1668300	1395300	1299400	6.13276	6.12119	6.13278	6.23264	6.14467	6.15856	0.145748	0.891839
3057	Q0VCK0;Q6PWM1	>sp|Q0VCK0|PUR9_BOVIN Bifunctional purine biosynthesis protein PURH OS=Bos taurus GN=ATIC PE=2 SV=1	25	25	54.9	64.482	592	0	437450	1172500	1010300	1194600	1264500	1068400	6.03952	6.10429	6.063	6.08759	6.10192	6.07355	0.414828	0.957745
3187	Q1LZF6	>tr|Q1LZF6|Q1LZF6_BOVIN Acyl-CoA synthetase long-chain family member 5 OS=Bos taurus GN=ACSL5 PE=1 SV=1	27	25	44.2	76.027	683	0	658840	1950200	1756300	2146100	2244100	1411600	6.21738	6.32526	6.30314	6.34201	6.35104	6.19453	0.829045	0.968427
3236	Q27991;Q27989;Q27988;Q27990	>sp|Q27991|MYH10_BOVIN Myosin-10 OS=Bos taurus GN=MYH10 PE=2 SV=2	46	25	28.2	229.1	1976	0	302360	759280	683020	731140	733130	686160	5.87912	5.91558	5.89298	5.87437	5.86518	5.88124	0.126953	1.05268
3344	Q2KIG0	>sp|Q2KIG0|ETFD_BOVIN Electron transfer flavoprotein-ubiquinone oxidoreductase, mitochondrial OS=Bos taurus GN=ETFDH PE=2 SV=1	25	25	48	68.611	617	0	713020	1369700	1240100	1687200	1603500	1371500	6.2517	6.17181	6.152	6.23753	6.20507	6.18201	0.659603	0.963016
3850	Q3ZBV8	>sp|Q3ZBV8|SYTC_BOVIN Threonine--tRNA ligase, cytoplasmic OS=Bos taurus GN=TARS PE=2 SV=1	25	25	36.2	83.491	723	0	333290	845060	908580	756530	1052700	556530	5.92142	5.96207	6.01691	5.88919	6.0223	5.79031	0.413952	1.16466
3894	Q3ZCJ2	>sp|Q3ZCJ2|AK1A1_BOVIN Alcohol dehydrogenase [NADP(+)] OS=Bos taurus GN=AKR1A1 PE=2 SV=1	25	25	76.9	36.617	325	0	758460	1642600	1729400	1746800	1979300	1501400	6.27853	6.25071	6.29644	6.25261	6.29651	6.22131	0.510854	1.04332
3895	Q3ZCJ6;G3N0N4;M5FI63;E1B7J2	>tr|Q3ZCJ6|Q3ZCJ6_BOVIN Epoxide hydrolase 1, microsomal (Xenobiotic) OS=Bos taurus GN=EPHX1 PE=1 SV=1	25	25	57	52.197	451	0	731740	2157900	1809500	2369100	2113500	1540000	6.26295	6.36921	6.3161	6.38495	6.325	6.23234	0.972292	1.00459
4029	Q5EA20	>sp|Q5EA20|HPPD_BOVIN 4-hydroxyphenylpyruvate dioxygenase OS=Bos taurus GN=HPD PE=2 SV=3	25	25	72.3	44.963	393	0	865410	2010100	1331600	2276500	1648300	2158000	6.33582	6.3384	6.18292	6.36763	6.21704	6.37887	0.653523	0.921581
4046	Q5I597;F1N4C6	>sp|Q5I597|BHMT1_BOVIN Betaine--homocysteine S-methyltransferase 1 OS=Bos taurus GN=BHMT PE=2 SV=1	25	25	75.7	44.878	407	0	2061700	2943700	2687800	2975500	4403500	2966700	6.71282	6.50408	6.48794	6.48392	6.6438	6.51709	0.829924	1.04715
279	P52193;A5D7J6	>sp|P52193|CALR_BOVIN Calreticulin OS=Bos taurus GN=CALR PE=1 SV=2;>tr|A5D7J6|A5D7J6_BOVIN CALR protein OS=Bos taurus GN=CALR PE=1 SV=1	24	24	60.4	48.038	417	0	739130	1860900	1403900	1565500	2093000	1716100	6.26732	6.3049	6.20588	6.20502	6.32077	6.27936	0.849328	0.979452
672	A7E3V1;G3MY67;Q2HJI1;P31039;G5E6M7;Q0QF04;Q2QJG4	>tr|A7E3V1|A7E3V1_BOVIN Succinate dehydrogenase complex, subunit A, flavoprotein (Fragment) OS=Bos taurus GN=SDHA PE=2 SV=1;>tr|G3MY67|G3MY67_BOVIN Succinate dehydrogenase [ubiquinone] flavoprotein subunit, mitochondrial (Fragment) OS=Bos taurus GN=SDHA PE	24	24	56.3	72.932	664	0	742570	1525600	1444200	1748800	1727600	1409800	6.26933	6.21862	6.21817	6.25311	6.23744	6.19397	0.783571	1.01672
1145	E1BF47	>tr|E1BF47|E1BF47_BOVIN Uncharacterized protein OS=Bos taurus GN=TPR PE=4 SV=1	24	24	12.5	267.23	2360	0	170620	423690	420220	393970	407800	449730	5.63063	5.66223	5.68202	5.60583	5.61045	5.69777	0.577014	1.0478
1349	E1BMP2	>tr|E1BMP2|E1BMP2_BOVIN Uncharacterized protein OS=Bos taurus GN=SEC31A PE=4 SV=2	24	24	23.3	126.34	1160	0	414880	1095300	963810	974810	1058500	940030	6.01652	6.07471	6.04254	5.99929	6.02469	6.01796	0.172734	1.07303
1730	Q5EA67;F1MMD7;Q3T052;CON__Q3T052	>tr|Q5EA67|Q5EA67_BOVIN Inter-alpha (Globulin) inhibitor H4 (Plasma Kallikrein-sensitive glycoprotein) OS=Bos taurus GN=ITIH4 PE=2 SV=1;>tr|F1MMD7|F1MMD7_BOVIN Inter-alpha-trypsin inhibitor heavy chain H4 OS=Bos taurus GN=ITIH4 PE=1 SV=2;>sp|Q3T052|ITIH4_B	24	24	33	101.51	916	0	775830	1205000	1364800	895560	1154800	840550	6.28836	6.11617	6.19361	5.96246	6.06251	5.96938	0.0274676	1.58951
3292	Q2HJ74;Q6IU05	>sp|Q2HJ74|GATM_BOVIN Glycine amidinotransferase, mitochondrial OS=Bos taurus GN=GATM PE=2 SV=1;>tr|Q6IU05|Q6IU05_BOVIN L-arginine:glycine amidinotransferase (Fragment) OS=Bos taurus PE=2 SV=1	24	24	72.1	48.357	423	0	1326800	1936500	1778400	3175900	3512200	2152700	6.5214	6.3222	6.30857	6.51223	6.54558	6.3778	0.332616	0.804489
3388	Q2KJ32	>sp|Q2KJ32|SBP1_BOVIN Selenium-binding protein 1 OS=Bos taurus GN=SELENBP1 PE=1 SV=1	24	24	68.4	52.555	472	0	522910	1453900	1389800	1443200	1509600	1257500	6.11702	6.19772	6.2015	6.16969	6.17886	6.14432	0.804368	1.0181
3478	Q2TBR0	>sp|Q2TBR0|PCCB_BOVIN Propionyl-CoA carboxylase beta chain, mitochondrial OS=Bos taurus GN=PCCB PE=2 SV=1	24	24	60.7	58.31	539	0	500880	1093300	1054800	1139600	1465800	1255500	6.09833	6.07392	6.08172	6.06712	6.16607	6.14363	0.254482	0.910018
3564	Q3B7N2;A4ZZF8;Q0III9;G3X7I1;A1XE97	>sp|Q3B7N2|ACTN1_BOVIN Alpha-actinin-1 OS=Bos taurus GN=ACTN1 PE=2 SV=1;>tr|A4ZZF8|A4ZZF8_BOVIN Alpha-actinin 1 OS=Bos taurus GN=ACTN1 PE=2 SV=1	44	24	53.9	102.98	892	0	569400	1351600	1393700	1175700	1700000	1173900	6.15401	6.16603	6.20271	6.08066	6.23045	6.11445	0.533976	1.07745
3579	Q3MHL4	>sp|Q3MHL4|SAHH_BOVIN Adenosylhomocysteinase OS=Bos taurus GN=AHCY PE=2 SV=3	25	24	58.8	47.637	432	0	1294000	2575700	2377000	2339500	2804200	2243200	6.51053	6.44608	6.43457	6.37949	6.44781	6.39568	0.14833	1.1378
3822	Q3ZBH0	>sp|Q3ZBH0|TCPB_BOVIN T-complex protein 1 subunit beta OS=Bos taurus GN=CCT2 PE=1 SV=3	24	24	64.5	57.475	535	0	371280	801050	672680	654820	717610	673560	5.9683	5.93884	5.88635	5.82649	5.85589	5.87319	0.0451709	1.20035
4066	Q76LV2;Q3T007;A7E3E1;Q7M2S4;Q7M2S2;Q7M2S3	>sp|Q76LV2|HS90A_BOVIN Heat shock protein HSP 90-alpha OS=Bos taurus GN=HSP90AA1 PE=1 SV=3	36	24	52.3	84.73	733	0	1110900	2855600	2422300	1890000	2039100	1941700	6.44427	6.49088	6.44277	6.28683	6.30944	6.333	0.00193461	1.41107
1158	E1BFG0;Q2KJC9	>tr|E1BFG0|E1BFG0_BOVIN Alpha-aminoadipic semialdehyde dehydrogenase OS=Bos taurus GN=ALDH7A1 PE=1 SV=2;>sp|Q2KJC9|AL7A1_BOVIN Alpha-aminoadipic semialdehyde dehydrogenase OS=Bos taurus GN=ALDH7A1 PE=2 SV=4	23	23	53.6	58.595	539	0	466100	1224800	989370	1269800	1246800	1089300	6.06707	6.12325	6.0539	6.1141	6.0958	6.08196	0.531462	0.964095
1577	Q3SZZ9;F1MGU7;P12799	>tr|Q3SZZ9|Q3SZZ9_BOVIN FGG protein OS=Bos taurus GN=FGG PE=1 SV=1;>tr|F1MGU7|F1MGU7_BOVIN Fibrinogen gamma-B chain OS=Bos taurus GN=FGG PE=1 SV=1;>sp|P12799|FIBG_BOVIN Fibrinogen gamma-B chain OS=Bos taurus GN=FGG PE=1 SV=1	23	23	66.7	49.166	435	0	1094400	1602400	1907600	2404400	1849000	1668000	6.43777	6.23995	6.33903	6.39137	6.26694	6.26701	0.688092	1.0727
1756	F1MN61	>tr|F1MN61|F1MN61_BOVIN Uncharacterized protein (Fragment) OS=Bos taurus GN=EEA1 PE=1 SV=2	23	23	23	137.18	1188	0	210740	437200	435580	416450	410570	389690	5.72234	5.67586	5.69761	5.62993	5.61339	5.63554	0.00848001	1.18118
2510	Q28141;G5E5N3	>sp|Q28141|DHX9_BOVIN ATP-dependent RNA helicase A OS=Bos taurus GN=DHX9 PE=2 SV=1;>tr|G5E5N3|G5E5N3_BOVIN ATP-dependent RNA helicase A OS=Bos taurus GN=DHX9 PE=1 SV=1	23	23	20.3	141.94	1287	0	319950	805320	707280	696090	711350	625110	5.90368	5.94115	5.90814	5.85303	5.85208	5.84077	0.00518604	1.17228
2635	P00829;Q0QEM9	>sp|P00829|ATPB_BOVIN ATP synthase subunit beta, mitochondrial OS=Bos taurus GN=ATP5B PE=1 SV=2;>tr|Q0QEM9|Q0QEM9_BOVIN ATP synthase subunit beta (Fragment) OS=Bos taurus GN=ATP5B PE=2 SV=1	23	23	68.6	56.283	528	0	860850	2207400	1781300	2511100	2124000	3769700	6.33352	6.37906	6.30928	6.41023	6.32715	6.62112	0.279821	0.772301
2693	P12378	>sp|P12378|UGDH_BOVIN UDP-glucose 6-dehydrogenase OS=Bos taurus GN=UGDH PE=1 SV=2	23	23	61.5	55.136	494	0	601960	1322600	1481900	1372500	1632500	1172600	6.17816	6.15661	6.22936	6.14788	6.21285	6.11397	0.455931	1.07105
2771	P36225-2;P36225-3;P36225-4;F1N0J2;P36225;F1MAZ1;F1MAZ3;G3N2G7;Q864S3;Q8MJX0;Q8MJX1	>sp|P36225-2|MAP4_BOVIN Isoform 2 of Microtubule-associated protein 4 OS=Bos taurus GN=MAP4;>sp|P36225-3|MAP4_BOVIN Isoform 3 of Microtubule-associated protein 4 OS=Bos taurus GN=MAP4;>sp|P36225-4|MAP4_BOVIN Isoform 4 of Microtubule-associated protein 4 OS	23	23	31.1	107.55	1029	0	301680	755220	687490	706190	755410	935850	5.87814	5.91326	5.89581	5.85929	5.87818	6.01602	0.683903	0.950401
2792	P48616;Q862F9;A6QP32;Q08DH7;P02548;O77788;F1MDZ2;F1MSQ6	>sp|P48616|VIME_BOVIN Vimentin OS=Bos taurus GN=VIM PE=1 SV=3	29	23	60.5	53.727	466	0	413970	1198200	1343500	1133600	1182800	1420800	6.01556	6.11371	6.18678	6.06483	6.07291	6.19735	0.927599	0.985493
2793	P48644	>sp|P48644|AL1A1_BOVIN Retinal dehydrogenase 1 OS=Bos taurus GN=ALDH1A1 PE=2 SV=3	26	23	65.7	54.805	501	0	1657700	4212300	3943000	5075300	5167300	4667800	6.6181	6.6597	6.65437	6.71583	6.71326	6.71393	0.00581349	0.850583
3157	Q1JPG7;REV__E1BFT8	>tr|Q1JPG7|Q1JPG7_BOVIN Pyruvate kinase OS=Bos taurus GN=PKLR PE=2 SV=1	24	23	51.9	56.87	526	0	302850	704440	666680	687580	745890	648080	5.87982	5.88303	5.88246	5.84769	5.87267	5.85645	0.0365197	1.05398
3346	Q2KIH7;F1N5Q8	>sp|Q2KIH7|PH4H_BOVIN Phenylalanine-4-hydroxylase OS=Bos taurus GN=PAH PE=2 SV=1	23	23	55.2	51.726	451	0	504770	886970	1008800	1513700	1231700	1441400	6.10169	5.98309	6.06235	6.1904	6.09051	6.2036	0.087334	0.771863
3739	Q3T0K2;F1N5P4;Q58DJ8	>sp|Q3T0K2|TCPG_BOVIN T-complex protein 1 subunit gamma OS=Bos taurus GN=CCT3 PE=1 SV=1;>tr|F1N5P4|F1N5P4_BOVIN T-complex protein 1 subunit gamma OS=Bos taurus GN=CCT3 PE=3 SV=1;>tr|Q58DJ8|Q58DJ8_BOVIN T-complex protein 1 subunit gamma OS=Bos taurus GN=CCT	23	23	49.9	60.585	545	0	388130	883610	827060	784970	820790	761920	5.98757	5.98144	5.97608	5.90522	5.91423	5.92673	0.000717884	1.16494
4014	Q5E9P9	>sp|Q5E9P9|GLYC_BOVIN Serine hydroxymethyltransferase, cytosolic OS=Bos taurus GN=SHMT1 PE=2 SV=3	24	23	54.1	52.977	484	0	1237000	4109500	3389900	4145900	5039300	3752800	6.49097	6.64897	6.58873	6.62798	6.70237	6.61917	0.237626	0.844079
4038	Q5EA88;A6QQR7	>sp|Q5EA88|GPDA_BOVIN Glycerol-3-phosphate dehydrogenase [NAD(+)], cytoplasmic OS=Bos taurus GN=GPD1 PE=2 SV=3	23	23	70.8	37.647	349	0	451600	1242200	1367800	1414400	1636600	1047500	6.05335	6.12937	6.19457	6.16094	6.21394	6.06497	0.744533	0.953118
14	A0JN39	>sp|A0JN39|COPB_BOVIN Coatomer subunit beta OS=Bos taurus GN=COPB1 PE=1 SV=1	22	22	29.6	107.13	953	0	246020	590830	513910	526880	573610	433050	5.78957	5.80664	5.76943	5.73208	5.75862	5.68135	0.0618271	1.16019
48	A1A4K3	>sp|A1A4K3|DDB1_BOVIN DNA damage-binding protein 1 OS=Bos taurus GN=DDB1 PE=2 SV=1	22	22	19.6	126.93	1140	0	170710	480190	463090	526320	478520	382120	5.63085	5.71659	5.72421	5.73162	5.6799	5.62702	0.807891	1.02574
692	A7MB45;F1MQV8;REV__G3N2A4;REV__Q5H9M6;REV__F1MJJ0	>sp|A7MB45|ACSS3_BOVIN Acyl-CoA synthetase short-chain family member 3, mitochondrial OS=Bos taurus GN=ACSS3 PE=2 SV=1;>tr|F1MQV8|F1MQV8_BOVIN Acyl-CoA synthetase short-chain family member 3, mitochondrial OS=Bos taurus GN=ACSS3 PE=4 SV=1	22	22	39.5	74.804	686	0	509080	1067600	1117300	1297800	1345300	1099700	6.10538	6.06359	6.10672	6.12357	6.12882	6.08609	0.344198	0.95295
735	A7MBJ5	>sp|A7MBJ5|CAND1_BOVIN Cullin-associated NEDD8-dissociated protein 1 OS=Bos taurus GN=CAND1 PE=2 SV=1	22	22	21.2	136.37	1230	0	135820	341670	311640	303070	307270	254790	5.53156	5.56879	5.5522	5.49191	5.48752	5.451	0.011758	1.18588
775	A7Z066;Q8HYW3	>tr|A7Z066|A7Z066_BOVIN Canx protein OS=Bos taurus GN=canx PE=1 SV=1	22	22	36.6	67.775	593	0	652600	1459300	1061300	1131600	1459000	1073400	6.21324	6.19933	6.08438	6.06406	6.16406	6.07558	0.28014	1.15989
850	B8YB76;F1MLF8;Q2KIH3	>tr|B8YB76|B8YB76_BOVIN Homogentisate 1,2-dioxygenase OS=Bos taurus GN=HGD PE=2 SV=1;>tr|F1MLF8|F1MLF8_BOVIN Uncharacterized protein OS=Bos taurus GN=HGD PE=1 SV=2;>tr|Q2KIH3|Q2KIH3_BOVIN HGD protein (Fragment) OS=Bos taurus GN=HGD PE=2 SV=1	22	22	64.3	49.996	445	0	733490	1794600	1747100	1975900	2071100	1313100	6.26399	6.28915	6.30086	6.30613	6.3162	6.16311	0.675054	1.05403
989	E1B8K6;G3MXT4;G3MYJ0;G3X7M4;Q5JB60;A7E386	>tr|E1B8K6|E1B8K6_BOVIN Uncharacterized protein OS=Bos taurus GN=NCL PE=4 SV=1;>tr|G3MXT4|G3MXT4_BOVIN Uncharacterized protein OS=Bos taurus PE=4 SV=1;>tr|G3MYJ0|G3MYJ0_BOVIN Uncharacterized protein OS=Bos taurus PE=4 SV=1;>tr|G3X7M4|G3X7M4_BOVIN Uncharact	22	22	31.7	77.852	720	0	495730	932970	827680	951330	1089800	1231800	6.09384	6.00505	5.97641	5.9887	6.03735	6.13536	0.633919	0.936045
1018	E1BA17	>tr|E1BA17|E1BA17_BOVIN Uncharacterized protein OS=Bos taurus GN=COL14A1 PE=1 SV=2	22	22	16.6	193.77	1800	0	201940	474730	581030	576870	588690	471330	5.70382	5.71163	5.82274	5.77144	5.76989	5.71814	0.874698	0.9838
1228	E1BI98	>tr|E1BI98|E1BI98_BOVIN Uncharacterized protein OS=Bos taurus GN=COL6A1 PE=1 SV=1	22	22	27.6	108.67	1027	0	342980	552620	867910	700210	818410	549240	5.93386	5.77761	5.99702	5.85559	5.91297	5.78458	0.528113	1.12664
1544	F1MF76;Q5BLW3	>tr|F1MF76|F1MF76_BOVIN Uncharacterized protein OS=Bos taurus GN=NOMO1 PE=4 SV=2	22	22	26.2	134.07	1222	0	293310	622540	576240	659660	642560	616390	5.86592	5.82935	5.81915	5.82969	5.80791	5.83467	0.440046	1.03288
1644	F1MJI7	>tr|F1MJI7|F1MJI7_BOVIN Uncharacterized protein (Fragment) OS=Bos taurus GN=LMNB2 PE=3 SV=1	25	22	40.7	68.966	614	0	343860	871590	842040	843170	827230	916140	5.93498	5.97549	5.98388	5.93628	5.91763	6.00678	0.736194	1.02617
1666	F1MKE9	>tr|F1MKE9|F1MKE9_BOVIN Uncharacterized protein (Fragment) OS=Bos taurus GN=SPTB PE=4 SV=2	24	22	13.7	268.83	2335	0	103120	235210	237540	291410	228940	201900	5.41194	5.40664	5.43428	5.47487	5.35972	5.34995	0.608178	1.05384
1710	F1MM13;Q0P587	>tr|F1MM13|F1MM13_BOVIN Uncharacterized protein (Fragment) OS=Bos taurus GN=H6PD PE=4 SV=2	22	22	32.1	88.978	792	0	408100	880410	812190	778750	728870	571500	6.00936	5.97987	5.9682	5.90176	5.86265	5.80183	0.0144553	1.3502
1842	F1MR63;Q3T0V2	>tr|F1MR63|F1MR63_BOVIN Uncharacterized protein OS=Bos taurus GN=ABHD14A PE=1 SV=2;>tr|Q3T0V2|Q3T0V2_BOVIN Aminoacylase-1 OS=Bos taurus GN=ACY1 PE=1 SV=1	22	22	62.1	55.519	501	0	1107500	1801600	2148100	2044700	2243000	1814600	6.44294	6.29084	6.3906	6.32099	6.35083	6.3036	0.347571	1.12112
1920	F1MU79;Q9TRY0	>tr|F1MU79|F1MU79_BOVIN Peptidyl-prolyl cis-trans isomerase FKBP4 OS=Bos taurus GN=FKBP4 PE=1 SV=2;>sp|Q9TRY0|FKBP4_BOVIN Peptidyl-prolyl cis-trans isomerase FKBP4 OS=Bos taurus GN=FKBP4 PE=1 SV=4	22	22	52.1	51.559	459	0	358700	936070	790740	623400	626850	692620	5.95333	6.00649	5.95658	5.80513	5.79716	5.88531	0.0123257	1.38974
1969	F1MWD3;Q3T115	>tr|F1MWD3|F1MWD3_BOVIN Uncharacterized protein OS=Bos taurus GN=CCT5 PE=1 SV=2;>tr|Q3T115|Q3T115_BOVIN Chaperonin containing TCP1, subunit 5 (Epsilon) OS=Bos taurus GN=CCT5 PE=2 SV=1	22	22	42.3	59.614	541	0	344300	803480	747300	682660	702770	686210	5.93553	5.94016	5.93204	5.84457	5.84681	5.88127	0.00293825	1.19773
2522	G5E626;G3N1X7;G3MW08;E1BNL1	>tr|G5E626|G5E626_BOVIN Uncharacterized protein OS=Bos taurus GN=ABCC6 PE=3 SV=1;>tr|G3N1X7|G3N1X7_BOVIN Uncharacterized protein OS=Bos taurus GN=ABCC6 PE=3 SV=1	23	22	18.8	164.84	1504	0	209920	611480	511340	593050	652180	512140	5.72065	5.82156	5.76725	5.78346	5.81437	5.75421	0.697417	0.967847
2702	P14568;W5VMT5;F8VAL0;C4P325;Q2L9B5;Q95KX0;F8VAK9	>sp|P14568|ASSY_BOVIN Argininosuccinate synthase OS=Bos taurus GN=ASS1 PE=2 SV=1	22	22	68.7	46.417	412	0	1841700	3521000	3073700	3844000	3806900	3372500	6.66381	6.58185	6.54621	6.59515	6.58057	6.57277	0.704079	1.03386
2777	P41541	>sp|P41541|USO1_BOVIN General vesicular transport factor p115 OS=Bos taurus GN=USO1 PE=1 SV=1	22	22	27.4	107.51	961	0	310850	801400	684680	723060	807100	686710	5.89115	5.93903	5.89403	5.86954	5.90693	5.88159	0.310783	1.05208
2874	P81425;F1MU57;F1MTV0;Q9BDD9	>sp|P81425|DPP4_BOVIN Dipeptidyl peptidase 4 OS=Bos taurus GN=DPP4 PE=1 SV=3;>tr|F1MU57|F1MU57_BOVIN Uncharacterized protein OS=Bos taurus PE=4 SV=2	22	22	33.9	88.368	765	0	363590	786180	744770	835510	836930	573800	5.95921	5.9307	5.93057	5.93232	5.92269	5.80358	0.272849	1.1323
3114	Q148N0;A8KC82;F1MWG1	>sp|Q148N0|ODO1_BOVIN 2-oxoglutarate dehydrogenase, mitochondrial OS=Bos taurus GN=OGDH PE=2 SV=1	22	22	25.8	115.81	1023	0	282810	590650	551510	756860	755180	567740	5.85009	5.80651	5.8001	5.88938	5.87805	5.79897	0.323317	0.919249
3242	Q28056;Q29RR2	>sp|Q28056|ASPH_BOVIN Aspartyl/asparaginyl beta-hydroxylase OS=Bos taurus GN=ASPH PE=1 SV=1	22	22	36.6	84.998	754	0	330210	679060	612550	686180	767930	648370	5.91739	5.86709	5.84569	5.8468	5.88532	5.85664	0.598865	1.03229
3356	Q2KIL5	>sp|Q2KIL5|PDIA5_BOVIN Protein disulfide-isomerase A5 OS=Bos taurus GN=PDIA5 PE=2 SV=1	22	22	50.9	59.673	521	0	346490	678320	639970	675780	736140	711760	5.93829	5.86662	5.86471	5.84017	5.86696	5.89715	0.498353	1.05143
3690	Q3SZP5;F1MBU5	>sp|Q3SZP5|ACOX1_BOVIN Peroxisomal acyl-coenzyme A oxidase 1 OS=Bos taurus GN=ACOX1 PE=2 SV=1;>tr|F1MBU5|F1MBU5_BOVIN Acyl-coenzyme A oxidase OS=Bos taurus GN=ACOX1 PE=3 SV=2	23	22	51.8	74.378	660	0	244020	784930	709070	1179500	937240	1274000	5.78602	5.93001	5.90923	6.08206	5.97185	6.14999	0.0483448	0.641387
3860	Q3ZBZ8;E1BMG0	>sp|Q3ZBZ8|STIP1_BOVIN Stress-induced-phosphoprotein 1 OS=Bos taurus GN=STIP1 PE=2 SV=1	22	22	41.6	62.481	543	0	505950	1130700	983890	831690	945290	989260	6.1027	6.08853	6.05149	5.93033	5.97556	6.04013	0.0488384	1.25574
3875	Q3ZC84	>sp|Q3ZC84|CNDP2_BOVIN Cytosolic non-specific dipeptidase OS=Bos taurus GN=CNDP2 PE=2 SV=1	22	22	55.8	52.655	475	0	517940	1237700	1223600	1064900	1464500	1076900	6.11288	6.1278	6.14618	6.03767	6.16569	6.07699	0.414897	1.08518
3954	Q59HJ6	>sp|Q59HJ6|LONM_BOVIN Lon protease homolog, mitochondrial OS=Bos taurus GN=LONP1 PE=1 SV=1	22	22	29	106.67	961	0	289040	681340	590110	733280	676210	713650	5.85955	5.86855	5.82948	5.87563	5.83008	5.8983	0.542443	0.964991
836	B1PK18;F1MZP0	>tr|B1PK18|B1PK18_BOVIN 1,4-alpha-glucan branching enzyme 1 OS=Bos taurus PE=2 SV=1;>tr|F1MZP0|F1MZP0_BOVIN Uncharacterized protein (Fragment) OS=Bos taurus GN=GBE1 PE=4 SV=2	21	21	33.5	80.977	705	0	149360	365620	283080	330170	349040	332580	5.57283	5.59821	5.51045	5.5291	5.54288	5.56671	0.640555	1.0334
1254	E1BJA2	>tr|E1BJA2|E1BJA2_BOVIN Uncharacterized protein OS=Bos taurus GN=AIFM1 PE=1 SV=1	21	21	40.8	66.871	613	0	569470	1107800	1103100	1467500	1317900	1288400	6.15407	6.07964	6.10116	6.17694	6.11988	6.15487	0.231891	0.91424
1300	E1BKY3;B7TYH9;Q58DK1	>tr|E1BKY3|E1BKY3_BOVIN Uncharacterized protein OS=Bos taurus GN=CPT1A PE=3 SV=2	21	21	31.6	88.285	773	0	175250	548910	405470	594680	475020	443600	5.64225	5.77468	5.6665	5.78465	5.67671	5.69181	0.68295	0.94788
1443	Q9XSJ4;F1MB08;Q3ZC09;A6QR19;Q9TSD2;F1N0N9	>sp|Q9XSJ4|ENOA_BOVIN Alpha-enolase OS=Bos taurus GN=ENO1 PE=1 SV=4;>tr|F1MB08|F1MB08_BOVIN Alpha-enolase OS=Bos taurus GN=ENO1 PE=1 SV=1	21	21	60.1	47.326	434	0	1955900	2835600	3068100	2927300	3074900	3263100	6.68994	6.48783	6.54541	6.47683	6.48783	6.55845	0.36505	1.16598
1594	F1MHM5;Q29465;Q0III5	>tr|F1MHM5|F1MHM5_BOVIN Tyrosine--tRNA ligase OS=Bos taurus GN=YARS PE=3 SV=1;>sp|Q29465|SYYC_BOVIN Tyrosine--tRNA ligase, cytoplasmic OS=Bos taurus GN=YARS PE=2 SV=4;>tr|Q0III5|Q0III5_BOVIN Tyrosine--tRNA ligase OS=Bos taurus GN=YARS PE=2 SV=1	21	21	40.7	59.16	528	0	177810	416540	408350	366970	401390	403180	5.64855	5.65484	5.66958	5.575	5.60357	5.65032	0.103105	1.11693
1909	F1MTZ7;Q2KIR7;Q9T2U9	>tr|F1MTZ7|F1MTZ7_BOVIN Glycine N-acyltransferase OS=Bos taurus GN=GLYAT PE=1 SV=2;>sp|Q2KIR7|GLYAT_BOVIN Glycine N-acyltransferase OS=Bos taurus GN=GLYAT PE=1 SV=2	22	21	91.2	34.034	296	0	1142900	2876100	2999300	3381600	3871600	3530200	6.4566	6.49399	6.53557	6.53949	6.58789	6.59262	0.0518164	0.835706
1950	F1MVP8;A5PJL6	>tr|F1MVP8|F1MVP8_BOVIN Uncharacterized protein OS=Bos taurus GN=HACL1 PE=1 SV=2;>tr|A5PJL6|A5PJL6_BOVIN HACL1 protein OS=Bos taurus GN=HACL1 PE=2 SV=1	21	21	47.8	63.577	581	0	542480	1371100	1353400	1570500	1787800	1237500	6.13298	6.17225	6.18997	6.2064	6.25232	6.13736	0.419559	0.925493
2387	G3MYH2	>tr|G3MYH2|G3MYH2_BOVIN Uncharacterized protein OS=Bos taurus GN=CYP2A13 PE=3 SV=1	21	21	49	50.443	439	0	292350	747640	905750	1311900	897240	830280	5.8645	5.90887	6.01555	6.12827	5.95291	5.96404	0.302634	0.821423
2712	P19120;A8KC76;Q861V2	>sp|P19120|HSP7C_BOVIN Heat shock cognate 71 kDa protein OS=Bos taurus GN=HSPA8 PE=1 SV=2;>tr|A8KC76|A8KC76_BOVIN HSPA8 protein (Fragment) OS=Bos taurus GN=HSPA8 PE=2 SV=1	31	21	52.9	71.24	650	0	717210	1790400	1603500	1416100	1454800	1529000	6.25424	6.28813	6.26361	6.16146	6.1628	6.22922	0.0265542	1.21385
2721	P20000	>sp|P20000|ALDH2_BOVIN Aldehyde dehydrogenase, mitochondrial OS=Bos taurus GN=ALDH2 PE=1 SV=2	24	21	54.8	56.652	520	0	1896900	4923400	4527300	5824600	5928300	5332400	6.67664	6.72745	6.71438	6.77563	6.77293	6.77174	0.0116543	0.856492
2805	P53620;Q0V888;A2VE21	>sp|P53620|COPG1_BOVIN Coatomer subunit gamma-1 OS=Bos taurus GN=COPG1 PE=1 SV=1	21	21	31.2	97.385	874	0	138890	401050	378810	392020	404790	267620	5.54127	5.63838	5.63697	5.60367	5.60723	5.47234	0.462699	1.1078
3100	Q148D3	>tr|Q148D3|Q148D3_BOVIN Fumarate hydratase OS=Bos taurus GN=FH PE=1 SV=1	21	21	59.8	54.69	510	0	559450	1315100	880460	1386600	1002500	1779000	6.14636	6.15414	6.00325	6.15232	6.00108	6.29499	0.648554	0.894925
3643	Q3SZ20	>sp|Q3SZ20|GLYM_BOVIN Serine hydroxymethyltransferase, mitochondrial OS=Bos taurus GN=SHMT2 PE=2 SV=1	22	21	54.2	55.605	504	0	397930	913830	715850	1187400	842570	1129600	5.9984	5.99605	5.91337	6.08496	5.92561	6.09774	0.341951	0.857373
3749	Q3T0R7	>sp|Q3T0R7|THIM_BOVIN 3-ketoacyl-CoA thiolase, mitochondrial OS=Bos taurus GN=ACAA2 PE=2 SV=1	21	21	76.8	42.131	397	0	1401200	3620100	2847900	4286000	3920700	4253200	6.5451	6.5939	6.51307	6.64242	6.59336	6.67353	0.0607388	0.82083
384	B0JYM3;A5PK51-2;A5PK51;F1N3B0	>tr|B0JYM3|B0JYM3_BOVIN Nicotinate phosphoribosyltransferase domain containing 1 OS=Bos taurus GN=NAPRT1 PE=2 SV=1;>sp|A5PK51-2|PNCB_BOVIN Isoform 2 of Nicotinate phosphoribosyltransferase OS=Bos taurus GN=NAPRT;>sp|A5PK51|PNCB_BOVIN Nicotinate phosphoribo	20	20	46.5	57.387	533	0	213450	497040	466380	472260	474050	321510	5.72789	5.73157	5.72729	5.68455	5.67582	5.55201	0.099551	1.2344
716	A7MBE6	>tr|A7MBE6|A7MBE6_BOVIN ACSM2A protein OS=Bos taurus GN=ACSM2A PE=1 SV=1	21	20	46.2	61.568	550	0	415860	620390	646070	1013000	973730	1061200	6.01754	5.82785	5.86882	6.01597	5.98844	6.07061	0.126568	0.758106
1165	E1BFN6	>tr|E1BFN6|E1BFN6_BOVIN Uncharacterized protein OS=Bos taurus GN=DPYS PE=1 SV=2	21	20	52.5	56.303	516	0	1211200	3305500	2515700	3202100	3504600	3191800	6.48181	6.55442	6.4592	6.5158	6.54464	6.54885	0.281874	0.916319
1585	Q0NXR6;F1MH57	>sp|Q0NXR6|ACAD8_BOVIN Isobutyryl-CoA dehydrogenase, mitochondrial OS=Bos taurus GN=ACAD8 PE=2 SV=1;>tr|F1MH57|F1MH57_BOVIN Isobutyryl-CoA dehydrogenase, mitochondrial OS=Bos taurus GN=ACAD8 PE=1 SV=2	20	20	62.7	45.307	416	0	301860	582170	613170	1385900	1197100	694350	5.8784	5.80023	5.84613	6.1521	6.07813	5.8864	0.0747192	0.634907
1643	F1MJH1;Q3SX14;F1N1I6;CON__Q3SX14	>tr|F1MJH1|F1MJH1_BOVIN Gelsolin OS=Bos taurus GN=GSN PE=1 SV=1;>sp|Q3SX14|GELS_BOVIN Gelsolin OS=Bos taurus GN=GSN PE=2 SV=1;>tr|F1N1I6|F1N1I6_BOVIN Gelsolin OS=Bos taurus GN=GSN PE=1 SV=1;>Q3SX14 TREMBL:Q3SX14 (Bos taurus) Similar to Gelsolin	20	20	35.7	80.702	731	0	377190	1038100	1128900	1109800	1002100	1186700	5.97516	6.05142	6.1112	6.05561	6.00091	6.11916	0.820418	0.97133
1645	Q32LP2;F1MJJ8;A6QQJ5	>sp|Q32LP2|RADI_BOVIN Radixin OS=Bos taurus GN=RDX PE=2 SV=1;>tr|F1MJJ8|F1MJJ8_BOVIN Radixin (Fragment) OS=Bos taurus GN=RDX PE=4 SV=1	29	20	46.8	68.567	583	0	676300	1574000	1441100	1623900	1667000	1757800	6.22874	6.23219	6.21724	6.22092	6.22194	6.28979	0.478024	0.959047
1668	F1MKG2;Q1JQB0;G3MXU3	>tr|F1MKG2|F1MKG2_BOVIN Uncharacterized protein OS=Bos taurus GN=COL6A2 PE=1 SV=2;>tr|Q1JQB0|Q1JQB0_BOVIN Collagen, type VI, alpha 2 OS=Bos taurus GN=COL6A2 PE=1 SV=1	20	20	24.9	109.32	1027	0	184110	471490	863350	600200	596980	332710	5.66367	5.70865	5.99473	5.78866	5.77596	5.56688	0.567438	1.19817
1761	F1MNA6	>tr|F1MNA6|F1MNA6_BOVIN Uncharacterized protein (Fragment) OS=Bos taurus GN=FTCD PE=1 SV=2	20	20	52.6	60.004	548	0	362090	849460	806240	833870	1100100	837620	5.95741	5.96432	5.96501	5.93146	6.04143	5.96786	0.608409	0.959393
1905	Q3SZJ0;F1MTV7;Q9XSY0	>sp|Q3SZJ0|ARLY_BOVIN Argininosuccinate lyase OS=Bos taurus GN=ASL PE=2 SV=1;>tr|F1MTV7|F1MTV7_BOVIN Argininosuccinate lyase OS=Bos taurus GN=ASL PE=1 SV=2	20	20	47.6	52.742	473	0	552160	1446800	1344500	1544900	1578300	1404200	6.14066	6.19559	6.18711	6.19927	6.19819	6.19225	0.268186	0.950349
1983	F1MX04;Q6EVI2;G3N2H3;F1MIK1;E1BLC8	>tr|F1MX04|F1MX04_BOVIN Uncharacterized protein (Fragment) OS=Bos taurus GN=EIF4G1 PE=4 SV=2	20	20	12.8	178.59	1627	0	192130	379620	341710	380260	428870	400560	5.68219	5.61453	5.5922	5.59045	5.63233	5.64748	0.855206	1.01443
2695	P13214;Q7M2V3;A1L514;Q9TRL6;Q9TRM1	>sp|P13214|ANXA4_BOVIN Annexin A4 OS=Bos taurus GN=ANXA4 PE=1 SV=2	20	20	62.7	35.888	319	0	948330	1942200	1829600	1966400	1949800	1847700	6.37556	6.32348	6.3209	6.30404	6.28999	6.31145	0.11345	1.09183
2705	P15690	>sp|P15690|NDUS1_BOVIN NADH-ubiquinone oxidoreductase 75 kDa subunit, mitochondrial OS=Bos taurus GN=NDUFS1 PE=1 SV=1	20	20	35.2	79.441	727	0	317610	684420	670790	883680	867720	873900	5.90049	5.8705	5.88513	5.95666	5.93838	5.98628	0.0102548	0.841266
2761	P33097	>sp|P33097|AATC_BOVIN Aspartate aminotransferase, cytoplasmic OS=Bos taurus GN=GOT1 PE=1 SV=3	20	20	57.1	46.398	413	0	466470	975170	1174200	1152000	1139200	714700	6.06742	6.02426	6.12829	6.07182	6.0566	5.89894	0.36554	1.15932
2814	P56701	>sp|P56701|PSMD2_BOVIN 26S proteasome non-ATPase regulatory subunit 2 OS=Bos taurus GN=PSMD2 PE=1 SV=2	20	20	22	100.26	908	0	135270	312660	336580	337630	317540	268430	5.5298	5.53025	5.58563	5.53881	5.5018	5.47365	0.172983	1.10613
3398	Q2KJ64	>sp|Q2KJ64|ARGI1_BOVIN Arginase-1 OS=Bos taurus GN=ARG1 PE=2 SV=1	20	20	82.3	35.009	322	0	1259100	1963900	1848100	2298300	2140600	2232800	6.49866	6.3283	6.32527	6.37177	6.33054	6.39367	0.771035	1.04412
3532	Q32LG3;Q0QF29;G1K1H1;Q58DR9	>sp|Q32LG3|MDHM_BOVIN Malate dehydrogenase, mitochondrial OS=Bos taurus GN=MDH2 PE=1 SV=1;>tr|Q0QF29|Q0QF29_BOVIN Malate dehydrogenase (Fragment) OS=Bos taurus GN=MDH2 PE=2 SV=1	20	20	68	35.668	338	0	913610	1661600	1457800	1680000	1742800	1820100	6.35936	6.25571	6.22224	6.23567	6.24125	6.30491	0.71332	1.0435
3580	Q3MHL7;F1MGX0;Q3T084;F1MP48;Q17QX5;F1MQ35	>sp|Q3MHL7|TCPZ_BOVIN T-complex protein 1 subunit zeta OS=Bos taurus GN=CCT6A PE=1 SV=3;>tr|F1MGX0|F1MGX0_BOVIN T-complex protein 1 subunit zeta OS=Bos taurus GN=CCT6A PE=3 SV=2	20	20	46.5	57.956	531	0	444720	886510	692190	766330	735340	1006500	6.04668	5.98287	5.89877	5.89478	5.86649	6.04763	0.603527	1.09599
3867	Q3ZC41	>tr|Q3ZC41|Q3ZC41_BOVIN Acetyl-Coenzyme A acyltransferase 1 OS=Bos taurus GN=ACAA1 PE=1 SV=1	20	20	74.5	44.333	424	0	635370	1742400	1846100	2112500	2230100	1600400	6.20162	6.27633	6.3248	6.33516	6.34832	6.24905	0.413623	0.905191
705	A7MBA2;Q9TRB4	>tr|A7MBA2|A7MBA2_BOVIN PSMD1 protein OS=Bos taurus GN=PSMD1 PE=2 SV=1	19	19	23.1	105.89	953	0	160330	336840	287170	354090	382210	319680	5.60361	5.56261	5.51668	5.55948	5.5823	5.54953	0.922035	0.993566
1085	E1BD93	>tr|E1BD93|E1BD93_BOVIN Uncharacterized protein (Fragment) OS=Bos taurus GN=UROC1 PE=1 SV=2	19	19	33.3	82.597	750	0	397600	923770	839520	1185900	976460	830330	5.99804	6.00075	5.98258	6.08441	5.98965	5.96407	0.636311	0.95737
1294	E1BKM4	>tr|E1BKM4|E1BKM4_BOVIN Uncharacterized protein (Fragment) OS=Bos taurus GN=PDCD6IP PE=4 SV=2	19	19	21.3	100.99	914	0	147590	421340	411400	388630	384220	338350	5.56765	5.65981	5.67281	5.5999	5.58458	5.57418	0.236566	1.11482
1533	F1MES1;F1MME5	>tr|F1MES1|F1MES1_BOVIN Uncharacterized protein (Fragment) OS=Bos taurus GN=ACSM3 PE=4 SV=1	20	19	39.2	66.283	586	0	233110	487760	656390	794800	896580	525690	5.76616	5.72339	5.87571	5.91062	5.95259	5.76555	0.292835	0.816896
1788	F1MNT6	>tr|F1MNT6|F1MNT6_BOVIN Uncharacterized protein OS=Bos taurus GN=GBA3 PE=3 SV=2	19	19	39.5	54.355	476	0	336830	1407000	1142200	1240900	1218200	1042600	5.92601	6.18348	6.11629	6.1041	6.08572	6.06293	0.913766	0.979513
1834	F1MQP2	>tr|F1MQP2|F1MQP2_BOVIN Uncharacterized protein OS=Bos taurus GN=SLC27A2 PE=4 SV=2	19	19	34.2	70.259	620	0	224650	769580	549170	761450	642410	604250	5.7501	5.92144	5.79825	5.89201	5.80781	5.82603	0.759739	0.957885
2023	F1MY85;CON__Q1A7A4;Q1A7A4	>tr|F1MY85|F1MY85_BOVIN Complement C5a anaphylatoxin OS=Bos taurus GN=C5 PE=4 SV=2;>Q1A7A4 TREMBL:Q1A7A4 (Bos taurus) similar to complement component C5	19	19	13.3	189.04	1677	0	243420	545960	480080	477610	475010	408480	5.78495	5.77234	5.73986	5.68944	5.6767	5.65599	0.00524572	1.23502
2093	F1N0E5;Q2T9X2	>tr|F1N0E5|F1N0E5_BOVIN T-complex protein 1 subunit delta OS=Bos taurus GN=CCT4 PE=3 SV=2;>sp|Q2T9X2|TCPD_BOVIN T-complex protein 1 subunit delta OS=Bos taurus GN=CCT4 PE=1 SV=3	19	19	44.3	58.161	542	0	386560	596560	556160	498470	521490	520810	5.98581	5.81084	5.80374	5.708	5.71725	5.7615	0.0894596	1.37366
2196	F1N3Q7;Q32PJ2;CON__Q32PJ2	>tr|F1N3Q7|F1N3Q7_BOVIN Apolipoprotein A-IV OS=Bos taurus GN=APOA4 PE=4 SV=1;>sp|Q32PJ2|APOA4_BOVIN Apolipoprotein A-IV OS=Bos taurus GN=APOA4 PE=2 SV=1;>Q32PJ2 SWISS-PROT:Q32PJ2 (Bos taurus) Apolipoprotein A-IV precursor	19	19	57.1	42.989	380	0	240750	544060	521200	935390	539140	664600	5.78016	5.77083	5.77555	5.98136	5.7317	5.86738	0.306232	0.822937
2348	P31800;G1K1X0;Q3MI02;REV__F1MAZ9	>sp|P31800|QCR1_BOVIN Cytochrome b-c1 complex subunit 1, mitochondrial OS=Bos taurus GN=UQCRC1 PE=1 SV=2;>tr|G1K1X0|G1K1X0_BOVIN Cytochrome b-c1 complex subunit 1, mitochondrial OS=Bos taurus GN=UQCRC1 PE=1 SV=1;>tr|Q3MI02|Q3MI02_BOVIN UQCRC1 protein (Frag	19	19	53.3	52.735	480	0	337980	711560	748540	816060	803080	564390	5.92749	5.88739	5.93276	5.92209	5.90476	5.7964	0.37792	1.10018
2489	Q32L40;G5E531	>sp|Q32L40|TCPA_BOVIN T-complex protein 1 subunit alpha OS=Bos taurus GN=TCP1 PE=1 SV=1;>tr|G5E531|G5E531_BOVIN T-complex protein 1 subunit alpha OS=Bos taurus GN=TCP1 PE=3 SV=1	19	19	37.2	60.206	556	0	352170	720000	703670	614140	696240	552600	5.94535	5.89251	5.90591	5.79863	5.84276	5.78723	0.01059	1.27365
2652	P04272	>sp|P04272|ANXA2_BOVIN Annexin A2 OS=Bos taurus GN=ANXA2 PE=1 SV=2	19	19	61.7	38.612	339	0	695050	883220	1240700	463600	1005600	764670	6.24061	5.98125	6.15221	5.67651	6.00243	5.92829	0.10949	1.80141
2795	P49410;REV__E1BJP8	>sp|P49410|EFTU_BOVIN Elongation factor Tu, mitochondrial OS=Bos taurus GN=TUFM PE=1 SV=1	19	19	48.2	49.398	452	0	262150	505460	494480	587140	633820	590650	5.81715	5.73887	5.75269	5.77911	5.80197	5.81615	0.326729	0.934315
2811	P56560	>sp|P56560|AOFB_BOVIN Amine oxidase [flavin-containing] B OS=Bos taurus GN=MAOB PE=1 SV=4	23	19	51.9	58.42	520	0	671220	1482700	1170900	1683900	1589400	1457200	6.22546	6.20623	6.12707	6.23668	6.20123	6.20834	0.413633	0.935054
2897	Q04467	>sp|Q04467|IDHP_BOVIN Isocitrate dehydrogenase [NADP], mitochondrial OS=Bos taurus GN=IDH2 PE=1 SV=2	20	19	42	50.738	452	0	477040	838270	938510	870140	930580	1024000	6.07715	5.95857	6.03098	5.94995	5.96875	6.05512	0.548685	1.07389
3042	Q0VC88;F1N085	>tr|Q0VC88|Q0VC88_BOVIN 3-phosphoadenosine 5-phosphosulfate synthase 2 OS=Bos taurus GN=PAPSS2 PE=2 SV=1;>tr|F1N085|F1N085_BOVIN Uncharacterized protein (Fragment) OS=Bos taurus GN=PAPSS2 PE=3 SV=2	22	19	41.6	69.671	615	0	564320	761310	364030	581380	542160	678170	6.15012	5.91674	5.61968	5.77483	5.73413	5.87616	0.562195	1.2603
3297	Q2HJ97	>sp|Q2HJ97|PHB2_BOVIN Prohibitin-2 OS=Bos taurus GN=PHB2 PE=2 SV=1	19	19	66.2	33.357	299	0	327970	765780	713870	750960	641290	820610	5.91443	5.91929	5.91216	5.88598	5.80705	5.95895	0.515386	1.07473
3852	Q3ZBW2	>sp|Q3ZBW2|HAOX2_BOVIN Hydroxyacid oxidase 2 OS=Bos taurus GN=HAO2 PE=2 SV=1	20	19	62.6	39.252	353	0	485350	1229500	1145300	1734500	1510600	1609000	6.08465	6.12491	6.11746	6.24954	6.17915	6.25137	0.0117718	0.762641
4043	Q5EAD2	>sp|Q5EAD2|SERA_BOVIN D-3-phosphoglycerate dehydrogenase OS=Bos taurus GN=PHGDH PE=2 SV=3	19	19	46	56.451	533	0	224280	698390	661270	707340	732640	666300	5.74939	5.87928	5.87892	5.85999	5.86489	5.86849	0.545188	0.936282
20	A0JN77;Q58DK4	>tr|A0JN77|A0JN77_BOVIN Bifunctional ATP-dependent dihydroxyacetone kinase/FAD-AMP lyase (cyclizing) OS=Bos taurus GN=DAK PE=1 SV=1;>sp|Q58DK4|DHAK_BOVIN Bifunctional ATP-dependent dihydroxyacetone kinase/FAD-AMP lyase (cyclizing) OS=Bos taurus GN=DAK PE=2	18	18	45.2	59.16	578	0	584860	1601800	1220200	1662900	1498600	1763000	6.16565	6.23979	6.14498	6.23123	6.17569	6.29107	0.326463	0.892915
503	A6QLT9;A0A2Q9	>tr|A6QLT9|A6QLT9_BOVIN Alanine--tRNA ligase, cytoplasmic OS=Bos taurus GN=AARS PE=2 SV=1;>tr|A0A2Q9|A0A2Q9_BOVIN AlaRS (Fragment) OS=Bos taurus PE=3 SV=1	18	18	24.6	106.65	968	0	255940	464490	493220	488020	540690	441030	5.80673	5.70216	5.75159	5.6988	5.73295	5.68929	0.231577	1.11296
717	A7MBE8	>tr|A7MBE8|A7MBE8_BOVIN UPB1 protein OS=Bos taurus GN=UPB1 PE=2 SV=1	18	18	57.6	42.815	384	0	485310	693270	808090	926620	1007500	760510	6.08462	5.87608	5.966	5.97727	6.00324	5.92592	0.921635	1.01568
1091	E1BDG9	>tr|E1BDG9|E1BDG9_BOVIN Uncharacterized protein (Fragment) OS=Bos taurus GN=ALDH1L2 PE=3 SV=2	25	18	31.8	100.24	911	0	157480	528420	403450	462650	491560	599210	5.59582	5.75816	5.66433	5.67562	5.69158	5.8224	0.436779	0.876806
1202	E1BH78	>tr|E1BH78|E1BH78_BOVIN Uncharacterized protein OS=Bos taurus GN=SNRNP200 PE=4 SV=1	18	18	10.1	244.27	2136	0	89140	217690	217270	223220	224070	175320	5.34867	5.37302	5.39555	5.3591	5.35038	5.28865	0.201181	1.09573
1250	E1BIU0	>tr|E1BIU0|E1BIU0_BOVIN Uncharacterized protein OS=Bos taurus GN=SEC24C PE=4 SV=1	18	18	20.7	117.99	1094	0	133020	339230	282920	305120	328210	277150	5.52251	5.56568	5.51021	5.49484	5.51615	5.48753	0.152652	1.07968
1420	E1BPP6;G3N1Q0	>tr|E1BPP6|E1BPP6_BOVIN Uncharacterized protein (Fragment) OS=Bos taurus GN=MCCC2 PE=4 SV=2;>tr|G3N1Q0|G3N1Q0_BOVIN Uncharacterized protein OS=Bos taurus GN=MCCC2 PE=4 SV=1	18	18	37.9	61.291	565	0	339040	616880	636690	704700	772550	658810	5.92885	5.82538	5.86247	5.85837	5.88793	5.86358	0.946038	1.00525
1549	F1MFC6	>tr|F1MFC6|F1MFC6_BOVIN Uncharacterized protein OS=Bos taurus GN=FARP1 PE=4 SV=2	18	18	23.7	118.35	1046	0	158110	384400	342870	423030	411480	395790	5.59756	5.61997	5.59367	5.63674	5.61435	5.64228	0.0816153	0.93888
1562	Q1JPA2;Q3SZV3;F1MG05;Q862P6;Q862B9;Q862P4;Q862H1	>tr|Q1JPA2|Q1JPA2_BOVIN Eukaryotic translation elongation factor 1 gamma (Fragment) OS=Bos taurus GN=EEF1G PE=2 SV=1;>sp|Q3SZV3|EF1G_BOVIN Elongation factor 1-gamma OS=Bos taurus GN=EEF1G PE=2 SV=1;>tr|F1MG05|F1MG05_BOVIN Elongation factor 1-gamma OS=Bos t	18	18	47.2	50.23	439	0	300740	636890	609140	620390	671310	519640	5.87679	5.83925	5.84326	5.80303	5.82692	5.76052	0.068884	1.13835
1776	Q3SYU9;F1MNN6;A1L549	>sp|Q3SYU9|MVP_BOVIN Major vault protein OS=Bos taurus GN=MVP PE=2 SV=1;>tr|F1MNN6|F1MNN6_BOVIN Major vault protein OS=Bos taurus GN=MVP PE=1 SV=1	18	18	27.3	98.923	890	0	265200	370800	345630	277170	482480	387990	5.82217	5.60432	5.59716	5.45311	5.68348	5.63364	0.45302	1.21471
1782	F1MNS5;Q9TSB2	>tr|F1MNS5|F1MNS5_BOVIN Uncharacterized protein OS=Bos taurus GN=ENPP1 PE=1 SV=1	18	18	22.3	104.39	924	0	238150	706930	624950	703710	699730	554410	5.77545	5.88456	5.85439	5.85776	5.84493	5.78865	0.852789	1.01786
2077	F1MZT7;Q0P5L1	>tr|F1MZT7|F1MZT7_BOVIN Uncharacterized protein (Fragment) OS=Bos taurus GN=GCN1L1 PE=4 SV=1	18	18	7.8	293.12	2676	0	122090	205970	192420	186860	190840	174540	5.48528	5.34899	5.3428	5.28188	5.28067	5.28671	0.0786762	1.28609
2599	O19094;G5E5R3;Q32L71	>sp|O19094|OCTC_BOVIN Peroxisomal carnitine O-octanoyltransferase OS=Bos taurus GN=CROT PE=1 SV=1;>tr|G5E5R3|G5E5R3_BOVIN Peroxisomal carnitine O-octanoyltransferase OS=Bos taurus GN=CROT PE=1 SV=1	18	18	36.4	70.263	612	0	501260	1031200	913720	1403300	1330300	860630	6.09866	6.04852	6.01936	6.15752	6.12395	5.97963	0.623079	0.929994
2606	O62654;Q862F7	>sp|O62654|DESM_BOVIN Desmin OS=Bos taurus GN=DES PE=2 SV=3;>tr|Q862F7|Q862F7_BOVIN Similar to desmin (Fragment) OS=Bos taurus PE=2 SV=1	22	18	43.2	53.531	470	0	116410	380630	481670	430420	361730	418050	5.46459	5.61568	5.74129	5.64426	5.55838	5.66605	0.864706	0.964473
2768	P35605;G8JKX8;Q862H2	>sp|P35605|COPB2_BOVIN Coatomer subunit beta OS=Bos taurus GN=COPB2 PE=1 SV=3;>tr|G8JKX8|G8JKX8_BOVIN Coatomer subunit beta OS=Bos taurus GN=COPB2 PE=4 SV=1	18	18	21.9	102.39	906	0	203100	533730	495150	473340	561830	379380	5.70631	5.7625	5.75328	5.68554	5.7496	5.62389	0.248226	1.13332
2998	Q0P5F9	>sp|Q0P5F9|AL8A1_BOVIN Aldehyde dehydrogenase family 8 member A1 OS=Bos taurus GN=ALDH8A1 PE=2 SV=1	18	18	51.5	53.362	487	0	493480	1194900	1082200	1098900	1307700	1012600	6.09187	6.11251	6.09285	6.05132	6.11651	6.05025	0.31379	1.06263
3275	Q29RZ0	>sp|Q29RZ0|THIL_BOVIN Acetyl-CoA acetyltransferase, mitochondrial OS=Bos taurus GN=ACAT1 PE=2 SV=1	18	18	58.1	44.889	422	0	680990	2207900	1580900	2251200	2254700	2760400	6.23174	6.37916	6.25745	6.36278	6.35309	6.48579	0.149499	0.774278
3284	Q2HJ49	>sp|Q2HJ49|MOES_BOVIN Moesin OS=Bos taurus GN=MSN PE=2 SV=3	27	18	44	67.974	577	0	225710	622720	537300	525730	556930	611690	5.75215	5.82947	5.78876	5.73113	5.7458	5.83135	0.618498	1.04882
3420	Q2KJH4;F1MTP5	>sp|Q2KJH4|WDR1_BOVIN WD repeat-containing protein 1 OS=Bos taurus GN=WDR1 PE=2 SV=3;>tr|F1MTP5|F1MTP5_BOVIN WD repeat-containing protein 1 OS=Bos taurus GN=WDR1 PE=4 SV=2	18	18	40.6	66.257	606	0	261060	567980	546380	515200	631740	554460	5.81534	5.78951	5.79604	5.72234	5.80054	5.78869	0.308423	1.07096
3663	Q3SZB4	>sp|Q3SZB4|ACADM_BOVIN Medium-chain specific acyl-CoA dehydrogenase, mitochondrial OS=Bos taurus GN=ACADM PE=2 SV=1	18	18	50.8	46.573	421	0	762980	1622200	1526600	1998500	1771300	1988300	6.28111	6.24529	6.24227	6.31107	6.24829	6.3433	0.217631	0.90227
3665	Q3SZB7;B2KJ42;B3RFM8	>sp|Q3SZB7|F16P1_BOVIN Fructose-1,6-bisphosphatase 1 OS=Bos taurus GN=FBP1 PE=2 SV=3;>tr|B2KJ42|B2KJ42_BOVIN Fructose-1,6-bisphosphatase 1 OS=Bos taurus PE=2 SV=1	20	18	66.6	36.728	338	0	650850	2078400	1487800	2072900	2267100	1788900	6.21208	6.35291	6.23109	6.32694	6.35547	6.2974	0.264164	0.868474
3675	Q3SZH7	>sp|Q3SZH7|LKHA4_BOVIN Leukotriene A-4 hydrolase OS=Bos taurus GN=LTA4H PE=2 SV=3	18	18	35.7	69.305	611	0	228450	399930	397830	394050	459440	355010	5.75739	5.63717	5.65824	5.60592	5.66223	5.59506	0.211308	1.15664
3876	Q3ZC87;A5D984	>tr|Q3ZC87|Q3ZC87_BOVIN Pyruvate kinase (Fragment) OS=Bos taurus GN=PKM2 PE=2 SV=1;>tr|A5D984|A5D984_BOVIN Pyruvate kinase OS=Bos taurus GN=PKM2 PE=1 SV=1	24	18	49.2	61.427	565	0	284600	668420	639000	511410	677260	581070	5.85283	5.86023	5.86405	5.71913	5.83076	5.80905	0.101502	1.18229
100	A2VDN7;F1MFT4;Q08DH6;REV__Q3SZK7;REV__E1BJF0	>tr|A2VDN7|A2VDN7_BOVIN Heterogeneous nuclear ribonucleoprotein U (Scaffold attachment factor A) OS=Bos taurus GN=HNRNPU PE=2 SV=1;>tr|F1MFT4|F1MFT4_BOVIN Uncharacterized protein (Fragment) OS=Bos taurus GN=HNRNPU PE=1 SV=2;>tr|Q08DH6|Q08DH6_BOVIN HNRNPU p	17	17	21.8	90.451	825	0	354960	932830	866530	846370	858110	869720	5.94878	6.00498	5.99633	5.93793	5.93354	5.9842	0.257069	1.07516
156	A3KN40;F1N2Q7	>tr|A3KN40|A3KN40_BOVIN Annexin OS=Bos taurus GN=ANXA13 PE=2 SV=1;>tr|F1N2Q7|F1N2Q7_BOVIN Annexin OS=Bos taurus GN=ANXA13 PE=3 SV=2	18	17	59.9	36.187	324	0	238280	541340	645330	905280	882110	650810	5.77568	5.76865	5.86833	5.96715	5.94552	5.85827	0.0611834	0.75958
301	Q32PI5;A5D973;Q7M2R6;F1MQN0;V6F9B4	>sp|Q32PI5|2AAA_BOVIN Serine/threonine-protein phosphatase 2A 65 kDa regulatory subunit A alpha isoform OS=Bos taurus GN=PPP2R1A PE=1 SV=1;>tr|A5D973|A5D973_BOVIN Alpha isoform of regulatory subunit A, protein phosphatase 2 OS=Bos taurus GN=PPP2R1A PE=1 SV	17	17	31.7	65.29	589	0	162580	340640	331850	312290	317640	300610	5.60966	5.56748	5.57949	5.50492	5.50194	5.52282	0.00588846	1.19028
711	A7MBC5	>tr|A7MBC5|A7MBC5_BOVIN IARS protein OS=Bos taurus GN=IARS PE=2 SV=1	17	17	14.2	144.64	1262	0	256300	529850	476240	518950	521000	473480	5.80734	5.75933	5.73637	5.72549	5.71684	5.72012	0.0900742	1.11394
740	A7YW98	>sp|A7YW98|SYRC_BOVIN Arginine--tRNA ligase, cytoplasmic OS=Bos taurus GN=RARS PE=2 SV=1	17	17	29.1	75.56	660	0	213560	387770	387770	380260	429210	363520	5.72812	5.62376	5.64712	5.59045	5.63267	5.60535	0.169393	1.13984
813	B0JYL6;E1BPP7;Q05FF2	>tr|B0JYL6|B0JYL6_BOVIN Signal transducer and activator of transcription OS=Bos taurus GN=STAT1 PE=2 SV=1;>tr|E1BPP7|E1BPP7_BOVIN Signal transducer and activator of transcription OS=Bos taurus GN=STAT4 PE=3 SV=2;>tr|Q05FF2|Q05FF2_BOVIN Signal transducer an	17	17	27.8	86.929	747	0	187790	692160	563690	514250	622210	484730	5.67227	5.87539	5.80959	5.72154	5.79394	5.73032	0.59293	1.08931
883	P06868;CON__P06868;E1B726;A7E350	>sp|P06868|PLMN_BOVIN Plasminogen OS=Bos taurus GN=PLG PE=1 SV=2;>P06868 SWISS-PROT:P06868 (Bos taurus) Plasminogen precursor;>tr|E1B726|E1B726_BOVIN Plasminogen OS=Bos taurus GN=PLG PE=3 SV=2;>tr|A7E350|A7E350_BOVIN PLG protein OS=Bos taurus GN=PLG PE=2 S	17	17	23.2	91.215	812	0	296560	483540	568910	509060	520060	382650	5.87071	5.71961	5.81359	5.71713	5.71605	5.62762	0.097574	1.30128
886	V6F9A2;P15497;CON__P15497;V6F869	>tr|V6F9A2|V6F9A2_BOVIN Apolipoprotein A-I preproprotein OS=Bos taurus GN=APOA1 PE=4 SV=1;>sp|P15497|APOA1_BOVIN Apolipoprotein A-I OS=Bos taurus GN=APOA1 PE=1 SV=3;>P15497 SWISS-PROT:P15497 (Bos taurus) Apolipoprotein A-I precursor;>tr|V6F869|V6F869_BOVIN	17	17	61.5	30.276	265	0	1027500	2475900	1769800	3300200	2411000	4241500	6.41038	6.42891	6.30647	6.52891	6.3822	6.67234	0.188037	0.714666
1183	E1BGC1	>tr|E1BGC1|E1BGC1_BOVIN Uncharacterized protein OS=Bos taurus GN=MCCC1 PE=4 SV=1	17	17	32	80.482	725	0	200410	473580	472160	535620	547550	473460	5.70052	5.71058	5.73263	5.73922	5.73842	5.7201	0.188011	0.959393
1295	E1BKQ6	>tr|E1BKQ6|E1BKQ6_BOVIN Uncharacterized protein OS=Bos taurus GN=MYO18A PE=4 SV=2	17	17	10.9	232.84	2055	0	118530	267550	298040	313260	283030	243010	5.47242	5.46259	5.53282	5.50627	5.45183	5.43044	0.448531	1.06275
1399	E1BNY9	>tr|E1BNY9|E1BNY9_BOVIN Uncharacterized protein OS=Bos taurus GN=HUWE1 PE=4 SV=2	17	17	5.4	482.19	4375	0	53371	104020	90739	98619	98314	86476	5.1259	5.0523	5.01634	5.00433	4.99262	4.98171	0.0939648	1.18021
1406	E1BP50	>tr|E1BP50|E1BP50_BOVIN Uncharacterized protein OS=Bos taurus GN=TNKS1BP1 PE=1 SV=2	17	17	15.7	170.96	1648	0	227440	496210	473360	492000	548910	595490	5.75546	5.73085	5.73374	5.70233	5.7395	5.81969	0.716718	0.968672
1446	F1MB84	>tr|F1MB84|F1MB84_BOVIN Uncharacterized protein OS=Bos taurus GN=GRHPR PE=3 SV=2	17	17	53	35.769	328	0	441480	1083100	944080	1110100	1183400	960940	6.04351	6.06985	6.03355	6.05573	6.07313	6.02751	0.863007	0.992765
1481	Q148I9;F1MCN8	>tr|Q148I9|Q148I9_BOVIN AMACR protein (Fragment) OS=Bos taurus GN=AMACR PE=2 SV=1;>tr|F1MCN8|F1MCN8_BOVIN Uncharacterized protein OS=Bos taurus GN=AMACR PE=4 SV=2	17	17	52.8	42.009	381	0	409040	1385600	1034500	1437200	1328600	1360500	6.01036	6.17682	6.07328	6.16788	6.12339	6.17852	0.24599	0.851576
1516	F1MDV3	>tr|F1MDV3|F1MDV3_BOVIN Uncharacterized protein (Fragment) OS=Bos taurus GN=SNTB1 PE=4 SV=1	18	17	35.6	56.019	519	0	235860	479500	447250	514950	503960	401170	5.77125	5.71597	5.7091	5.72213	5.7024	5.64815	0.236239	1.09955
1694	Q17QF0;F1MLG7	>sp|Q17QF0|AGT2_BOVIN Alanine--glyoxylate aminotransferase 2, mitochondrial OS=Bos taurus GN=AGXT2 PE=2 SV=1;>tr|F1MLG7|F1MLG7_BOVIN Alanine--glyoxylate aminotransferase 2, mitochondrial OS=Bos taurus GN=AGXT2 PE=3 SV=1	17	17	38.7	57.226	514	0	303240	485860	480070	679400	550240	479190	5.88038	5.72169	5.73985	5.84249	5.74055	5.72532	0.865997	1.02609
1702	Q0IIG1;F1MLV5	>tr|Q0IIG1|Q0IIG1_BOVIN Cytochrome P450, family 2, subfamily c OS=Bos taurus GN=LOC511498 PE=2 SV=1;>tr|F1MLV5|F1MLV5_BOVIN Uncharacterized protein OS=Bos taurus GN=LOC511498 PE=1 SV=1	18	17	33.9	56.738	495	0	379030	846290	758870	1539000	1184200	1198700	5.97727	5.9627	5.93871	6.1976	6.07343	6.12353	0.0104054	0.673039
1736	F1MMK8;Q3T0N2	>tr|F1MMK8|F1MMK8_BOVIN Lysine--tRNA ligase OS=Bos taurus GN=KARS PE=3 SV=1;>tr|Q3T0N2|Q3T0N2_BOVIN Lysine--tRNA ligase OS=Bos taurus GN=KARS PE=2 SV=1	17	17	25	71.346	623	0	387330	651570	585720	608390	665190	596550	5.98668	5.84914	5.82624	5.79455	5.82295	5.82046	0.216253	1.18768
1912	F1MU08;P18493;Q2KIU9	>tr|F1MU08|F1MU08_BOVIN Poly [ADP-ribose] polymerase 1 OS=Bos taurus GN=PARP1 PE=4 SV=2;>sp|P18493|PARP1_BOVIN Poly [ADP-ribose] polymerase 1 OS=Bos taurus GN=PARP1 PE=2 SV=2	17	17	19.4	113.37	1016	0	252300	580780	544660	514440	502920	497720	5.80051	5.79919	5.79467	5.7217	5.7015	5.7418	0.00289493	1.1925
1974	F1MWQ2;Q3SWX7;I6X9I8	>tr|F1MWQ2|F1MWQ2_BOVIN Annexin OS=Bos taurus GN=ANXA3 PE=1 SV=1;>sp|Q3SWX7|ANXA3_BOVIN Annexin A3 OS=Bos taurus GN=ANXA3 PE=2 SV=3;>tr|I6X9I8|I6X9I8_BOVIN Annexin OS=Bos taurus PE=2 SV=1	18	17	62.8	36.141	323	0	252260	569670	706230	465610	697310	577040	5.80044	5.7908	5.90749	5.67839	5.84343	5.80602	0.412941	1.14015
1977	F1MWR8;Q2NKZ1	>tr|F1MWR8|F1MWR8_BOVIN T-complex protein 1 subunit eta (Fragment) OS=Bos taurus GN=CCT7 PE=3 SV=2;>sp|Q2NKZ1|TCPH_BOVIN T-complex protein 1 subunit eta OS=Bos taurus GN=CCT7 PE=1 SV=1	17	17	41.8	59.18	541	0	343530	717350	640240	606840	618030	568930	5.93456	5.89091	5.86489	5.79344	5.79101	5.79988	0.00761436	1.26477
1996	F1MX88	>tr|F1MX88|F1MX88_BOVIN Uncharacterized protein OS=Bos taurus GN=SLC25A13 PE=1 SV=2	21	17	37.1	75.041	679	0	283520	878740	715260	1029700	748040	731430	5.85118	5.97904	5.91301	6.02308	5.87392	5.90899	0.737541	0.952972
2166	F1N2X7	>tr|F1N2X7|F1N2X7_BOVIN Uncharacterized protein (Fragment) OS=Bos taurus GN=MLLT4 PE=4 SV=2	17	17	12.7	197.98	1761	0	143410	397540	350970	403180	370100	433420	5.55518	5.63456	5.60382	5.61586	5.56832	5.68173	0.580762	0.945983
2177	F1N365	>tr|F1N365|F1N365_BOVIN Uncharacterized protein (Fragment) OS=Bos taurus GN=FLII PE=4 SV=1	17	17	15.5	144.23	1268	0	183300	411140	432850	394770	447950	427820	5.66176	5.64917	5.69488	5.60671	5.65123	5.67608	0.383017	1.05665
2183	F1N3G6;F1N0J3;F1MW32;F1MFC4	>tr|F1N3G6|F1N3G6_BOVIN Phospholipid-transporting ATPase (Fragment) OS=Bos taurus GN=ATP11C PE=3 SV=2	17	17	17.9	129.64	1131	0	203990	437430	370550	615540	538770	475850	5.7082	5.67609	5.62739	5.79962	5.7314	5.72229	0.0761659	0.830724
2205	F1N401;Q7YQK2;Q7YQK1	>tr|F1N401|F1N401_BOVIN Collagen alpha-1(XII) chain OS=Bos taurus GN=COL12A1 PE=4 SV=2	17	17	8	340.07	3126	0	95293	226460	363140	317070	339420	256460	5.37766	5.39017	5.61862	5.51152	5.53074	5.45384	0.677619	0.919285
2516	G5E5T1;Q3T0F6	>tr|G5E5T1|G5E5T1_BOVIN Uncharacterized protein (Fragment) OS=Bos taurus GN=EPS8L2 PE=4 SV=1	17	17	31	64.502	574	0	184410	480470	432620	483120	436130	466750	5.66438	5.71685	5.69465	5.69442	5.63962	5.7139	0.746956	1.02168
2524	G5E631;C0L633;D3IVZ3;D3IVZ2;K0FH98;K0FD10;Q5W5U4;F1MYC6	>tr|G5E631|G5E631_BOVIN Uncharacterized protein OS=Bos taurus GN=DDX3X PE=1 SV=1;>tr|C0L633|C0L633_BOVIN Ddx3y (Fragment) OS=Bos taurus PE=2 SV=1;>tr|D3IVZ3|D3IVZ3_BOVIN DEAD box polypeptide 3 Y-linked short isoform OS=Bos taurus GN=DDX3Y PE=2 SV=1;>tr|D3I	18	17	30.6	73.127	661	0	119040	281800	299280	288080	305210	279980	5.47429	5.48512	5.53462	5.46988	5.4846	5.49194	0.465008	1.03722
2546	H7BWW0;F1MK51;Q58CZ1	>tr|H7BWW0|H7BWW0_BOVIN Coronin OS=Bos taurus GN=CORO1B PE=1 SV=1	17	17	30.5	54.252	488	0	239100	585590	672950	525190	704610	503540	5.77718	5.80278	5.88653	5.73068	5.84795	5.74685	0.394961	1.1143
2670	P08760	>sp|P08760|KAD3_BOVIN GTP:AMP phosphotransferase AK3, mitochondrial OS=Bos taurus GN=AK3 PE=1 SV=3	17	17	76.2	25.671	227	0	333170	681200	578720	764490	663230	1149200	5.92126	5.86846	5.82101	5.89374	5.82166	6.10521	0.479812	0.851216
2735	P23004;Q861V4	>sp|P23004|QCR2_BOVIN Cytochrome b-c1 complex subunit 2, mitochondrial OS=Bos taurus GN=UQCRC2 PE=1 SV=2	17	17	54.3	48.148	453	0	323450	654830	686700	819810	722950	966480	5.9084	5.85131	5.89531	5.92408	5.85911	6.03001	0.373818	0.885673
2797	P50397	>sp|P50397|GDIB_BOVIN Rab GDP dissociation inhibitor beta OS=Bos taurus GN=GDI2 PE=2 SV=3	22	17	58.9	50.488	445	0	317460	986590	851590	984130	1037000	705340	5.90028	6.02932	5.98878	6.00342	6.01578	5.89322	0.97263	1.00458
2917	Q08D92;F1MN00	>tr|Q08D92|Q08D92_BOVIN Acyl-Coenzyme A dehydrogenase, long chain OS=Bos taurus GN=ACADL PE=2 SV=1;>tr|F1MN00|F1MN00_BOVIN Uncharacterized protein OS=Bos taurus GN=ACADL PE=3 SV=2	17	17	39.8	47.962	430	0	511560	926340	797410	1069100	871300	1022700	6.10749	6.00195	5.96023	6.03938	5.94017	6.05457	0.844458	1.02766
3077	Q0VCX4	>sp|Q0VCX4|CTNB1_BOVIN Catenin beta-1 OS=Bos taurus GN=CTNNB1 PE=1 SV=1	21	17	32.1	85.51	781	0	210280	561840	575800	551690	505280	400940	5.72139	5.78479	5.81882	5.75206	5.70353	5.6479	0.149657	1.18532
3150	Q1JP95;Q3SZ81;F1MWE0	>tr|Q1JP95|Q1JP95_BOVIN Proteasome 26S ATPase subunit 3 (Fragment) OS=Bos taurus GN=PSMC3 PE=2 SV=1;>tr|Q3SZ81|Q3SZ81_BOVIN PSMC3 protein (Fragment) OS=Bos taurus GN=PSMC3 PE=2 SV=1;>tr|F1MWE0|F1MWE0_BOVIN Uncharacterized protein OS=Bos taurus GN=PSMC3 PE=	17	17	45.6	47.995	428	0	203710	430370	412930	454660	460110	500020	5.70761	5.66902	5.67442	5.66805	5.66286	5.7438	0.79777	0.982004
3291	Q2HJ73;F1MPK4	>sp|Q2HJ73|HIBCH_BOVIN 3-hydroxyisobutyryl-CoA hydrolase, mitochondrial OS=Bos taurus GN=HIBCH PE=2 SV=1;>tr|F1MPK4|F1MPK4_BOVIN 3-hydroxyisobutyryl-CoA hydrolase, mitochondrial (Fragment) OS=Bos taurus GN=HIBCH PE=4 SV=2	17	17	46.6	43.349	386	0	431430	1041300	695880	1189600	1088600	1396600	6.03351	6.05276	5.90108	6.08577	6.03687	6.18989	0.17403	0.779124
3892	Q3ZCI4;Q862J6	>tr|Q3ZCI4|Q3ZCI4_BOVIN 6-phosphogluconate dehydrogenase, decarboxylating OS=Bos taurus GN=PGD PE=1 SV=2	17	17	40.4	53.076	483	0	324290	664670	697910	605700	764770	627740	5.90953	5.85779	5.90234	5.79262	5.88353	5.8426	0.178513	1.1228
4065	Q76LV1;G5E507;G3N2V5;Q865A1;Q3SZD6	>sp|Q76LV1|HS90B_BOVIN Heat shock protein HSP 90-beta OS=Bos taurus GN=HSP90AB1 PE=2 SV=3;>tr|G5E507|G5E507_BOVIN Uncharacterized protein OS=Bos taurus PE=1 SV=1;>tr|G3N2V5|G3N2V5_BOVIN Heat shock protein HSP 90-beta OS=Bos taurus GN=HSP90AB1 PE=1 SV=1	30	17	47.8	83.252	724	0	589940	1356700	1170000	1035900	1128400	997770	6.1694	6.16767	6.12673	6.02568	6.05246	6.04385	0.00206654	1.29998
4133	Q9TTJ5	>sp|Q9TTJ5|RGN_BOVIN Regucalcin OS=Bos taurus GN=RGN PE=2 SV=1	17	17	69.2	33.307	299	0	1309700	2595100	2842500	3137300	3773700	2509100	6.51577	6.44934	6.51225	6.50692	6.57677	6.44433	0.720091	0.961863
624	A6QQT4;Q0V8E9;F1N015;F6RC46;Q1JPA0	>tr|A6QQT4|A6QQT4_BOVIN Aldehyde dehydrogenase OS=Bos taurus GN=ALDH3A2 PE=1 SV=1	16	16	34.4	54.075	485	0	482240	1275400	1053600	1184800	1158200	1072700	6.08186	6.14083	6.08122	6.08401	6.06378	6.0753	0.261312	1.064
686	A7MB21;Q32PC0	>tr|A7MB21|A7MB21_BOVIN FERMT2 protein OS=Bos taurus GN=FERMT2 PE=1 SV=1	16	16	30.3	77.873	680	0	102470	220530	212980	205360	203080	153370	5.40919	5.37865	5.38688	5.32288	5.30767	5.23056	0.025243	1.27215
780	A8E4L8	>tr|A8E4L8|A8E4L8_BOVIN LMO7 protein OS=Bos taurus GN=LMO7 PE=2 SV=1	16	16	13.2	157.57	1380	0	203810	494130	483030	564410	542280	657980	5.70782	5.72902	5.74252	5.76196	5.73422	5.86303	0.212199	0.871064
793	A8E657;F1MY13	>sp|A8E657|AASS_BOVIN Alpha-aminoadipic semialdehyde synthase, mitochondrial OS=Bos taurus GN=AASS PE=2 SV=1;>tr|F1MY13|F1MY13_BOVIN Alpha-aminoadipic semialdehyde synthase, mitochondrial OS=Bos taurus GN=AASS PE=4 SV=2	16	16	19.3	102.08	926	0	99835	151070	311360	220880	270310	121690	5.39788	5.21436	5.55181	5.35452	5.43186	5.13007	0.568678	1.2093
963	E1B7G9	>tr|E1B7G9|E1B7G9_BOVIN Uncharacterized protein OS=Bos taurus GN=A1CF PE=4 SV=2	16	16	28.9	65.288	595	0	143280	254180	277300	303000	417110	239470	5.55478	5.44032	5.50149	5.49181	5.62025	5.42407	0.852291	0.970108
1032	E1BAX6	>tr|E1BAX6|E1BAX6_BOVIN Uncharacterized protein OS=Bos taurus GN=CYP7B1 PE=3 SV=1	16	16	36.2	58.511	505	0	277090	744590	617800	714430	751030	668270	5.84122	5.9071	5.84939	5.86432	5.87566	5.86977	0.857652	0.990802
1052	E1BBT0	>tr|E1BBT0|E1BBT0_BOVIN Uncharacterized protein OS=Bos taurus GN=AKR1D1 PE=4 SV=1	16	16	57.7	37.51	326	0	280810	565660	635810	825480	1020000	627390	5.84701	5.78774	5.86187	5.92707	6.0086	5.84235	0.151864	0.805749
1065	Q0II94;E1BCE2	>tr|Q0II94|Q0II94_BOVIN UDP glucuronosyltransferase 2 family OS=Bos taurus GN=MGC152010 PE=2 SV=1;>tr|E1BCE2|E1BCE2_BOVIN Uncharacterized protein OS=Bos taurus GN=LOC530553 PE=1 SV=2	17	16	37.2	61.03	529	0	410070	1105000	1089500	1351700	1193100	939210	6.01145	6.07854	6.09577	6.14125	6.07668	6.01758	0.72554	0.962535
1168	E1BFV0	>tr|E1BFV0|E1BFV0_BOVIN Uncharacterized protein OS=Bos taurus GN=KPNB1 PE=1 SV=2	16	16	23.2	97.226	876	0	135950	366820	362840	312070	306310	240430	5.53198	5.59963	5.61826	5.50462	5.48616	5.42581	0.0349231	1.2915
1318	E1BLS8	>tr|E1BLS8|E1BLS8_BOVIN Uncharacterized protein OS=Bos taurus GN=EMILIN1 PE=4 SV=1	16	16	23.1	106.89	1015	0	156010	365620	377060	421650	357640	346930	5.59175	5.59821	5.63496	5.63532	5.55345	5.58506	0.567526	1.03999
1410	E1BP91	>tr|E1BP91|E1BP91_BOVIN Uncharacterized protein OS=Bos taurus GN=NPEPPS PE=4 SV=2	16	16	21.1	103.6	921	0	135950	352750	362580	318510	356460	279080	5.53198	5.58265	5.61795	5.51349	5.55201	5.49055	0.127996	1.1451
1622	F1MIF2;Q2KJB2;Q9TS83;Q9TS60	>tr|F1MIF2|F1MIF2_BOVIN AP complex subunit beta OS=Bos taurus GN=AP1B1 PE=3 SV=1;>tr|Q2KJB2|Q2KJB2_BOVIN AP complex subunit beta OS=Bos taurus GN=AP1B1 PE=2 SV=1	29	16	31.6	104.15	946	0	437590	1260100	1184500	1243500	1235400	973630	6.03966	6.13559	6.13208	6.10501	6.09181	6.03321	0.53879	1.06113
1628	F1MIL9	>tr|F1MIL9|F1MIL9_BOVIN Uncharacterized protein OS=Bos taurus GN=GNE PE=4 SV=2	16	16	24.9	85.281	771	0	270200	576060	583240	606590	671060	477740	5.83028	5.79565	5.82439	5.79326	5.82676	5.72401	0.3315	1.085
1630	F1MIP7	>tr|F1MIP7|F1MIP7_BOVIN Uncharacterized protein OS=Bos taurus GN=ABCC2 PE=3 SV=2	17	16	12.8	173.55	1543	0	104400	204900	206050	230680	231750	192780	5.4173	5.34672	5.37252	5.37337	5.36502	5.32988	0.406432	1.0538
1742	F1MMQ8	>tr|F1MMQ8|F1MMQ8_BOVIN Uncharacterized protein (Fragment) OS=Bos taurus GN=SPTA1 PE=4 SV=2	16	16	9.8	281.55	2416	0	92143	221440	226110	301620	216570	206800	5.36306	5.38044	5.41287	5.48983	5.3356	5.36037	0.854008	0.977665
1764	F1MNG5;Q9N1U7	>tr|F1MNG5|F1MNG5_BOVIN Ornithine carbamoyltransferase, mitochondrial OS=Bos taurus GN=OTC PE=1 SV=1;>sp|Q9N1U7|OTC_BOVIN Ornithine carbamoyltransferase, mitochondrial OS=Bos taurus GN=OTC PE=2 SV=1	16	16	57.1	39.902	354	0	632940	1858500	1599600	1909800	1856800	1544100	6.19996	6.30434	6.26256	6.29135	6.26876	6.23349	0.809832	0.979685
1791	F1MNW4;CON__Q9TRI1;A5D7R6;P56651	>tr|F1MNW4|F1MNW4_BOVIN Inter-alpha-trypsin inhibitor heavy chain H2 OS=Bos taurus GN=ITIH2 PE=4 SV=2;>Q9TRI1 TREMBL:Q9TRI1 (Bos taurus) similar to inter-alpha-trypsin inhibitor heavy chain2;>tr|A5D7R6|A5D7R6_BOVIN ITIH2 protein OS=Bos taurus GN=ITIH2 PE=2	16	16	16.3	106.16	946	0	171550	637430	724440	663480	531220	541630	5.63299	5.83961	5.91855	5.83219	5.72527	5.77852	0.849015	1.04325
1884	F1MSZ6;P41361;CON__P41361	>tr|F1MSZ6|F1MSZ6_BOVIN Antithrombin-III OS=Bos taurus GN=SERPINC1 PE=1 SV=1;>sp|P41361|ANT3_BOVIN Antithrombin-III OS=Bos taurus GN=SERPINC1 PE=1 SV=2;>P41361 SWISS-PROT:P41361 (Bos taurus) Antithrombin-III precursor	16	16	41.7	52.44	465	0	183660	456510	433460	348840	375370	307340	5.66261	5.69463	5.69549	5.55299	5.57446	5.53244	0.00128965	1.35191
1980	F1MWY9;F6QBK4;Q3ZC57	>tr|F1MWY9|F1MWY9_BOVIN Uncharacterized protein (Fragment) OS=Bos taurus GN=ECI2 PE=1 SV=2;>tr|F6QBK4|F6QBK4_BOVIN Uncharacterized protein (Fragment) OS=Bos taurus GN=ECI2 PE=1 SV=1;>tr|Q3ZC57|Q3ZC57_BOVIN Peroxisomal D3,D2-enoyl-CoA isomerase OS=Bos tauru	16	16	58.3	40.736	374	0	382160	785300	593900	853750	855990	648910	5.98084	5.93022	5.83226	5.9417	5.93247	5.857	0.940747	1.00937
2036	F1MYN2;Q32WS5	>tr|F1MYN2|F1MYN2_BOVIN Uncharacterized protein OS=Bos taurus GN=CGN PE=4 SV=2	16	16	15.3	136.09	1194	0	213880	535430	555560	481230	545550	525800	5.72877	5.76388	5.80328	5.69272	5.73683	5.76564	0.328681	1.08039
2079	F1MZU2;G3N178;A8RCD4	>tr|F1MZU2|F1MZU2_BOVIN Uncharacterized protein OS=Bos taurus GN=NSF PE=3 SV=1	16	16	21.8	82.991	746	0	113450	304320	313910	283960	271000	245730	5.4534	5.51851	5.55535	5.46362	5.43297	5.43528	0.106654	1.1618
2174	F1N338;Q2KJC5	>tr|F1N338|F1N338_BOVIN Uncharacterized protein OS=Bos taurus GN=HADH PE=1 SV=1;>tr|Q2KJC5|Q2KJC5_BOVIN Hydroxyacyl-Coenzyme A dehydrogenase OS=Bos taurus GN=HADH PE=2 SV=1	16	16	52.5	34.39	314	0	448750	1044400	1035800	1182200	1308900	1317500	6.0506	6.05405	6.07382	6.08306	6.11691	6.16457	0.0661683	0.866915
2240	F1N5J8;Q0IIJ8	>tr|F1N5J8|F1N5J8_BOVIN Uncharacterized protein OS=Bos taurus GN=DECR1 PE=1 SV=1;>tr|Q0IIJ8|Q0IIJ8_BOVIN 2,4-dienoyl CoA reductase 1, mitochondrial OS=Bos taurus GN=DECR1 PE=2 SV=1	16	16	59.6	35.352	329	0	532260	1250600	1168900	1323800	1413500	1373200	6.12472	6.1323	6.12632	6.13219	6.1503	6.18255	0.141793	0.939219
2335	Q3MHX0;F6RUR3	>tr|Q3MHX0|Q3MHX0_BOVIN Sulfite oxidase OS=Bos taurus GN=SUOX PE=2 SV=1;>tr|F6RUR3|F6RUR3_BOVIN Uncharacterized protein OS=Bos taurus GN=SUOX PE=4 SV=1	16	16	41.3	60.501	547	0	336750	522940	521760	548880	654860	545660	5.9259	5.75363	5.77602	5.74984	5.81615	5.78174	0.564973	1.08628
2461	Q0P5B7;G3X6X4	>sp|Q0P5B7|AAAD_BOVIN Arylacetamide deacetylase OS=Bos taurus GN=AADAC PE=2 SV=1;>tr|G3X6X4|G3X6X4_BOVIN Arylacetamide deacetylase OS=Bos taurus GN=AADAC PE=1 SV=1	16	16	52.4	45.603	399	0	242240	443460	517240	840970	762510	480360	5.78284	5.68204	5.77224	5.93515	5.88225	5.72638	0.219875	0.790278
2518	G5E5V6	>tr|G5E5V6|G5E5V6_BOVIN Uncharacterized protein OS=Bos taurus GN=CGNL1 PE=4 SV=1	16	16	14.2	147.93	1293	0	161220	395830	504920	425990	487360	491740	5.60601	5.63269	5.76177	5.63976	5.68785	5.73655	0.722078	0.952292
2597	Q2TBV4;O18963	>tr|Q2TBV4|Q2TBV4_BOVIN Cytochrome P450 2E1 OS=Bos taurus GN=CYP2E1 PE=1 SV=1;>sp|O18963|CP2E1_BOVIN Cytochrome P450 2E1 OS=Bos taurus GN=CYP2E1 PE=2 SV=1	17	16	33.3	56.816	495	0	464910	1155600	959520	1698200	1561100	1494600	6.06596	6.09799	6.0406	6.24035	6.19343	6.21934	0.00222435	0.708723
2668	P08166-2;P08166	>sp|P08166-2|KAD2_BOVIN Isoform AK2B of Adenylate kinase 2, mitochondrial OS=Bos taurus GN=AK2;>sp|P08166|KAD2_BOVIN Adenylate kinase 2, mitochondrial OS=Bos taurus GN=AK2 PE=1 SV=2	16	16	70.5	25.633	234	0	686600	1234100	1164600	1586900	1459100	1815400	6.2353	6.12653	6.12472	6.21091	6.16408	6.30379	0.308531	0.862826
2804	P53619	>sp|P53619|COPD_BOVIN Coatomer subunit delta OS=Bos taurus GN=ARCN1 PE=1 SV=1	16	16	32.1	57.274	511	0	170740	510250	468070	441750	499350	392500	5.63093	5.74296	5.72886	5.65554	5.69841	5.63866	0.404836	1.08821
2832	P62194	>sp|P62194|PRS8_BOVIN 26S protease regulatory subunit 8 OS=Bos taurus GN=PSMC5 PE=2 SV=1	17	16	49.3	45.626	406	0	287070	642510	578460	693210	695850	776150	5.85658	5.84306	5.82082	5.85123	5.84252	5.93476	0.312616	0.920414
2846	P63243;Q862T3	>sp|P63243|GBLP_BOVIN Guanine nucleotide-binding protein subunit beta-2-like 1 OS=Bos taurus GN=GNB2L1 PE=2 SV=3	16	16	66.9	35.076	317	0	315990	777230	804590	752870	865520	582820	5.89827	5.92573	5.96412	5.88708	5.93728	5.81035	0.285899	1.12496
2951	Q08E34	>tr|Q08E34|Q08E34_BOVIN Translocase of outer mitochondrial membrane 70 OS=Bos taurus GN=TOMM70A PE=2 SV=1	16	16	25.5	67.568	609	0	244880	622580	575410	576300	600880	487350	5.78755	5.82938	5.81852	5.77101	5.77879	5.73266	0.0548603	1.1246
3228	Q24K14	>tr|Q24K14|Q24K14_BOVIN Dehydrogenase/reductase (SDR family) member 7 OS=Bos taurus GN=DHRS7 PE=1 SV=1	16	16	52.5	38.15	339	0	314250	1048900	886590	1080800	1029200	735260	5.89587	6.05592	6.00627	6.04411	6.0125	5.91126	0.960448	0.992499
3268	Q29RS1	>tr|Q29RS1|Q29RS1_BOVIN Hydroxysteroid (17-beta) dehydrogenase 13 OS=Bos taurus GN=HSD17B13 PE=1 SV=1	18	16	61.3	33.407	300	0	497740	1778900	1419600	1555200	1537500	1321000	6.0956	6.28533	6.21071	6.20215	6.18682	6.16572	0.837195	1.02877
3343	Q2KIE6;Q5DU91	>sp|Q2KIE6|HMCS2_BOVIN Hydroxymethylglutaryl-CoA synthase, mitochondrial OS=Bos taurus GN=HMGCS2 PE=1 SV=1	17	16	41.9	56.894	508	0	597640	2030300	1593900	3686400	2743600	2412900	6.17504	6.34274	6.26101	6.57697	6.43832	6.42736	0.0316507	0.600777
3354	Q58DK5;Q2KIL3;Q7M315	>sp|Q58DK5|HEM2_BOVIN Delta-aminolevulinic acid dehydratase OS=Bos taurus GN=ALAD PE=2 SV=1;>tr|Q2KIL3|Q2KIL3_BOVIN Delta-aminolevulinic acid dehydratase OS=Bos taurus GN=ALAD PE=2 SV=1	16	16	57.8	36.081	329	0	522510	1288100	1234100	1520900	1518300	1174200	6.11669	6.14513	6.1499	6.19247	6.18136	6.11456	0.38861	0.942852
3696	Q3SZV7;CON__Q3SZV7	>sp|Q3SZV7|HEMO_BOVIN Hemopexin OS=Bos taurus GN=HPX PE=2 SV=1;>Q3SZV7 TREMBL:Q3SZV7 (Bos taurus) Similar to hemopexin	16	16	43.1	52.209	459	0	388530	428860	561010	508350	600210	430900	5.98802	5.6675	5.80752	5.71653	5.7783	5.67919	0.377599	1.24836
3795	Q3T165	>sp|Q3T165|PHB_BOVIN Prohibitin OS=Bos taurus GN=PHB PE=2 SV=1	16	16	70.2	29.804	272	0	378430	906840	820050	908860	751570	1036400	5.97658	5.99271	5.97239	5.96886	5.87597	6.06034	0.831495	1.02842
3797	Q3T169;Q862Q2;Q862D8;Q862E1;Q862I7	>sp|Q3T169|RS3_BOVIN 40S ribosomal protein S3 OS=Bos taurus GN=RPS3 PE=2 SV=1;>tr|Q862Q2|Q862Q2_BOVIN Similar to ribosomal protein S3 (Fragment) OS=Bos taurus PE=2 SV=1;>tr|Q862D8|Q862D8_BOVIN Similar to S3 ribosomal protein (Fragment) OS=Bos taurus PE=2 S	16	16	70.4	26.688	243	0	183740	460230	353300	419570	479610	404400	5.6628	5.69816	5.60669	5.63317	5.68089	5.65163	0.983697	1.00151
3799	Q3T172;F6PRB5;Q5EBY8	>tr|Q3T172|Q3T172_BOVIN ECH1 protein (Fragment) OS=Bos taurus GN=ECH1 PE=2 SV=1;>tr|F6PRB5|F6PRB5_BOVIN Uncharacterized protein OS=Bos taurus GN=ECH1 PE=3 SV=1;>tr|Q5EBY8|Q5EBY8_BOVIN ECH1-like protein (Fragment) OS=Bos taurus PE=3 SV=1	16	16	55	37.572	347	0	289580	811690	634640	844910	828750	976000	5.86036	5.94457	5.86107	5.93718	5.91842	6.03427	0.17634	0.842125
3928	Q58D31	>sp|Q58D31|DHSO_BOVIN Sorbitol dehydrogenase OS=Bos taurus GN=SORD PE=2 SV=3	16	16	59.8	38.099	356	0	436380	937650	832970	1052600	1060500	1025700	6.03846	6.00722	5.97917	6.03263	6.02551	6.05584	0.200779	0.933878
3937	Q58DM8;Q95KZ6	>sp|Q58DM8|ECHM_BOVIN Enoyl-CoA hydratase, mitochondrial OS=Bos taurus GN=ECHS1 PE=2 SV=1;>tr|Q95KZ6|Q95KZ6_BOVIN Enoyl-CoA hydratase (Fragment) OS=Bos taurus GN=ECH PE=2 SV=1	16	16	53.4	31.243	290	0	1686100	4430900	3789300	5711700	5198400	5998500	6.62548	6.68167	6.6371	6.76713	6.71587	6.82286	0.0269705	0.757641
3953	Q59A32;Q59A31;Q599X5;Q599X4;Q599X3;Q6PWM5	>sp|Q59A32|PUR2_BOVIN Trifunctional purine biosynthetic protein adenosine-3 OS=Bos taurus GN=GART PE=2 SV=1	16	16	20.3	107.91	1010	0	72216	170300	170390	160810	181730	111040	5.25723	5.2664	5.28999	5.21668	5.25943	5.0903	0.186207	1.20894
4020	Q5E9T9	>sp|Q5E9T9|RTCB_BOVIN tRNA-splicing ligase RtcB homolog OS=Bos taurus GN=RTCB PE=2 SV=1	16	16	40.2	55.199	505	0	220980	509770	441710	475240	528990	475720	5.74295	5.74256	5.70368	5.68728	5.72345	5.72217	0.346604	1.04415
4097	Q8SPX7;A5D7R4	>sp|Q8SPX7|CRYL1_BOVIN Lambda-crystallin homolog OS=Bos taurus GN=CRYL1 PE=2 SV=3;>tr|A5D7R4|A5D7R4_BOVIN CRYL1 protein OS=Bos taurus GN=CRYL1 PE=2 SV=1	16	16	67.3	35.071	321	0	220110	513890	477200	604320	514530	382990	5.74124	5.74605	5.73725	5.79163	5.71141	5.628	0.546063	1.0744
4121	Q9GMB8;Q3SZW2	>sp|Q9GMB8|SYSC_BOVIN Serine--tRNA ligase, cytoplasmic OS=Bos taurus GN=SARS PE=2 SV=3	16	16	38.9	58.604	514	0	174970	440000	375590	337950	391490	329830	5.64156	5.67863	5.63326	5.53922	5.59272	5.56311	0.0144407	1.21936
148	A3KMY8	>tr|A3KMY8|A3KMY8_BOVIN Beta-glucuronidase OS=Bos taurus GN=GUSB PE=2 SV=1	15	15	25.6	74.469	652	0	371530	568210	692090	885450	712110	691120	5.96859	5.78969	5.89871	5.95753	5.85255	5.88437	0.846885	0.971658
170	F1N6D5;A4FUD3	>tr|F1N6D5|F1N6D5_BOVIN 116 kDa U5 small nuclear ribonucleoprotein component OS=Bos taurus GN=EFTUD2 PE=4 SV=1;>sp|A4FUD3|U5S1_BOVIN 116 kDa U5 small nuclear ribonucleoprotein component OS=Bos taurus GN=EFTUD2 PE=2 SV=1	16	15	21.4	109.44	972	0	64133	197890	177790	190170	187130	138570	5.20568	5.33161	5.30845	5.28951	5.27214	5.18649	0.551627	1.07779
185	Q5E9D7;A4FUZ3;B2VQ18;Q9TS79	>tr|Q5E9D7|Q5E9D7_BOVIN Proteasome 26S ATPase subunit 1 OS=Bos taurus GN=PSMC1 PE=2 SV=1;>tr|A4FUZ3|A4FUZ3_BOVIN Proteasome (Prosome, macropain) 26S subunit, ATPase, 1 OS=Bos taurus GN=PSMC1 PE=1 SV=1	15	15	36.6	49.212	440	0	213120	498390	472620	542470	557350	596730	5.72722	5.73275	5.73306	5.74474	5.74613	5.82059	0.19126	0.91311
268	A5D7E1	>tr|A5D7E1|A5D7E1_BOVIN MGC139254 protein OS=Bos taurus GN=MGC139254 PE=2 SV=1	23	15	48.8	60.93	535	0	375460	1015300	926460	1066900	1036800	1014300	5.97316	6.04178	6.02537	6.03849	6.0157	6.05098	0.40273	0.951437
366	A5PJV3	>sp|A5PJV3|HUTI_BOVIN Probable imidazolonepropionase OS=Bos taurus GN=AMDHD1 PE=2 SV=1	15	15	49.8	46.748	426	0	404690	951240	835420	1252100	1162800	898220	6.00572	6.01347	5.98045	6.108	6.06551	5.9982	0.16189	0.876281
473	A6QLB7;Q3SYV4;F1N715;A5PKE1	>tr|A6QLB7|A6QLB7_BOVIN Adenylyl cyclase-associated protein OS=Bos taurus GN=CAP1 PE=1 SV=1;>sp|Q3SYV4|CAP1_BOVIN Adenylyl cyclase-associated protein 1 OS=Bos taurus GN=CAP1 PE=2 SV=3	15	15	43.7	51.201	471	0	185060	432860	391870	419210	507690	443300	5.66591	5.67153	5.65169	5.6328	5.7056	5.69151	0.587219	0.969185
547	F1MAZ7;A6QP15	>tr|F1MAZ7|F1MAZ7_BOVIN Hydroxyacid-oxoacid transhydrogenase, mitochondrial OS=Bos taurus GN=ADHFE1 PE=4 SV=2;>sp|A6QP15|HOT_BOVIN Hydroxyacid-oxoacid transhydrogenase, mitochondrial OS=Bos taurus GN=ADHFE1 PE=2 SV=1	15	15	40.3	50.372	466	0	257350	782020	763290	993610	1067100	946750	5.80912	5.9284	5.94123	6.00758	6.0282	6.02105	0.041319	0.748124
676	Q0IIK5;A7E3W7	>sp|Q0IIK5|DDX1_BOVIN ATP-dependent RNA helicase DDX1 OS=Bos taurus GN=DDX1 PE=2 SV=1;>tr|A7E3W7|A7E3W7_BOVIN DEAD (Asp-Glu-Ala-Asp) box polypeptide 1 OS=Bos taurus GN=DDX1 PE=2 SV=1	15	15	24.5	82.413	740	0	171270	434840	349050	385510	388240	362500	5.63228	5.67351	5.60143	5.5964	5.5891	5.60413	0.1399	1.09445
695	F1MLU7;A7MB48	>tr|F1MLU7|F1MLU7_BOVIN Uncharacterized protein OS=Bos taurus GN=KTN1 PE=1 SV=2;>tr|A7MB48|A7MB48_BOVIN KTN1 protein OS=Bos taurus GN=KTN1 PE=2 SV=1	15	15	14.1	150.66	1302	0	144570	324120	286940	296010	330080	326550	5.55867	5.54589	5.51634	5.48167	5.51862	5.55877	0.465014	1.04861
764	A7Z025	>tr|A7Z025|A7Z025_BOVIN PRPF8 protein OS=Bos taurus GN=PRPF8 PE=2 SV=1	15	15	7.2	273.6	2335	0	66877	169390	157790	164250	157830	142210	5.22387	5.26407	5.25662	5.22587	5.19819	5.19775	0.0571542	1.09879
928	Q3ZBD7;CON__Q3ZBD7	>sp|Q3ZBD7|G6PI_BOVIN Glucose-6-phosphate isomerase OS=Bos taurus GN=GPI PE=2 SV=4;>Q3ZBD7 SWISS-PROT:Q3ZBD7 (Bos taurus) Glucose-6-phosphate isomerase	15	15	31.2	62.854	557	0	425450	1099000	1009900	1011800	875500	880900	6.02744	6.07618	6.06282	6.01546	5.94226	5.98974	0.0479395	1.18302
969	E1B7R4;A7E394	>tr|E1B7R4|E1B7R4_BOVIN Eukaryotic translation initiation factor 3 subunit A OS=Bos taurus GN=EIF3A PE=3 SV=2;>tr|A7E394|A7E394_BOVIN Eukaryotic translation initiation factor 3 subunit A (Fragment) OS=Bos taurus GN=EIF6 PE=2 SV=1	15	15	11.9	166.27	1378	0	54595	163630	167890	170080	156630	127990	5.13575	5.24904	5.28357	5.24102	5.19487	5.15199	0.63006	1.06372
1099	E1BDP3	>tr|E1BDP3|E1BDP3_BOVIN Uncharacterized protein OS=Bos taurus GN=ALDH5A1 PE=3 SV=1	15	15	33.5	56.096	526	0	345490	626600	820580	990890	1159900	658140	5.93703	5.83217	5.97267	6.00639	6.06442	5.86314	0.431044	0.862926
1308	E1BLC0	>tr|E1BLC0|E1BLC0_BOVIN Uncharacterized protein OS=Bos taurus GN=AGMAT PE=1 SV=1	15	15	45.2	38.816	361	0	276430	637920	620590	646910	689530	643670	5.84018	5.83995	5.85135	5.82121	5.83855	5.85348	0.5781	1.0141
1321	E1BLV6	>tr|E1BLV6|E1BLV6_BOVIN Uncharacterized protein (Fragment) OS=Bos taurus GN=VARS PE=3 SV=2	16	15	17.4	112	1001	0	111870	215820	217380	218960	239340	171080	5.44731	5.36927	5.39576	5.35073	5.37902	5.27802	0.145644	1.17001
1354	E1BMW2;Q1JPJ7;Q9TS61	>tr|E1BMW2|E1BMW2_BOVIN Uncharacterized protein (Fragment) OS=Bos taurus PE=4 SV=2	23	15	25.7	106.91	968	0	267990	662550	689370	717980	703690	531100	5.82671	5.8564	5.897	5.86648	5.84738	5.76999	0.421344	1.07668
1459	F1MBN2;F1MTP9;A6QQF3;Q95M46	>tr|F1MBN2|F1MBN2_BOVIN Uncharacterized protein OS=Bos taurus GN=TJP2 PE=1 SV=2;>tr|F1MTP9|F1MTP9_BOVIN Uncharacterized protein OS=Bos taurus GN=TJP2 PE=1 SV=1;>tr|A6QQF3|A6QQF3_BOVIN TJP2 protein OS=Bos taurus GN=TJP2 PE=2 SV=1	15	15	15.4	135.2	1206	0	224510	403470	388650	418000	372160	466960	5.74983	5.64099	5.6481	5.63154	5.57073	5.7141	0.494596	1.09863
1494	F1MD77	>tr|F1MD77|F1MD77_BOVIN Uncharacterized protein OS=Bos taurus GN=LAMC1 PE=4 SV=2	15	15	14.1	177.69	1608	0	228220	527370	533250	505000	502080	460280	5.75695	5.7573	5.78548	5.71366	5.70077	5.70784	0.00433301	1.14592
1612	F1MI11	>tr|F1MI11|F1MI11_BOVIN Carboxylic ester hydrolase (Fragment) OS=Bos taurus GN=CES3 PE=3 SV=1	15	15	31.9	62.957	573	0	384340	1058400	840910	1039900	1037200	953700	5.98331	6.05983	5.98329	6.02736	6.01586	6.02423	0.623477	0.969006
1621	P08169;F1MIE6	>sp|P08169|MPRI_BOVIN Cation-independent mannose-6-phosphate receptor OS=Bos taurus GN=IGF2R PE=1 SV=2;>tr|F1MIE6|F1MIE6_BOVIN Cation-independent mannose-6-phosphate receptor OS=Bos taurus GN=IGF2R PE=4 SV=2	15	15	7.5	274.53	2499	0	119240	288760	283140	223530	265020	205860	5.47502	5.49572	5.51055	5.3597	5.42328	5.35839	0.00885381	1.2981
1700	F1MLV1;Q2KIW6;Q9TR09;Q9TR11	>tr|F1MLV1|F1MLV1_BOVIN 26S protease regulatory subunit 10B OS=Bos taurus GN=PSMC6 PE=1 SV=2;>sp|Q2KIW6|PRS10_BOVIN 26S protease regulatory subunit 10B OS=Bos taurus GN=PSMC6 PE=2 SV=1	15	15	48.8	44.172	389	0	156100	311060	303550	344860	352270	299860	5.592	5.52803	5.54078	5.54801	5.54688	5.52174	0.528209	1.03449
1973	F1MWM8	>tr|F1MWM8|F1MWM8_BOVIN Uncharacterized protein (Fragment) OS=Bos taurus GN=MRC1 PE=4 SV=2	15	15	10.9	166.17	1455	0	109040	262590	262160	254770	267480	184560	5.43618	5.45446	5.47711	5.41651	5.42729	5.31095	0.142457	1.17761
1986	Q32LP6;F1MX38;P61635;Q704W9;Q704W6;Q704W5;Q704W8;Q9N0J4;Q704W3;Q704W1;Q704W2	>tr|Q32LP6|Q32LP6_BOVIN Signal transducer and activator of transcription OS=Bos taurus GN=STAT3 PE=2 SV=1;>tr|F1MX38|F1MX38_BOVIN Signal transducer and activator of transcription OS=Bos taurus GN=STAT3 PE=3 SV=1;>sp|P61635|STAT3_BOVIN Signal transducer and	15	15	28.1	83.111	722	0	250830	564740	446070	469480	608730	424140	5.79798	5.78703	5.70795	5.68198	5.78442	5.67233	0.323796	1.12567
2018	F1MY44;Q3SYX2;F1MYI2;G5E6C3	>tr|F1MY44|F1MY44_BOVIN Uncharacterized protein OS=Bos taurus GN=HNRNPM PE=1 SV=2;>tr|Q3SYX2|Q3SYX2_BOVIN HNRPM protein OS=Bos taurus GN=HNRPM PE=2 SV=2;>tr|F1MYI2|F1MYI2_BOVIN Uncharacterized protein OS=Bos taurus GN=HNRNPM PE=1 SV=2	15	15	20	77.482	730	0	202850	589220	544230	543630	514480	571600	5.70577	5.80546	5.79433	5.74567	5.71137	5.80191	0.72476	1.03642
2070	F1MZN7;Q2TBW7	>tr|F1MZN7|F1MZN7_BOVIN Sorting nexin-2 OS=Bos taurus GN=SNX2 PE=4 SV=2;>sp|Q2TBW7|SNX2_BOVIN Sorting nexin-2 OS=Bos taurus GN=SNX2 PE=2 SV=1	16	15	37	58.434	519	0	156520	429950	428350	397850	411510	475980	5.59317	5.6686	5.69034	5.61008	5.61438	5.72241	0.972193	1.00403
2102	F1N0S6;Q2KIG7;E1BG19;Q45UD2	>tr|F1N0S6|F1N0S6_BOVIN Sulfotransferase OS=Bos taurus GN=SULT2A1 PE=3 SV=2;>tr|Q2KIG7|Q2KIG7_BOVIN Sulfotransferase OS=Bos taurus GN=SULT2A1 PE=2 SV=1	15	15	46	33.833	285	0	362270	1014700	820010	970460	925780	848030	5.95763	6.04152	5.97236	5.99734	5.96651	5.97323	0.697856	1.02678
2104	F1N0W1	>tr|F1N0W1|F1N0W1_BOVIN Uncharacterized protein OS=Bos taurus GN=DIAPH1 PE=1 SV=2	15	15	14.9	143.03	1275	0	164750	370160	375850	372310	365400	403480	5.61542	5.60357	5.63356	5.58127	5.56277	5.65064	0.530536	1.04542
2152	F1N2A2;O02739;F1N0T3;A6QQ02;G3X7H8;Q862S0;Q862F5;Q5BIR5;A6QPW6	>tr|F1N2A2|F1N2A2_BOVIN Serpin B6 OS=Bos taurus GN=SERPINB6 PE=3 SV=2;>sp|O02739|SPB6_BOVIN Serpin B6 OS=Bos taurus GN=SERPINB6 PE=2 SV=1	16	15	47.1	42.376	378	0	385650	756570	817840	866140	1000200	605430	5.98479	5.91403	5.97121	5.94795	6.00009	5.82688	0.599639	1.07573
2194	F1N3P2;A1L548	>tr|F1N3P2|F1N3P2_BOVIN Ubiquitin carboxyl-terminal hydrolase OS=Bos taurus GN=USP5 PE=1 SV=2;>tr|A1L548|A1L548_BOVIN Ubiquitinyl hydrolase 1 (Fragment) OS=Bos taurus GN=USP5 PE=2 SV=1	15	15	23.1	95.814	858	0	175220	453710	474000	488820	462480	390240	5.64218	5.69196	5.73432	5.69951	5.66509	5.63615	0.523441	1.05334
2211	Q17R18;F1N468;F1MX22	>tr|Q17R18|Q17R18_BOVIN Adenosine kinase OS=Bos taurus GN=ADK PE=2 SV=1;>tr|F1N468|F1N468_BOVIN Uncharacterized protein OS=Bos taurus GN=ADK PE=1 SV=2;>tr|F1MX22|F1MX22_BOVIN Uncharacterized protein (Fragment) OS=Bos taurus GN=LOC101904314 PE=4 SV=2	15	15	41.4	38.58	345	0	529200	1087300	976030	1272400	1336300	1071200	6.12222	6.07153	6.04801	6.11499	6.1259	6.07469	0.411564	0.944916
2238	P11178;F1N5F2;Q2TBT9	>sp|P11178|ODBA_BOVIN 2-oxoisovalerate dehydrogenase subunit alpha, mitochondrial OS=Bos taurus GN=BCKDHA PE=1 SV=1;>tr|F1N5F2|F1N5F2_BOVIN 2-oxoisovalerate dehydrogenase subunit alpha, mitochondrial (Fragment) OS=Bos taurus GN=BCKDHA PE=4 SV=2;>tr|Q2TBT9|	15	15	43.1	51.678	455	0	318620	765810	685760	921280	833410	1064400	5.90187	5.9193	5.89472	5.97476	5.92086	6.07192	0.134455	0.82436
2250	V6F7T1;F1N690;F1ME51;F1N4X1	>tr|V6F7T1|V6F7T1_BOVIN Acetyltransferase component of pyruvate dehydrogenase complex OS=Bos taurus GN=DLAT PE=3 SV=1;>tr|F1N690|F1N690_BOVIN Acetyltransferase component of pyruvate dehydrogenase complex OS=Bos taurus GN=DLAT PE=3 SV=1	15	15	26.9	69.094	647	0	367990	606070	618630	669200	707630	702950	5.96443	5.8177	5.84998	5.83592	5.84981	5.89174	0.72129	1.04283
2288	P07514;F1N7T1	>sp|P07514|NB5R3_BOVIN NADH-cytochrome b5 reductase 3 OS=Bos taurus GN=CYB5R3 PE=1 SV=3;>tr|F1N7T1|F1N7T1_BOVIN NADH-cytochrome b5 reductase 3 (Fragment) OS=Bos taurus GN=CYB5R3 PE=1 SV=2	15	15	52.5	34.121	301	0	448100	1425900	1199900	1395900	1381800	1070900	6.04997	6.18927	6.13769	6.15522	6.14045	6.07457	0.964839	1.00515
2507	G5E5L5;Q0VC16	>tr|G5E5L5|G5E5L5_BOVIN Melanoma inhibitory activity protein 3 (Fragment) OS=Bos taurus GN=MIA3 PE=4 SV=1;>sp|Q0VC16|MIA3_BOVIN Melanoma inhibitory activity protein 3 OS=Bos taurus GN=MIA3 PE=2 SV=2	15	15	9.3	206.76	1861	0	160900	414160	369520	367780	429250	361660	5.60515	5.65235	5.62618	5.57595	5.63271	5.60312	0.324037	1.05674
2574	Q2TBI4;M5FJZ9	>sp|Q2TBI4|TRAP1_BOVIN Heat shock protein 75 kDa, mitochondrial OS=Bos taurus GN=TRAP1 PE=2 SV=1;>tr|M5FJZ9|M5FJZ9_BOVIN Heat shock protein 75 kDa, mitochondrial OS=Bos taurus GN=TRAP1 PE=3 SV=1	15	15	26.9	79.38	703	0	247110	503310	485100	462750	459790	541200	5.79149	5.73702	5.74438	5.67571	5.66256	5.77817	0.265664	1.12759
2815	P56965	>sp|P56965|DDAH1_BOVIN N(G),N(G)-dimethylarginine dimethylaminohydrolase 1 OS=Bos taurus GN=DDAH1 PE=1 SV=3	16	15	67	31.289	285	0	382960	852590	782800	792840	838870	770160	5.98175	5.96592	5.9522	5.90955	5.92369	5.9314	0.0134264	1.10937
2834	P62261	>sp|P62261|1433E_BOVIN 14-3-3 protein epsilon OS=Bos taurus GN=YWHAE PE=2 SV=1	18	15	72.5	29.174	255	0	516350	1544200	1551200	1459900	1576700	1475200	6.11154	6.22389	6.24921	6.17469	6.19775	6.21367	0.991624	0.998872
2868	P80227	>sp|P80227|ACPH_BOVIN Acylamino-acid-releasing enzyme OS=Bos taurus GN=APEH PE=1 SV=2	15	15	30.3	81.092	730	0	220510	540360	456770	533800	504820	491590	5.74202	5.76786	5.71824	5.73774	5.70314	5.73642	0.406014	1.03978
2932	Q08DN5	>tr|Q08DN5|Q08DN5_BOVIN Carnitine acetyltransferase OS=Bos taurus GN=MGC142781 PE=1 SV=1	15	15	27	71.016	626	0	241370	589200	534000	784750	768790	689950	5.78128	5.80544	5.78609	5.9051	5.88581	5.88363	0.000561039	0.793274
3006	Q0P5L8	>sp|Q0P5L8|KBL_BOVIN 2-amino-3-ketobutyrate coenzyme A ligase, mitochondrial OS=Bos taurus GN=GCAT PE=1 SV=1	15	15	54.7	45.165	419	0	506240	826610	784780	1005800	1180600	916760	6.10295	5.95248	5.95329	6.01288	6.0721	6.00707	0.63513	0.938044
3047	Q0VCA8	>sp|Q0VCA8|3HAO_BOVIN 3-hydroxyanthranilate 3,4-dioxygenase OS=Bos taurus GN=HAAO PE=1 SV=1	15	15	74.5	32.493	286	0	527090	1144500	1093300	997380	1205000	873290	6.12048	6.0938	6.09728	6.00923	6.08099	5.98598	0.0579892	1.19799
3066	Q0VCQ2	>tr|Q0VCQ2|Q0VCQ2_BOVIN Solute carrier family 27 (Fatty acid transporter), member 4 OS=Bos taurus GN=SLC27A4 PE=2 SV=1	15	15	27.7	72.198	643	0	157300	411480	341050	487790	363410	393290	5.59532	5.64953	5.59136	5.6986	5.5604	5.63953	0.663012	0.953294
3333	Q2KI84;Q3T0B1;F1N0T6;A5D7V9	>sp|Q2KI84|SYHC_BOVIN Histidine--tRNA ligase, cytoplasmic OS=Bos taurus GN=HARS PE=2 SV=1;>tr|Q3T0B1|Q3T0B1_BOVIN HARS protein (Fragment) OS=Bos taurus GN=HARS PE=2 SV=1	15	15	32.4	57.285	509	0	160190	338050	316260	306580	330000	287780	5.60323	5.56416	5.55859	5.49691	5.51851	5.50388	0.0110927	1.17191
3393	Q2KJ46;Q9TS76	>sp|Q2KJ46|PSMD3_BOVIN 26S proteasome non-ATPase regulatory subunit 3 OS=Bos taurus GN=PSMD3 PE=2 SV=1	15	15	30.3	60.956	534	0	273050	511840	538030	563200	538710	465900	5.83484	5.74432	5.78935	5.76103	5.73136	5.71311	0.140577	1.13328
3684	Q3SZM5;E1B9W3	>sp|Q3SZM5|NEUA_BOVIN N-acylneuraminate cytidylyltransferase OS=Bos taurus GN=CMAS PE=2 SV=1;>tr|E1B9W3|E1B9W3_BOVIN N-acylneuraminate cytidylyltransferase OS=Bos taurus GN=CMAS PE=4 SV=2	15	15	36.9	48.438	434	0	212520	416690	401180	479540	486440	464020	5.726	5.65499	5.66188	5.69119	5.68703	5.71135	0.549125	0.964791
3722	Q3T0D0	>sp|Q3T0D0|HNRPK_BOVIN Heterogeneous nuclear ribonucleoprotein K OS=Bos taurus GN=HNRNPK PE=2 SV=1	15	15	36.4	51.019	464	0	295090	549940	489720	521290	594170	837070	5.86855	5.7755	5.74849	5.72744	5.77391	5.96758	0.771748	0.943054
3745	Q3T0P6;G3X7N4;Q58DJ6;Q862Q5;Q9GK71	>sp|Q3T0P6|PGK1_BOVIN Phosphoglycerate kinase 1 OS=Bos taurus GN=PGK1 PE=2 SV=3;>tr|G3X7N4|G3X7N4_BOVIN Phosphoglycerate kinase OS=Bos taurus GN=PGK1 PE=1 SV=1;>tr|Q58DJ6|Q58DJ6_BOVIN Phosphoglycerate kinase OS=Bos taurus GN=PGK1 PE=2 SV=1	23	15	62.6	44.537	417	0	786600	1631500	1641200	1511500	1808500	1790300	6.29435	6.24777	6.27371	6.18977	6.25732	6.29774	0.527695	1.05601
3791	Q3T145	>sp|Q3T145|MDHC_BOVIN Malate dehydrogenase, cytoplasmic OS=Bos taurus GN=MDH1 PE=2 SV=3	15	15	47	36.438	334	0	635890	1144300	1140400	1034100	1290100	1120200	6.20198	6.09372	6.1156	6.02493	6.11062	6.09411	0.22472	1.1496
3815	Q3ZBE9	>sp|Q3ZBE9|NSDHL_BOVIN Sterol-4-alpha-carboxylate 3-dehydrogenase, decarboxylating OS=Bos taurus GN=NSDHL PE=2 SV=1	15	15	52.8	39.902	356	0	165360	324890	389120	428880	482450	314510	5.61703	5.54692	5.64863	5.6427	5.68345	5.54245	0.735497	0.957914
3970	Q5E956	>sp|Q5E956|TPIS_BOVIN Triosephosphate isomerase OS=Bos taurus GN=TPI1 PE=2 SV=3	15	15	75.1	26.689	249	0	546340	1266000	1181100	1255900	1164000	1233100	6.13606	6.13762	6.13083	6.10932	6.06595	6.13582	0.202777	1.07434
4002	Q5E9F9	>sp|Q5E9F9|PRS7_BOVIN 26S protease regulatory subunit 7 OS=Bos taurus GN=PSMC2 PE=2 SV=3	15	15	39.5	48.633	433	0	241810	516550	472420	543160	574280	551260	5.78207	5.74829	5.73287	5.74529	5.75912	5.78617	0.653831	0.979227
2	A0A088QMV3;Q2KIL9	>tr|A0A088QMV3|A0A088QMV3_BOVIN 20beta-hydroxysteroid dehydrogenase type 2 OS=Bos taurus GN=hsd20b2 PE=2 SV=1;>tr|Q2KIL9|Q2KIL9_BOVIN LOC508455 protein (Fragment) OS=Bos taurus GN=LOC508455 PE=2 SV=1	14	14	50.5	34.755	315	0	416010	1018000	1009500	1161400	1252400	794690	6.0177	6.04293	6.06265	6.07535	6.09774	5.94501	0.973795	1.00398
190	F1N6W9;A4FV05;A8E654	>tr|F1N6W9|F1N6W9_BOVIN Uncharacterized protein OS=Bos taurus GN=COL18A1 PE=4 SV=2;>tr|A4FV05|A4FV05_BOVIN COL18A1 protein OS=Bos taurus GN=COL18A1 PE=2 SV=1;>tr|A8E654|A8E654_BOVIN COL18A1 protein OS=Bos taurus GN=COL18A1 PE=2 SV=1	14	14	11	153.88	1508	0	109490	249170	224460	256690	221810	254650	5.43797	5.43168	5.40968	5.41977	5.34598	5.45076	0.551433	1.0494
207	A4FV92	>tr|A4FV92|A4FV92_BOVIN CYP27A1 protein OS=Bos taurus GN=CYP27A1 PE=2 SV=1	14	14	30.5	60.34	534	0	189520	428380	495390	567230	490230	484430	5.67625	5.66701	5.75349	5.76412	5.6904	5.73005	0.446639	0.934817
252	A5D788	>tr|A5D788|A5D788_BOVIN SGPL1 protein OS=Bos taurus GN=SGPL1 PE=2 SV=1	14	14	24.8	63.566	568	0	358290	498750	479660	382920	600690	344360	5.95283	5.73306	5.73948	5.59347	5.77865	5.58183	0.17816	1.43595
262	F6QHN4;A5D7C6;Q9XTA2	>tr|F6QHN4|F6QHN4_BOVIN Prolyl endopeptidase (Fragment) OS=Bos taurus GN=PREP PE=4 SV=1;>tr|A5D7C6|A5D7C6_BOVIN PREP protein OS=Bos taurus GN=PREP PE=2 SV=1;>sp|Q9XTA2|PPCE_BOVIN Prolyl endopeptidase OS=Bos taurus GN=PREP PE=2 SV=1	14	14	26.6	79.758	702	0	147810	220550	230100	251680	270610	208530	5.5683	5.37869	5.42046	5.41121	5.43234	5.36399	0.43131	1.13059
410	F1MIC9;A5PKJ3	>tr|F1MIC9|F1MIC9_BOVIN Uncharacterized protein OS=Bos taurus GN=DCTN1 PE=4 SV=1;>tr|A5PKJ3|A5PKJ3_BOVIN DCTN1 protein OS=Bos taurus GN=DCTN1 PE=2 SV=1	14	14	13.5	136.89	1239	0	96256	209330	198150	174080	189300	174640	5.38202	5.35601	5.35554	5.25111	5.27715	5.28696	0.00256165	1.23818
492	A6QLN7	>tr|A6QLN7|A6QLN7_BOVIN Dimethylaniline monooxygenase [N-oxide-forming] OS=Bos taurus GN=FMO5 PE=2 SV=1	15	14	28.5	60.28	533	0	47702	151230	244140	307390	277430	154530	5.07713	5.21482	5.44618	5.49805	5.44315	5.23383	0.339622	0.7151
496	G3X6T9;A6QLR4;Q58CZ4;F6Q9T8;Q58DF8	>tr|G3X6T9|G3X6T9_BOVIN Flotillin-2 (Fragment) OS=Bos taurus GN=FLOT2 PE=4 SV=1;>sp|A6QLR4|FLOT2_BOVIN Flotillin-2 OS=Bos taurus GN=FLOT2 PE=2 SV=1;>tr|Q58CZ4|Q58CZ4_BOVIN Flotillin 2 OS=Bos taurus GN=FLOT2 PE=2 SV=1	14	14	38.2	42.327	385	0	124210	293400	305760	252540	323770	227980	5.49275	5.50264	5.54393	5.4127	5.51024	5.40271	0.131937	1.17821
526	A6QNL5;Q0V8C4	>tr|A6QNL5|A6QNL5_BOVIN PDIA6 protein (Fragment) OS=Bos taurus GN=PDIA6 PE=1 SV=1;>tr|Q0V8C4|Q0V8C4_BOVIN Protein disulfide isomerase-associated 6 (Fragment) OS=Bos taurus GN=PDIA6 PE=2 SV=1	14	14	40.6	49.624	453	0	538400	1413400	863780	1026300	1022400	1316400	6.1297	6.18545	5.99495	6.02164	6.00962	6.16421	0.638321	1.09197
576	F1N2K1;A6QPR1	>tr|F1N2K1|F1N2K1_BOVIN Uncharacterized protein OS=Bos taurus GN=PCYOX1 PE=4 SV=2;>tr|A6QPR1|A6QPR1_BOVIN PCYOX1 protein OS=Bos taurus GN=PCYOX1 PE=2 SV=1	14	14	42.3	56.775	508	0	203250	607710	500440	499290	545930	446230	5.70663	5.81888	5.7579	5.70872	5.73714	5.69438	0.242075	1.11615
610	A6QQF5	>sp|A6QQF5|QORL2_BOVIN Quinone oxidoreductase-like protein 2 OS=Bos taurus PE=2 SV=2	14	14	57.9	37.668	349	0	236100	517740	636730	690930	923730	482370	5.77169	5.74929	5.8625	5.8498	5.96555	5.7282	0.525333	0.884389
657	A7E355;F1MCT8	>tr|A7E355|A7E355_BOVIN SYNCRIP protein (Fragment) OS=Bos taurus GN=SYNCRIP PE=2 SV=1;>tr|F1MCT8|F1MCT8_BOVIN Uncharacterized protein (Fragment) OS=Bos taurus GN=SYNCRIP PE=4 SV=2	20	14	50.7	51.086	456	0	364690	781290	663450	693990	810970	848850	5.96052	5.92799	5.88035	5.85172	5.909	5.97365	0.798822	1.02683
664	A7E3Q8;Q2KJ75;F1MSB7	>sp|A7E3Q8|PLST_BOVIN Plastin-3 OS=Bos taurus GN=PLS3 PE=2 SV=1;>tr|Q2KJ75|Q2KJ75_BOVIN Plastin 3 (T isoform) OS=Bos taurus GN=PLS3 PE=2 SV=1;>tr|F1MSB7|F1MSB7_BOVIN Plastin-3 OS=Bos taurus GN=PLS3 PE=1 SV=1	23	14	38.7	70.797	630	0	389150	974710	896050	1131600	1156800	938050	5.98871	6.02406	6.01088	6.06406	6.06326	6.01704	0.0971659	0.911514
731	E1BBM1;A7MBI6	>tr|E1BBM1|E1BBM1_BOVIN Uncharacterized protein OS=Bos taurus GN=GLOD4 PE=4 SV=2;>tr|A7MBI6|A7MBI6_BOVIN GLOD4 protein OS=Bos taurus GN=GLOD4 PE=2 SV=1	14	14	47.3	33.23	298	0	320510	605990	745700	602590	1025300	540070	5.90444	5.81765	5.93111	5.79039	6.01085	5.77727	0.779541	1.059
732	A7MBI7;A7MBI7-2;F1MMK0;G3N3L5	>sp|A7MBI7|COMT_BOVIN Catechol O-methyltransferase OS=Bos taurus GN=COMT PE=2 SV=1;>sp|A7MBI7-2|COMT_BOVIN Isoform 2 of Catechol O-methyltransferase OS=Bos taurus GN=COMT;>tr|F1MMK0|F1MMK0_BOVIN Catechol O-methyltransferase (Fragment) OS=Bos taurus GN=COMT	14	14	61.4	30.484	272	0	326810	1138900	891140	1336300	1397300	1306200	5.91289	6.09167	6.00849	6.13627	6.14529	6.16083	0.0516664	0.719261
757	A7YY47;E1B8N6	>tr|A7YY47|A7YY47_BOVIN LMNB1 protein OS=Bos taurus GN=LMNB1 PE=2 SV=1;>tr|E1B8N6|E1B8N6_BOVIN Uncharacterized protein OS=Bos taurus GN=LMNB1 PE=1 SV=2	17	14	32.6	66.42	586	0	104380	331540	327570	270360	331100	373000	5.41721	5.55572	5.57385	5.44231	5.51996	5.61653	0.8872	0.975723
809	Q2KIW1;A9UIB1	>tr|Q2KIW1|Q2KIW1_BOVIN Paraoxonase 1 OS=Bos taurus GN=PON1 PE=1 SV=1;>tr|A9UIB1|A9UIB1_BOVIN PON1 OS=Bos taurus GN=PON1 PE=2 SV=1	14	14	51.5	39.841	355	0	367550	1610700	1415800	1819100	1629600	1070200	5.96391	6.2422	6.20955	6.27022	6.21208	6.07428	0.678611	0.897484
871	P00735;CON__P00735	>sp|P00735|THRB_BOVIN Prothrombin OS=Bos taurus GN=F2 PE=1 SV=2;>P00735 SWISS-PROT:P00735 (Bos taurus) Prothrombin precursor (Fragment)	14	14	31	70.505	625	0	95708	206190	304490	273380	244610	145740	5.37954	5.34945	5.54212	5.44713	5.38847	5.2084	0.463496	1.19043
890	P34955;CON__P34955	>sp|P34955|A1AT_BOVIN Alpha-1-antiproteinase OS=Bos taurus GN=SERPINA1 PE=1 SV=1;>P34955 SWISS-PROT:P34955 (Bos taurus) Alpha-1-antiproteinase precursor	14	14	28.8	46.103	416	0	278100	996670	784470	815640	663960	927820	5.8428	6.03373	5.95312	5.92186	5.82214	6.01228	0.769435	1.05793
896	Q03247;CON__Q03247;Q0ZCB4;A7YWR0	>sp|Q03247|APOE_BOVIN Apolipoprotein E OS=Bos taurus GN=APOE PE=1 SV=1;>Q03247 SWISS-PROT:Q03247 (Bos taurus) Apolipoprotein E precursor;>tr|Q0ZCB4|Q0ZCB4_BOVIN Apolipoprotein E (Fragment) OS=Bos taurus PE=4 SV=1;>tr|A7YWR0|A7YWR0_BOVIN Apolipoprotein E OS	14	14	49.7	35.979	316	0	274090	718090	808610	693390	444490	497600	5.83649	5.89136	5.96628	5.85134	5.64786	5.7417	0.0964174	1.41604
904	Q28085;CON__Q28085;F1MC45;E1BFN5	>sp|Q28085|CFAH_BOVIN Complement factor H OS=Bos taurus GN=CFH PE=1 SV=3;>Q28085 SWISS-PROT:Q28085 (Bos taurus) Complement factor H precursor;>tr|F1MC45|F1MC45_BOVIN Complement factor H (Fragment) OS=Bos taurus GN=CFH PE=4 SV=2	18	14	16.8	140.37	1236	0	209430	622250	651280	547560	631610	425440	5.71963	5.82915	5.87231	5.7488	5.80045	5.67366	0.32176	1.16429
920	CON__Q3KUS7;P81187;Q3KUS7	>Q3KUS7 TREMBL:Q3KUS7 (Bos taurus) Complement factor B;>sp|P81187|CFAB_BOVIN Complement factor B OS=Bos taurus GN=CFB PE=1 SV=2	14	14	20.5	85.411	760	0	137580	343390	306400	388320	408550	339270	5.53715	5.57097	5.54483	5.59955	5.61125	5.57536	0.0392249	0.902811
1024	E1BAJ4	>tr|E1BAJ4|E1BAJ4_BOVIN Uncharacterized protein OS=Bos taurus GN=FAM47E-STBD1 PE=4 SV=1	14	14	53.4	36.556	339	0	340990	666930	655140	628110	689070	607390	5.93134	5.85926	5.87488	5.8084	5.83826	5.82828	0.0545025	1.15748
1122	E1BE98	>tr|E1BE98|E1BE98_BOVIN Uncharacterized protein OS=Bos taurus GN=XPO1 PE=4 SV=2	14	14	16.7	123.14	1071	0	130210	349840	258010	282170	291980	278200	5.51324	5.57905	5.47018	5.46088	5.46535	5.48917	0.209906	1.1195
1286	E1BK71	>tr|E1BK71|E1BK71_BOVIN Uncharacterized protein (Fragment) OS=Bos taurus GN=PACSIN3 PE=4 SV=2	14	14	36.6	50.054	435	0	292160	514890	575350	568810	617450	624710	5.86422	5.7469	5.81848	5.76533	5.7906	5.8405	0.799187	1.02579
1429	E1BPX9	>tr|E1BPX9|E1BPX9_BOVIN Uncharacterized protein OS=Bos taurus GN=LRPPRC PE=4 SV=2	14	14	12.2	158.23	1396	0	160090	336040	347090	400320	406510	357510	5.60296	5.56157	5.59899	5.61277	5.60907	5.5981	0.247404	0.95762
1518	F1ME36	>tr|F1ME36|F1ME36_BOVIN Uncharacterized protein (Fragment) OS=Bos taurus GN=ASPDH PE=4 SV=1	14	14	61.7	30.506	287	0	268080	648310	608930	628560	620860	700930	5.82686	5.84696	5.84311	5.80871	5.79299	5.89049	0.802399	1.01917
1596	F1MHN9;A6H748;Q863H7	>tr|F1MHN9|F1MHN9_BOVIN Cytochrome P450 OS=Bos taurus GN=CYP1A2 PE=3 SV=1;>tr|A6H748|A6H748_BOVIN Cytochrome P450 OS=Bos taurus GN=CYP1A2 PE=2 SV=1;>tr|Q863H7|Q863H7_BOVIN Cytochrome P450 1A1 (Fragment) OS=Bos taurus PE=2 SV=1	18	14	43.8	58.45	516	0	184960	515320	560660	1028500	960780	811710	5.66567	5.74726	5.80724	6.02257	5.98262	5.95422	0.00566238	0.567005
1613	F1MI18;F1MJK3	>tr|F1MI18|F1MI18_BOVIN Uncharacterized protein OS=Bos taurus GN=LOC506828 PE=4 SV=2;>tr|F1MJK3|F1MJK3_BOVIN Uncharacterized protein OS=Bos taurus GN=LOC506828 PE=4 SV=2	22	14	17.1	165.76	1478	0	183840	629680	455510	585540	352330	422640	5.66304	5.8343	5.71704	5.77792	5.54695	5.67079	0.432979	1.18279
1629	P45879;F1MIN1	>sp|P45879|VDAC1_BOVIN Voltage-dependent anion-selective channel protein 1 OS=Bos taurus GN=VDAC1 PE=1 SV=3;>tr|F1MIN1|F1MIN1_BOVIN Voltage-dependent anion-selective channel protein 1 OS=Bos taurus GN=VDAC1 PE=4 SV=2	14	14	64.3	30.74	283	0	492470	1359200	1194100	1379300	1360800	1343700	6.09098	6.16847	6.13559	6.15002	6.13379	6.17312	0.458599	0.953608
1709	F1MM10;Q95KN3;Q8MJ85	>tr|F1MM10|F1MM10_BOVIN Cytochrome P450 (Fragment) OS=Bos taurus GN=CYP1A1 PE=3 SV=2	18	14	36.2	59.204	519	0	257080	639340	635780	1322700	1110200	877190	5.80866	5.84091	5.86185	6.13183	6.0454	5.98791	0.00812257	0.605471
1859	F1MRZ6;F1MRZ5;A0JN60	>tr|F1MRZ6|F1MRZ6_BOVIN Uncharacterized protein (Fragment) OS=Bos taurus GN=TNC PE=4 SV=2;>tr|F1MRZ5|F1MRZ5_BOVIN Uncharacterized protein OS=Bos taurus GN=TNC PE=4 SV=1;>tr|A0JN60|A0JN60_BOVIN Tenascin C OS=Bos taurus GN=TNC PE=2 SV=1	14	14	8.4	244.61	2231	0	117520	208910	227080	259730	252340	188950	5.46871	5.35514	5.41472	5.42489	5.40199	5.32116	0.542983	1.07196
1930	F1MUP9	>tr|F1MUP9|F1MUP9_BOVIN Uncharacterized protein OS=Bos taurus GN=VAT1 PE=4 SV=2	14	14	49.3	42.84	402	0	158790	501100	512200	443520	476640	366950	5.59942	5.73511	5.76798	5.65728	5.67819	5.60942	0.397103	1.1286
2222	F1N4U6;A6QQL2	>tr|F1N4U6|F1N4U6_BOVIN Uncharacterized protein OS=Bos taurus GN=BBOX1 PE=4 SV=1	14	14	42.6	44.899	387	0	288740	698090	731910	808060	833460	605410	5.8591	5.87909	5.923	5.91781	5.92088	5.82687	0.969855	0.996652
2583	Q0VCN1;M5FMU4	>sp|Q0VCN1|NMRL1_BOVIN NmrA-like family domain-containing protein 1 OS=Bos taurus GN=NMRAL1 PE=2 SV=1;>tr|M5FMU4|M5FMU4_BOVIN NmrA-like family domain-containing protein 1 OS=Bos taurus GN=NMRAL1 PE=4 SV=1	14	14	42.8	33.153	299	0	414620	525750	956320	641230	978910	529760	6.01625	5.75596	6.03915	5.81738	5.99074	5.7689	0.527636	1.19705
2587	O02691	>sp|O02691|HCD2_BOVIN 3-hydroxyacyl-CoA dehydrogenase type-2 OS=Bos taurus GN=HSD17B10 PE=1 SV=3	14	14	71.6	27.14	261	0	777780	1869300	1696200	2022300	1938900	2287600	6.28945	6.30686	6.28802	6.31621	6.28756	6.4042	0.3116	0.909466
2611	O77834	>sp|O77834|PRDX6_BOVIN Peroxiredoxin-6 OS=Bos taurus GN=PRDX6 PE=1 SV=3	14	14	68.3	25.067	224	0	405130	1198600	984850	1199000	1452400	1014600	6.00619	6.11386	6.05192	6.08918	6.16209	6.05111	0.389586	0.904753
2613	O97764	>sp|O97764|QOR_BOVIN Zeta-crystallin OS=Bos taurus GN=CRYZ PE=2 SV=2	14	14	48.8	35.382	330	0	360450	974390	809620	1048900	1023300	1081400	5.95544	6.02391	5.96683	6.0311	6.01	6.0788	0.119981	0.875172
2631	P00586	>sp|P00586|THTR_BOVIN Thiosulfate sulfurtransferase OS=Bos taurus GN=TST PE=1 SV=3	14	14	50.5	33.295	297	0	611990	750610	1027200	1251700	1383400	767550	6.18534	5.9106	6.0702	6.10787	6.14095	5.92992	0.96947	0.990376
2676	P10096;Q712W6;Q0QES8;Q862P5;Q862S2;O77679;Q862K5;Q865L2;Q4H0Z3;Q2KJE5;Q2QJG6;Q862K1;Q9XSN4	>sp|P10096|G3P_BOVIN Glyceraldehyde-3-phosphate dehydrogenase OS=Bos taurus GN=GAPDH PE=1 SV=4;>tr|Q712W6|Q712W6_BOVIN Glyceraldehyde-3-phosphate dehydrogenase (Fragment) OS=Bos taurus GN=GAPDH PE=2 SV=1;>tr|Q0QES8|Q0QES8_BOVIN Glyceraldehyde-3-phosphate d	15	14	50.5	35.868	333	0	709130	1978800	1665100	2027200	2328600	2303900	6.24932	6.33158	6.27999	6.31726	6.36709	6.40728	0.0955892	0.837696
2688	P11181	>sp|P11181|ODB2_BOVIN Lipoamide acyltransferase component of branched-chain alpha-keto acid dehydrogenase complex, mitochondrial OS=Bos taurus GN=DBT PE=1 SV=2	14	14	36.1	53.409	482	0	286820	552490	547750	600640	613110	599970	5.85621	5.77751	5.79713	5.78898	5.78754	5.82295	0.711497	1.02438
2701	P13696	>sp|P13696|PEBP1_BOVIN Phosphatidylethanolamine-binding protein 1 OS=Bos taurus GN=PEBP1 PE=1 SV=2	14	14	81.8	20.985	187	0	727490	2022200	2135100	2408600	2404500	1993800	6.26042	6.34101	6.38796	6.39213	6.38102	6.3445	0.344544	0.906247
2933	Q3MHZ0;Q08DN8	>tr|Q3MHZ0|Q3MHZ0_BOVIN FLOT1 protein (Fragment) OS=Bos taurus GN=FLOT1 PE=2 SV=1;>sp|Q08DN8|FLOT1_BOVIN Flotillin-1 OS=Bos taurus GN=FLOT1 PE=2 SV=1	14	14	39.6	46.455	419	0	156690	374790	360470	329740	344340	321060	5.59364	5.60897	5.61541	5.52854	5.53699	5.5514	0.00195511	1.16689
2963	Q0IID9;Q2NKZ8;F1MSV5	>sp|Q0IID9|GLPK_BOVIN Glycerol kinase OS=Bos taurus GN=GK PE=2 SV=1;>tr|Q2NKZ8|Q2NKZ8_BOVIN Glycerol kinase OS=Bos taurus GN=LOC538702 PE=2 SV=1	14	14	26.8	61.261	559	0	191810	497950	425390	489590	575490	356410	5.68147	5.73237	5.68733	5.7002	5.76004	5.59677	0.784434	1.03448
3015	Q0V7L6;F1MMR5;A8E4R1	>tr|Q0V7L6|Q0V7L6_BOVIN Putative uncharacterized protein FLJ20699 (Fragment) OS=Bos taurus GN=FLJ20699 PE=2 SV=1;>tr|F1MMR5|F1MMR5_BOVIN Uncharacterized protein OS=Bos taurus GN=TTC38 PE=4 SV=1	14	14	44.1	51.43	460	0	123200	192120	196970	287260	225960	183420	5.48921	5.31875	5.35295	5.46864	5.35403	5.30826	0.894325	1.02328
3020	Q0V8D0;Q27979;A0A0A0MP97	>tr|Q0V8D0|Q0V8D0_BOVIN Microsomal NAD+-dependent retinol dehydrogenase 4 OS=Bos taurus GN=RDH16 PE=2 SV=1	15	14	59.9	35.668	317	0	665390	1687700	1758700	1806800	1675100	1089700	6.22167	6.26248	6.30374	6.26728	6.22404	6.08212	0.304454	1.17892
3058	Q0VCK5;G5E675	>sp|Q0VCK5|AP2A2_BOVIN AP-2 complex subunit alpha-2 OS=Bos taurus GN=AP2A2 PE=1 SV=1;>tr|G5E675|G5E675_BOVIN AP-2 complex subunit alpha-2 (Fragment) OS=Bos taurus GN=AP2A2 PE=4 SV=1	22	14	26.8	103.77	938	0	131460	308060	313970	305680	288050	258620	5.51739	5.52382	5.55543	5.49563	5.45947	5.45748	0.0229508	1.15174
3069	Q0VCS8	>tr|Q0VCS8|Q0VCS8_BOVIN Glutathione S-transferase, theta 3 OS=Bos taurus GN=GSTT3 PE=1 SV=1	15	14	70.7	27.276	239	0	576370	1114700	811300	1465200	920740	1271700	6.1593	6.08234	5.96773	6.17626	5.96414	6.1492	0.773458	0.940279
3189	Q1LZH1;G3X6L2;G5E6I5	>sp|Q1LZH1|MARC2_BOVIN Mitochondrial amidoxime reducing component 2 OS=Bos taurus GN=MARC2 PE=2 SV=1;>tr|G3X6L2|G3X6L2_BOVIN Mitochondrial amidoxime reducing component 2 OS=Bos taurus GN=MOSC2 PE=4 SV=1	14	14	53	37.288	336	0	485670	1079900	979940	1230100	1286400	997060	6.08494	6.06857	6.04974	6.10031	6.10938	6.04354	0.508553	0.962365
3240	Q28034	>sp|Q28034|GLU2B_BOVIN Glucosidase 2 subunit beta OS=Bos taurus GN=PRKCSH PE=2 SV=1	14	14	31.1	60.151	533	0	243060	544870	480700	457020	518080	507260	5.78431	5.77147	5.74042	5.6703	5.7144	5.75005	0.111994	1.13192
3289	Q2HJ60;F1N4K3;F1N3T3	>sp|Q2HJ60|ROA2_BOVIN Heterogeneous nuclear ribonucleoproteins A2/B1 OS=Bos taurus GN=HNRNPA2B1 PE=2 SV=1	15	14	51.3	36.006	341	0	458280	1088400	890210	970590	1093900	1529400	6.05973	6.07197	6.00804	5.9974	6.03898	6.22934	0.600898	0.907834
3304	Q2HJF4	>sp|Q2HJF4|PBLD_BOVIN Phenazine biosynthesis-like domain-containing protein OS=Bos taurus GN=PBLD PE=2 SV=1	14	14	56.2	31.883	288	0	225680	394560	392100	636700	562630	555800	5.75209	5.63129	5.65194	5.8143	5.75022	5.78974	0.0633925	0.782865
3367	Q2KIS5	>tr|Q2KIS5|Q2KIS5_BOVIN Hydroxysteroid (17-beta) dehydrogenase 11 OS=Bos taurus GN=HSD17B11 PE=2 SV=1	16	14	57.9	35.094	316	0	462630	1286500	1376200	1780100	1494500	928990	6.06383	6.14459	6.19723	6.26081	6.1745	6.01283	0.871864	0.967914
3387	Q2KJ25	>sp|Q2KJ25|PSD12_BOVIN 26S proteasome non-ATPase regulatory subunit 12 OS=Bos taurus GN=PSMD12 PE=2 SV=3	14	14	34	53.052	456	0	78624	154570	138960	161390	179270	143060	5.29415	5.22431	5.20144	5.21824	5.25351	5.20034	0.644245	1.03738
3484	Q2TBV3	>sp|Q2TBV3|ETFB_BOVIN Electron transfer flavoprotein subunit beta OS=Bos taurus GN=ETFB PE=1 SV=3	14	14	69.4	27.699	255	0	492600	981630	933160	1075700	1049300	1158000	6.09109	6.02713	6.0285	6.04206	6.0209	6.10853	0.819058	0.981168
3585	Q3MHQ1	>tr|Q3MHQ1|Q3MHQ1_BOVIN Amine oxidase OS=Bos taurus GN=ABP1 PE=2 SV=1	14	14	19.1	85.532	755	0	136560	385150	384830	300230	370470	255550	5.53392	5.62081	5.64381	5.48782	5.56875	5.45229	0.11477	1.24899
3600	Q3SWY2;G5E505;REV__F1MZJ1	>sp|Q3SWY2|ILK_BOVIN Integrin-linked protein kinase OS=Bos taurus GN=ILK PE=2 SV=1;>tr|G5E505|G5E505_BOVIN Integrin-linked protein kinase OS=Bos taurus GN=ILK PE=4 SV=1	14	14	31.9	51.447	452	0	203490	479870	483240	490530	492610	528120	5.70714	5.71631	5.74271	5.70103	5.6925	5.76755	0.95132	1.00391
3612	Q3SX32	>tr|Q3SX32|Q3SX32_BOVIN Perilipin OS=Bos taurus GN=M6PRBP1 PE=2 SV=1	14	14	46.6	47.602	438	0	231350	368030	391330	511120	542960	527990	5.76287	5.60106	5.65109	5.71889	5.73477	5.76744	0.240806	0.853703
3633	Q3SYZ6	>sp|Q3SYZ6|XYLB_BOVIN Xylulose kinase OS=Bos taurus GN=XYLB PE=2 SV=1	14	14	37.6	53.304	490	0	286490	716240	752570	753560	764220	583410	5.85571	5.89024	5.93509	5.88748	5.88322	5.81079	0.382743	1.0794
3703	Q3T030;F1MG70;Q9TS78	>sp|Q3T030|PRS6B_BOVIN 26S protease regulatory subunit 6B OS=Bos taurus GN=PSMC4 PE=2 SV=1;>tr|F1MG70|F1MG70_BOVIN 26S protease regulatory subunit 6B OS=Bos taurus GN=PSMC4 PE=3 SV=2	14	14	38.5	47.366	418	0	97141	197150	168940	204280	213930	278120	5.386	5.32998	5.28628	5.32059	5.33027	5.48905	0.498815	0.899739
3728	Q3T0E5	>sp|Q3T0E5|APMAP_BOVIN Adipocyte plasma membrane-associated protein OS=Bos taurus GN=APMAP PE=2 SV=1	14	14	38.6	46.09	412	0	100390	213910	199230	322100	227160	223730	5.40029	5.36541	5.3579	5.51836	5.35633	5.39454	0.391822	0.894245
3908	Q56JV9;G3N262;Q862H3;Q862R1;E1BG39	>sp|Q56JV9|RS3A_BOVIN 40S ribosomal protein S3a OS=Bos taurus GN=RPS3A PE=2 SV=3;>tr|G3N262|G3N262_BOVIN 40S ribosomal protein S3a OS=Bos taurus GN=RPS3A PE=3 SV=1	14	14	53.8	29.945	264	0	199350	314230	283490	333040	530530	325050	5.69821	5.53243	5.51108	5.53286	5.72471	5.55677	0.788773	0.945787
4032	Q5EA61;Q9XSC6	>sp|Q5EA61|KCRB_BOVIN Creatine kinase B-type OS=Bos taurus GN=CKB PE=1 SV=1	14	14	53.3	42.719	381	0	230530	640320	607630	437250	658510	705510	5.76132	5.84158	5.84218	5.65109	5.81856	5.89332	0.73853	1.06505
4050	Q5MYB8;Q3SZM8	>tr|Q5MYB8|Q5MYB8_BOVIN Carboxylic ester hydrolase OS=Bos taurus GN=BREH1 PE=2 SV=1	19	14	43.9	61.779	565	0	154920	557270	459960	952050	705290	624990	5.5887	5.78125	5.72127	5.98902	5.84837	5.84069	0.0585922	0.637353
17	A0JN52	>sp|A0JN52|SF3B3_BOVIN Splicing factor 3B subunit 3 OS=Bos taurus GN=SF3B3 PE=2 SV=1	13	13	12.4	135.58	1217	0	115210	312220	295220	272680	269860	222200	5.46009	5.52964	5.52869	5.44602	5.43114	5.39156	0.0418389	1.21125
42	A1A4I9	>sp|A1A4I9|UFL1_BOVIN E3 UFM1-protein ligase 1 OS=Bos taurus GN=UFL1 PE=2 SV=1	13	13	20.6	89.382	792	0	84961	196980	197320	189240	184290	156520	5.32782	5.3296	5.35372	5.28738	5.2655	5.23939	0.010775	1.18292
43	A1A4J1	>sp|A1A4J1|PFKAL_BOVIN ATP-dependent 6-phosphofructokinase, liver type OS=Bos taurus GN=PFKL PE=2 SV=1	17	13	27.3	85.291	780	0	141360	399110	396530	336420	371510	280760	5.54892	5.63627	5.65682	5.53725	5.56997	5.49315	0.113448	1.20378
331	P83095;A5PJ81	>sp|P83095|LACTB_BOVIN Serine beta-lactamase-like protein LACTB, mitochondrial OS=Bos taurus GN=LACTB PE=1 SV=2;>tr|A5PJ81|A5PJ81_BOVIN LACTB protein OS=Bos taurus GN=LACTB PE=2 SV=1	13	13	21	61.682	556	0	122070	313760	263560	307510	282750	312650	5.4852	5.53178	5.47942	5.49822	5.4514	5.53988	0.943378	1.00531
373	A5PJY0;F1ME46;Q8MJ82	>tr|A5PJY0|A5PJY0_BOVIN LMAN1 protein OS=Bos taurus GN=LMAN1 PE=2 SV=1;>tr|F1ME46|F1ME46_BOVIN Uncharacterized protein OS=Bos taurus GN=LMAN1 PE=1 SV=2	13	13	28.8	58.056	518	0	368570	1015600	844240	982180	1060400	835070	5.96512	6.0419	5.98501	6.00256	6.02547	5.96654	0.977926	0.998052
495	A6QLR2	>tr|A6QLR2|A6QLR2_BOVIN LARS protein OS=Bos taurus GN=LARS PE=2 SV=1	13	13	13.3	134.81	1176	0	149330	326280	285470	299070	297310	272850	5.57274	5.54877	5.51411	5.48614	5.47321	5.48074	0.0201269	1.16192
550	A6QP36	>tr|A6QP36|A6QP36_BOVIN LMAN2 protein OS=Bos taurus GN=LMAN2 PE=2 SV=1	13	13	45.1	40.401	359	0	222430	558560	449710	472530	465430	369180	5.74579	5.78225	5.71148	5.68479	5.66785	5.61206	0.0379236	1.23483
641	A6QR28	>tr|A6QR28|A6QR28_BOVIN Phosphoserine aminotransferase OS=Bos taurus GN=PSAT1 PE=2 SV=1	13	13	37.8	40.528	370	0	447720	1210100	1296800	1143800	1187100	1035600	6.0496	6.118	6.17142	6.06872	6.07449	6.06001	0.271304	1.10986
647	A6QR56;F1N441	>sp|A6QR56|A16A1_BOVIN Aldehyde dehydrogenase family 16 member A1 OS=Bos taurus GN=ALDH16A1 PE=2 SV=1;>tr|F1N441|F1N441_BOVIN Aldehyde dehydrogenase family 16 member A1 OS=Bos taurus GN=ALDH16A1 PE=1 SV=2	13	13	27	85.167	800	0	214240	476280	402900	458290	477580	489030	5.7295	5.71304	5.66374	5.67151	5.67905	5.73415	0.809479	1.01669
710	A7MBC2	>sp|A7MBC2|PDXD1_BOVIN Pyridoxal-dependent decarboxylase domain-containing protein 1 OS=Bos taurus GN=PDXDC1 PE=2 SV=1	13	13	20.5	86.614	787	0	123200	256180	196310	222320	284140	272210	5.48921	5.44373	5.35149	5.35734	5.45353	5.47972	0.97194	0.995283
741	F1MBS3;A7YWB6	>tr|F1MBS3|F1MBS3_BOVIN Transforming growth factor-beta-induced protein ig-h3 (Fragment) OS=Bos taurus GN=TGFBI PE=4 SV=2;>tr|A7YWB6|A7YWB6_BOVIN LOC539596 protein OS=Bos taurus GN=LOC539596 PE=2 SV=1	13	13	25.4	72.251	661	0	99381	203770	253870	248410	251880	227260	5.3959	5.34432	5.46316	5.40553	5.40119	5.40134	0.965962	0.996414
785	F1N2R1;A8E4P3	>tr|F1N2R1|F1N2R1_BOVIN Uncharacterized protein OS=Bos taurus GN=STOM PE=4 SV=2;>tr|A8E4P3|A8E4P3_BOVIN STOM protein OS=Bos taurus GN=STOM PE=2 SV=1	13	13	53.2	31.32	284	0	164060	669930	657210	697900	668550	489170	5.6136	5.86121	5.87625	5.85416	5.82513	5.73428	0.832805	0.953155
900	Q0VCM5;F1MMP5;CON__Q0VCM5	>sp|Q0VCM5|ITIH1_BOVIN Inter-alpha-trypsin inhibitor heavy chain H1 OS=Bos taurus GN=ITIH1 PE=1 SV=1;>tr|F1MMP5|F1MMP5_BOVIN Inter-alpha-trypsin inhibitor heavy chain H1 OS=Bos taurus GN=ITIH1 PE=4 SV=1;>Q0VCM5 TREMBL:Q0VCM5 (Bos taurus) Similar to Inter-a	13	13	19	101.24	906	0	166910	456200	469790	525800	484850	474130	5.62108	5.69434	5.73045	5.73119	5.68561	5.72071	0.432062	0.93208
1007	E1B9H3;Q0V8K2	>tr|E1B9H3|E1B9H3_BOVIN Uncharacterized protein OS=Bos taurus GN=CCAR2 PE=1 SV=1	13	13	15.7	101.93	916	0	111940	287430	282600	274180	261140	229010	5.44758	5.49371	5.50972	5.4484	5.41687	5.40467	0.0566712	1.1491
1051	G3N2N5;E1BBR6;G3MZW6	>tr|G3N2N5|G3N2N5_BOVIN Uncharacterized protein OS=Bos taurus GN=FYCO1 PE=4 SV=1;>tr|E1BBR6|E1BBR6_BOVIN Uncharacterized protein OS=Bos taurus GN=FYCO1 PE=4 SV=1;>tr|G3MZW6|G3MZW6_BOVIN Uncharacterized protein OS=Bos taurus GN=FYCO1 PE=4 SV=1	13	13	10	163.14	1444	0	87308	194730	194490	165870	170840	133750	5.33965	5.32461	5.34744	5.23013	5.23259	5.17111	0.0040131	1.33646
1056	E1BBY7;E1BBT9	>tr|E1BBY7|E1BBY7_BOVIN Uncharacterized protein OS=Bos taurus GN=HSPA4 PE=1 SV=2	13	13	19.5	94.508	840	0	128550	307920	293160	256270	253930	235720	5.50767	5.52362	5.52565	5.41906	5.40471	5.41721	0.00013096	1.27444
1061	E1BC79;Q0P5G5	>tr|E1BC79|E1BC79_BOVIN Uncharacterized protein (Fragment) OS=Bos taurus GN=HAO1 PE=4 SV=2	14	13	43.4	40.994	371	0	340620	793000	766000	1112600	1076800	1021400	5.93087	5.93445	5.94277	6.0567	6.03214	6.05401	0.000198239	0.773416
1128	E1BEK0;V6F9B5	>tr|E1BEK0|E1BEK0_BOVIN Uncharacterized protein OS=Bos taurus GN=LOC511161 PE=1 SV=1;>tr|V6F9B5|V6F9B5_BOVIN Nicotinamide N-methyltransferase-like OS=Bos taurus GN=LOC511161 PE=4 SV=1	13	13	61.1	29.921	262	0	804800	898210	1154300	1177500	1200400	662920	6.30428	5.98856	6.12086	6.08133	6.07933	5.86628	0.328912	1.34561
1167	E1BFQ6	>tr|E1BFQ6|E1BFQ6_BOVIN Uncharacterized protein OS=Bos taurus GN=ITGA6 PE=1 SV=1	13	13	14.4	119.23	1073	0	56663	139570	158060	163760	158450	149070	5.1519	5.17997	5.25737	5.22457	5.19989	5.21821	0.611668	0.95982
1563	Q3T001;F1MG20	>sp|Q3T001|H17B6_BOVIN 17-beta-hydroxysteroid dehydrogenase type 6 OS=Bos taurus GN=HSD17B6 PE=2 SV=1;>tr|F1MG20|F1MG20_BOVIN 17-beta-hydroxysteroid dehydrogenase type 6 OS=Bos taurus GN=HSD17B6 PE=1 SV=2	14	13	44.2	36.197	317	0	653290	1426900	1842700	1472600	1879200	1001500	6.2137	6.18958	6.324	6.17845	6.27397	6.04547	0.383094	1.19251
1703	F1MLW0;Q8HYY3;O18960;Q32L20;Q27976	>tr|F1MLW0|F1MLW0_BOVIN Non-muscle caldesmon OS=Bos taurus GN=CALD1 PE=1 SV=2;>tr|Q8HYY3|Q8HYY3_BOVIN L-caldesmon OS=Bos taurus PE=2 SV=1;>tr|O18960|O18960_BOVIN Caldesmon (Fragment) OS=Bos taurus PE=2 SV=1	13	13	27.9	62.075	535	0	193880	409990	412870	555500	436560	606370	5.68613	5.64795	5.67436	5.75505	5.64004	5.82755	0.269468	0.848399
1743	F1MMR6;P80209;Q9BGU5;A1YZD1	>tr|F1MMR6|F1MMR6_BOVIN Cathepsin D OS=Bos taurus GN=CTSD PE=1 SV=1;>sp|P80209|CATD_BOVIN Cathepsin D OS=Bos taurus GN=CTSD PE=1 SV=2;>tr|Q9BGU5|Q9BGU5_BOVIN Cathepsin D (Fragment) OS=Bos taurus GN=cat-D PE=2 SV=1	13	13	38.3	44.704	412	0	208840	504850	449450	498350	490320	439370	5.71841	5.73834	5.71123	5.7079	5.69048	5.68765	0.0567002	1.06492
1787	F1MNT4	>tr|F1MNT4|F1MNT4_BOVIN Uncharacterized protein (Fragment) OS=Bos taurus GN=LAMB1 PE=4 SV=2	13	13	9.1	198.74	1798	0	54282	154940	136210	143580	143700	121720	5.13325	5.22535	5.19275	5.16746	5.15746	5.13018	0.333131	1.07667
1844	Q9XSX1;F1N161;F1MR96;F1MD74;Q52ZG7;Q52ZG8;Q52ZG6;A6QNM1;G3N2N7;Q52ZG9;Q52ZH0;P20811;Q01039;Q29156;Q52ZH1;Q52ZH2;Q52ZH3	>tr|Q9XSX1|Q9XSX1_BOVIN Calpastatin OS=Bos taurus PE=2 SV=1;>tr|F1N161|F1N161_BOVIN Calpastatin OS=Bos taurus GN=CAST PE=1 SV=2;>tr|F1MR96|F1MR96_BOVIN Calpastatin OS=Bos taurus GN=CAST PE=1 SV=2;>tr|F1MD74|F1MD74_BOVIN Calpastatin OS=Bos taurus GN=CAST PE	13	13	24.6	84.088	786	0	168150	322910	293140	341800	379550	455080	5.62429	5.54426	5.52562	5.54414	5.57927	5.7029	0.481879	0.903552
1891	F1MTC2;Q3MHH4	>tr|F1MTC2|F1MTC2_BOVIN Glutamine--tRNA ligase OS=Bos taurus GN=QARS PE=1 SV=2;>sp|Q3MHH4|SYQ_BOVIN Glutamine--tRNA ligase OS=Bos taurus GN=QARS PE=2 SV=1	13	13	19.4	87.316	774	0	159800	374200	378230	391530	412470	315740	5.60217	5.60829	5.6363	5.60313	5.61539	5.54415	0.314193	1.06667
1897	P84466;F1MTJ9;A0JND6	>sp|P84466|ERG7_BOVIN Lanosterol synthase OS=Bos taurus GN=LSS PE=1 SV=2;>tr|F1MTJ9|F1MTJ9_BOVIN Terpene cyclase/mutase family member OS=Bos taurus GN=LSS PE=3 SV=1;>tr|A0JND6|A0JND6_BOVIN Terpene cyclase/mutase family member OS=Bos taurus GN=LSS PE=2 SV=1	13	13	20.2	83.183	732	0	80030	200600	211710	376650	316510	324840	5.30185	5.33751	5.38429	5.5863	5.50039	5.55649	0.00400007	0.62157
1942	F1MV80;A0JN34	>tr|F1MV80|F1MV80_BOVIN Uncharacterized protein OS=Bos taurus GN=NADK2 PE=4 SV=2	13	13	36.5	52.42	466	0	178590	415400	439990	488970	534860	425810	5.65045	5.65365	5.70199	5.69965	5.72824	5.67403	0.235008	0.929088
1975	F1MWR3;Q2KJE4	>tr|F1MWR3|F1MWR3_BOVIN Electron transfer flavoprotein subunit alpha, mitochondrial OS=Bos taurus GN=ETFA PE=1 SV=1;>sp|Q2KJE4|ETFA_BOVIN Electron transfer flavoprotein subunit alpha, mitochondrial OS=Bos taurus GN=ETFA PE=2 SV=1	13	13	50.2	34.957	333	0	307280	728920	593640	763530	804530	1086400	5.88613	5.89786	5.83207	5.89319	5.90554	6.08081	0.241177	0.816908
2046	Q3ZC00;F1MYX5	>tr|Q3ZC00|Q3ZC00_BOVIN Lymphocyte cytosolic protein 1 (L-plastin) OS=Bos taurus GN=LCP1 PE=2 SV=1;>tr|F1MYX5|F1MYX5_BOVIN Uncharacterized protein OS=Bos taurus GN=LCP1 PE=1 SV=1	20	13	36.4	70.053	627	0	235570	928440	759560	550900	832140	675150	5.77072	6.00294	5.93911	5.75144	5.9202	5.87422	0.551353	1.13668
2146	F1N206	>tr|F1N206|F1N206_BOVIN Dihydrolipoyl dehydrogenase OS=Bos taurus GN=DLD PE=1 SV=2	13	13	29.9	54.187	509	0	339740	797990	667030	838560	751100	915960	5.92974	5.93718	5.88269	5.9339	5.8757	6.00669	0.621104	0.950109
2217	F1N4K1	>tr|F1N4K1|F1N4K1_BOVIN Uncharacterized protein OS=Bos taurus GN=PFAS PE=3 SV=2	13	13	12.7	144.17	1338	0	75712	158050	165010	162460	178290	148020	5.27776	5.23398	5.27606	5.22111	5.25113	5.21514	0.138744	1.08012
2242	I7CT57;F1N5M2;Q3MHN5;CON__Q3MHN5;CON__ENSEMBL:ENSBTAP00000018229	>tr|I7CT57|I7CT57_BOVIN Vitamin D binding protein OS=Bos taurus PE=2 SV=1;>tr|F1N5M2|F1N5M2_BOVIN Vitamin D-binding protein OS=Bos taurus GN=GC PE=1 SV=2;>sp|Q3MHN5|VTDB_BOVIN Vitamin D-binding protein OS=Bos taurus GN=GC PE=2 SV=1;>Q3MHN5 SWISS-PROT:Q3MHN	13	13	25.9	53.327	474	0	512380	1040400	948690	1004400	1095600	947690	6.10819	6.05238	6.03567	6.01227	6.03965	6.02148	0.154434	1.09887
2266	Q0P5A6;F1N6Z0	>sp|Q0P5A6|PSMD5_BOVIN 26S proteasome non-ATPase regulatory subunit 5 OS=Bos taurus GN=PSMD5 PE=2 SV=1;>tr|F1N6Z0|F1N6Z0_BOVIN 26S proteasome non-ATPase regulatory subunit 5 OS=Bos taurus GN=PSMD5 PE=4 SV=1	13	13	33.8	56.042	503	0	100130	217310	213830	225420	220780	162200	5.39916	5.37226	5.38861	5.36336	5.34396	5.25487	0.12693	1.16398
2336	F6RWK1;Q2KJI6	>tr|F6RWK1|F6RWK1_BOVIN Uncharacterized protein OS=Bos taurus GN=ARHGAP1 PE=4 SV=1;>tr|Q2KJI6|Q2KJI6_BOVIN ARHGAP1 protein (Fragment) OS=Bos taurus GN=ARHGAP1 PE=2 SV=1	13	13	31.2	50.476	439	0	208310	407100	476530	443620	481210	337090	5.71731	5.64488	5.73664	5.65738	5.68233	5.57256	0.225192	1.15395
2354	G3MWG4;Q3SZJ1	>tr|G3MWG4|G3MWG4_BOVIN Uncharacterized protein (Fragment) OS=Bos taurus GN=IARS2 PE=3 SV=1;>tr|Q3SZJ1|Q3SZJ1_BOVIN IARS2 protein (Fragment) OS=Bos taurus GN=IARS2 PE=2 SV=1	13	13	17	103.67	922	0	46465	116330	109490	131340	112610	108310	5.06572	5.10087	5.09792	5.12876	5.05158	5.07949	0.953538	1.0036
2383	G3MYA4;G3N3E7;G3N0X4	>tr|G3MYA4|G3MYA4_BOVIN Uncharacterized protein (Fragment) OS=Bos taurus GN=LOC100848668 PE=4 SV=1	13	13	48	33.883	296	0	170230	522290	585670	446650	683910	533650	5.62963	5.75309	5.8262	5.66033	5.835	5.77207	0.812154	0.956107
2497	G5E5C3;Q2YDE4	>tr|G5E5C3|G5E5C3_BOVIN Proteasome subunit alpha type OS=Bos taurus GN=PSMA6 PE=3 SV=1;>sp|Q2YDE4|PSA6_BOVIN Proteasome subunit alpha type-6 OS=Bos taurus GN=PSMA6 PE=1 SV=1	13	13	54.7	27.284	245	0	228960	392050	434160	395410	525190	312500	5.75836	5.62852	5.6962	5.60741	5.72032	5.53967	0.328562	1.18003
2687	P11179;F1MEQ3	>sp|P11179|ODO2_BOVIN Dihydrolipoyllysine-residue succinyltransferase component of 2-oxoglutarate dehydrogenase complex, mitochondrial OS=Bos taurus GN=DLST PE=1 SV=2;>tr|F1MEQ3|F1MEQ3_BOVIN Dihydrolipoyllysine-residue succinyltransferase component of 2-ox	13	13	34.5	48.972	455	0	201110	493610	424920	566500	436700	717730	5.70203	5.72857	5.68685	5.76357	5.64018	5.90078	0.459335	0.866244
2729	P21856	>sp|P21856|GDIA_BOVIN Rab GDP dissociation inhibitor alpha OS=Bos taurus GN=GDI1 PE=1 SV=1	18	13	53.5	50.565	447	0	116770	369750	341910	303460	320700	241630	5.46593	5.60309	5.59246	5.49247	5.5061	5.42797	0.19387	1.1976
2744	P25708	>sp|P25708|NDUV1_BOVIN NADH dehydrogenase [ubiquinone] flavoprotein 1, mitochondrial OS=Bos taurus GN=NDUFV1 PE=1 SV=2	13	13	32.1	50.651	464	0	190560	337810	355000	443410	463550	423010	5.67863	5.56385	5.60877	5.65717	5.6661	5.67117	0.228989	0.895922
2823	P61157;F1N049;F1N6J8	>sp|P61157|ARP3_BOVIN Actin-related protein 3 OS=Bos taurus GN=ACTR3 PE=1 SV=3;>tr|F1N049|F1N049_BOVIN Actin-related protein 3 (Fragment) OS=Bos taurus GN=ACTR3 PE=1 SV=2	13	13	44.3	47.371	418	0	256340	702630	735750	637630	740160	524130	5.80741	5.88191	5.92528	5.81493	5.86933	5.76426	0.294049	1.13595
2842	P63009;Q08DS7;G3X7G4	>sp|P63009|AP2B1_BOVIN AP-2 complex subunit beta OS=Bos taurus GN=AP2B1 PE=1 SV=2;>sp|Q08DS7|AP1B1_BOVIN AP-1 complex subunit beta-1 OS=Bos taurus GN=AP2B1 PE=2 SV=1;>tr|G3X7G4|G3X7G4_BOVIN AP complex subunit beta OS=Bos taurus GN=AP2B1 PE=3 SV=1	26	13	29.8	104.57	937	0	251670	703550	625190	681710	662910	579230	5.79943	5.88248	5.85456	5.84396	5.82145	5.80767	0.471466	1.04986
2850	P68102	>sp|P68102|IF2A_BOVIN Eukaryotic translation initiation factor 2 subunit 1 OS=Bos taurus GN=EIF2S1 PE=2 SV=2	13	13	52.4	36.108	315	0	177320	313930	284190	286570	327600	282480	5.64735	5.53201	5.51215	5.4676	5.51534	5.4958	0.18516	1.1774
3002	Q0P5H6	>tr|Q0P5H6|Q0P5H6_BOVIN Transducin (Beta)-like 2 OS=Bos taurus GN=TBL2 PE=2 SV=1	13	13	33.2	49.911	446	0	212350	487640	442920	438770	464450	360460	5.72565	5.72328	5.70487	5.6526	5.66694	5.60167	0.0205457	1.19545
3019	Q0V8B0;Q5E9W3;G8JKZ0;G3N1V5	>tr|Q0V8B0|Q0V8B0_BOVIN Dihydroorotate dehydrogenase (quinone), mitochondrial (Fragment) OS=Bos taurus GN=DHODH PE=2 SV=1;>sp|Q5E9W3|PYRD_BOVIN Dihydroorotate dehydrogenase (quinone), mitochondrial OS=Bos taurus GN=DHODH PE=1 SV=1;>tr|G8JKZ0|G8JKZ0_BOVIN U	13	13	41.7	42.573	393	0	81203	228870	171030	239110	185160	311350	5.30817	5.39477	5.29162	5.38896	5.26755	5.53807	0.4743	0.857683
3055	Q0VCI3	>tr|Q0VCI3|Q0VCI3_BOVIN Carboxylic ester hydrolase OS=Bos taurus GN=CES1 PE=1 SV=1	23	13	49.1	61.586	558	0	1407300	3927600	3641600	4588400	4186200	3532200	6.54698	6.62931	6.61984	6.67203	6.62182	6.59286	0.434577	0.932839
3225	Q24K02	>sp|Q24K02|IDE_BOVIN Insulin-degrading enzyme OS=Bos taurus GN=IDE PE=2 SV=1	13	13	13.8	118.1	1019	0	85750	131460	120360	146160	136790	132250	5.33183	5.15398	5.13903	5.17519	5.13605	5.16621	0.479413	1.11977
3229	Q24K16;F1N5J9	>sp|Q24K16|ZADH2_BOVIN Zinc-binding alcohol dehydrogenase domain-containing protein 2 OS=Bos taurus GN=ZADH2 PE=2 SV=1;>tr|F1N5J9|F1N5J9_BOVIN Zinc-binding alcohol dehydrogenase domain-containing protein 2 (Fragment) OS=Bos taurus GN=ZADH2 PE=4 SV=1	13	13	42.7	40.119	377	0	268600	664670	663600	733110	745310	712950	5.8277	5.85779	5.88045	5.87553	5.87234	5.89788	0.198132	0.940582
3251	Q29451	>sp|Q29451|MA2B1_BOVIN Lysosomal alpha-mannosidase OS=Bos taurus GN=MAN2B1 PE=1 SV=4	13	13	14.8	112.92	999	0	122550	321530	397740	370300	296240	320230	5.48691	5.5424	5.65814	5.57892	5.47164	5.55028	0.654324	1.06873
3272	Q29RU9	>sp|Q29RU9|SOX_BOVIN Peroxisomal sarcosine oxidase OS=Bos taurus GN=PIPOX PE=2 SV=2	13	13	36.5	43.819	392	0	194360	442360	460580	673580	477540	381180	5.6872	5.68096	5.72185	5.83875	5.67901	5.62595	0.797282	0.959622
3307	Q2HJH1	>sp|Q2HJH1|DNPEP_BOVIN Aspartyl aminopeptidase OS=Bos taurus GN=DNPEP PE=1 SV=1	13	13	38	51.828	471	0	204710	517230	472100	496820	540320	431060	5.70973	5.74887	5.73258	5.70656	5.73265	5.67935	0.274251	1.05732
3329	Q2KI42;Q2KI42-2	>sp|Q2KI42|PSD11_BOVIN 26S proteasome non-ATPase regulatory subunit 11 OS=Bos taurus GN=PSMD11 PE=2 SV=3;>sp|Q2KI42-2|PSD11_BOVIN Isoform 2 of 26S proteasome non-ATPase regulatory subunit 11 OS=Bos taurus GN=PSMD11	13	13	39.1	47.463	422	0	184090	374400	337470	370770	385230	356470	5.66363	5.60852	5.58678	5.57947	5.58572	5.59684	0.240083	1.07721
3366	Q2KIS4	>tr|Q2KIS4|Q2KIS4_BOVIN Dehydrogenase/reductase (SDR family) member 1 OS=Bos taurus GN=DHRS1 PE=2 SV=1	13	13	48.4	34.02	312	0	141210	331850	502970	674920	636660	307350	5.54846	5.55612	5.76009	5.83962	5.80391	5.53245	0.43314	0.787463
3374	Q2KIV8;F1MUX6	>tr|Q2KIV8|Q2KIV8_BOVIN Glutathione S-transferase mu 3 (Brain) OS=Bos taurus GN=GSTM3 PE=2 SV=1;>tr|F1MUX6|F1MUX6_BOVIN Uncharacterized protein (Fragment) OS=Bos taurus GN=GSTM3 PE=3 SV=2	16	13	73.3	26.85	225	0	521170	1462200	1413100	1277700	1815700	1079200	6.11558	6.20019	6.20872	6.11679	6.25904	6.07792	0.725458	1.0558
3379	Q2KIX6;G3N3E6;F1MFG7	>tr|Q2KIX6|Q2KIX6_BOVIN Biphenyl hydrolase-like (Serine hydrolase) OS=Bos taurus GN=BPHL PE=2 SV=1	13	13	48.8	32.438	291	0	171070	665510	626610	795640	959000	987770	5.63177	5.85834	5.85554	5.91108	5.98182	6.03947	0.0797728	0.637421
3414	Q4U5R3;Q2KJE7	>sp|Q4U5R3|PSME1_BOVIN Proteasome activator complex subunit 1 OS=Bos taurus GN=PSME1 PE=1 SV=1;>tr|Q2KJE7|Q2KJE7_BOVIN Proteasome (Prosome, macropain) activator subunit 1 (PA28 alpha) OS=Bos taurus GN=PSME1 PE=1 SV=1	13	13	49.4	28.663	249	0	242480	567640	555750	484890	577620	597110	5.78327	5.78925	5.80342	5.69601	5.76164	5.82087	0.42448	1.07764
3540	Q32LP0;G3N0K1;F1MMJ5	>sp|Q32LP0|URP2_BOVIN Fermitin family homolog 3 OS=Bos taurus GN=FERMT3 PE=2 SV=1;>tr|G3N0K1|G3N0K1_BOVIN Fermitin family homolog 3 OS=Bos taurus GN=FERMT3 PE=4 SV=1	13	13	29.6	75.782	665	0	62148	223150	207550	195170	218130	169000	5.19202	5.38378	5.37567	5.30078	5.33872	5.2727	0.851266	1.0306
3577	Q3MHK9	>tr|Q3MHK9|Q3MHK9_BOVIN Fascin OS=Bos taurus GN=FSCN1 PE=1 SV=1	13	13	31.2	54.785	493	0	141340	438360	379480	366820	359640	323880	5.54886	5.67701	5.63773	5.57482	5.55587	5.5552	0.198218	1.14614
3676	Q3SZI6	>sp|Q3SZI6|RPN2_BOVIN Dolichyl-diphosphooligosaccharide--protein glycosyltransferase subunit 2 OS=Bos taurus GN=RPN2 PE=2 SV=1	13	13	26.3	69.213	631	0	293990	784670	628480	740530	846190	564080	5.86693	5.92987	5.85684	5.87991	5.92747	5.79616	0.727474	1.0392
3698	Q3SZX4	>sp|Q3SZX4|CAH3_BOVIN Carbonic anhydrase 3 OS=Bos taurus GN=CA3 PE=2 SV=3	13	13	62.3	29.37	260	0	650690	1095700	1112600	1142200	1182800	1175300	6.21197	6.07487	6.10488	6.06811	6.07291	6.11497	0.363755	1.1098
3741	Q3T0L2	>sp|Q3T0L2|ERP44_BOVIN Endoplasmic reticulum resident protein 44 OS=Bos taurus GN=ERP44 PE=2 SV=1	13	13	41.1	46.836	406	0	277350	559630	481650	503300	645430	458850	5.84162	5.78308	5.74128	5.71219	5.80985	5.70649	0.360486	1.11126
3762	Q3T0V9	>sp|Q3T0V9|DEOC_BOVIN Deoxyribose-phosphate aldolase OS=Bos taurus GN=DERA PE=2 SV=1	13	13	56.9	35.246	318	0	135040	353230	327990	309440	328820	281040	5.52906	5.58324	5.57441	5.50094	5.51696	5.49359	0.0323202	1.14395
3801	Q3T189;O97650;Q0QEX9	>sp|Q3T189|SDHB_BOVIN Succinate dehydrogenase [ubiquinone] iron-sulfur subunit, mitochondrial OS=Bos taurus GN=SDHB PE=2 SV=1;>tr|O97650|O97650_BOVIN Succinate dehydrogenase Ip subunit (Fragment) OS=Bos taurus PE=2 SV=1;>tr|Q0QEX9|Q0QEX9_BOVIN Succinate de	13	13	35.4	31.518	280	0	181990	444410	378590	503800	420330	475490	5.65864	5.68297	5.63671	5.71262	5.62359	5.72196	0.478401	0.940553
3834	Q3ZBM5;F1ML34	>sp|Q3ZBM5|SNX5_BOVIN Sorting nexin-5 OS=Bos taurus GN=SNX5 PE=2 SV=1	14	13	35.4	46.819	404	0	307200	838120	776690	793920	791490	860300	5.88602	5.95849	5.94879	5.91014	5.89845	5.97947	0.961455	1.00403
3866	Q3ZC33;Q9TTZ1	>sp|Q3ZC33|GGLO_BOVIN L-gulonolactone oxidase OS=Bos taurus GN=GULO PE=2 SV=3	13	13	28.4	50.282	440	0	131520	489710	489550	452820	364250	439500	5.51759	5.72512	5.74834	5.66629	5.5614	5.68778	0.776854	1.05973
3868	Q3ZC42	>sp|Q3ZC42|ADHX_BOVIN Alcohol dehydrogenase class-3 OS=Bos taurus GN=ADH5 PE=2 SV=1	14	13	42.2	39.677	374	0	557980	846250	871380	918260	1018100	816390	6.14521	5.96268	5.99875	5.97333	6.00779	5.95671	0.385441	1.13833
3932	Q58DC0;M5FMU5;Q58DC0-2	>sp|Q58DC0|CPPED_BOVIN Serine/threonine-protein phosphatase CPPED1 OS=Bos taurus GN=CPPED1 PE=2 SV=1	13	13	51.1	35.409	313	0	204170	535820	477760	566740	560410	486420	5.70859	5.7642	5.73775	5.76375	5.74851	5.73183	0.578582	0.974578
4094	Q8SPJ1	>sp|Q8SPJ1|PLAK_BOVIN Junction plakoglobin OS=Bos taurus GN=JUP PE=2 SV=1	17	13	29.1	81.82	745	0	134190	326480	308330	335940	300140	273490	5.52632	5.54904	5.54756	5.53663	5.47732	5.48176	0.106632	1.10256
132	F1MIU2;A2VE51	>tr|F1MIU2|F1MIU2_BOVIN Uncharacterized protein OS=Bos taurus GN=BAG3 PE=1 SV=1;>tr|A2VE51|A2VE51_BOVIN BAG3 protein OS=Bos taurus GN=BAG3 PE=2 SV=1	12	12	26.5	62.124	585	0	199040	375720	355740	365580	347040	377510	5.69754	5.61005	5.60968	5.57335	5.54038	5.62175	0.182179	1.14973
217	F1MXI4;A4IF82;E1BAY3	>tr|F1MXI4|F1MXI4_BOVIN Uncharacterized protein OS=Bos taurus GN=MATR3 PE=1 SV=1;>tr|A4IF82|A4IF82_BOVIN MATR3 protein OS=Bos taurus GN=MATR3 PE=2 SV=1;>tr|E1BAY3|E1BAY3_BOVIN Uncharacterized protein OS=Bos taurus PE=4 SV=2	12	12	16.8	93.823	844	0	136960	326690	314950	338460	340530	356530	5.53519	5.54932	5.55679	5.53987	5.53216	5.59691	0.688667	0.979009
218	A4IF88;G3N2L2	>tr|A4IF88|A4IF88_BOVIN RCN1 protein OS=Bos taurus GN=RCN1 PE=2 SV=1;>tr|G3N2L2|G3N2L2_BOVIN Uncharacterized protein (Fragment) OS=Bos taurus GN=RCN1 PE=4 SV=1	12	12	52.6	38.751	331	0	478910	850860	712940	895310	816010	1199400	6.07885	5.96504	5.9116	5.96234	5.9117	6.12378	0.869793	0.968033
336	A5PJC5	>tr|A5PJC5|A5PJC5_BOVIN MLYCD protein OS=Bos taurus GN=MLYCD PE=2 SV=1	12	12	29.7	55.415	499	0	115850	192830	173660	214720	200300	223310	5.46249	5.32036	5.29824	5.34224	5.30168	5.39372	0.814938	1.03391
432	G1K1R6;A6H768	>tr|G1K1R6|G1K1R6_BOVIN Galactokinase OS=Bos taurus GN=GALK1 PE=1 SV=2;>sp|A6H768|GALK1_BOVIN Galactokinase OS=Bos taurus GN=GALK1 PE=2 SV=2	12	12	39	42.242	392	0	178760	479200	583050	524570	722150	458920	5.65087	5.7157	5.82425	5.73017	5.85863	5.70655	0.641127	0.922904
461	F1MW91;A6H7I5;Q3MI06;Q08DF4;E1BA62;A7E382	>tr|F1MW91|F1MW91_BOVIN Dynamin-2 (Fragment) OS=Bos taurus GN=DNM2 PE=3 SV=2;>sp|A6H7I5|DYN2_BOVIN Dynamin-2 OS=Bos taurus GN=DNM2 PE=2 SV=1	12	12	17	92.283	813	0	54283	140110	128240	128690	118800	114090	5.13326	5.18165	5.16657	5.11991	5.07482	5.10206	0.0337382	1.15229
464	A6QL68;Q0PHT2;Q58D47;E1BI68	>tr|A6QL68|A6QL68_BOVIN CLYBL protein OS=Bos taurus GN=CLYBL PE=2 SV=1;>tr|Q0PHT2|Q0PHT2_BOVIN LOC533186 (Fragment) OS=Bos taurus PE=4 SV=1	12	12	42.5	37.549	341	0	328190	815800	703850	782600	857830	1075500	5.91472	5.94677	5.90603	5.9039	5.9334	6.07643	0.423236	0.893847
490	A6QLL8	>tr|A6QLL8|A6QLL8_BOVIN Fructose-bisphosphate aldolase OS=Bos taurus GN=ALDOA PE=1 SV=1	13	12	39.6	39.436	364	0	388890	488970	495140	419450	528840	491210	5.98842	5.72446	5.75327	5.63305	5.72332	5.73608	0.237106	1.33219
620	F1MB01;A6QQP7	>tr|F1MB01|F1MB01_BOVIN Dysferlin OS=Bos taurus GN=DYSF PE=4 SV=2;>sp|A6QQP7|DYSF_BOVIN Dysferlin OS=Bos taurus GN=DYSF PE=2 SV=1	12	12	7.7	239.28	2107	0	71158	141470	143760	150970	156850	128290	5.25082	5.18585	5.21618	5.18926	5.19548	5.15301	0.170207	1.09236
627	A6QQT9;B0JYQ9;G1K1S1	>sp|A6QQT9|ILVBL_BOVIN Acetolactate synthase-like protein OS=Bos taurus GN=ILVBL PE=2 SV=2;>tr|B0JYQ9|B0JYQ9_BOVIN ILVBL protein (Fragment) OS=Bos taurus GN=ILVBL PE=2 SV=1;>tr|G1K1S1|G1K1S1_BOVIN Acetolactate synthase-like protein (Fragment) OS=Bos taurus	12	12	24.7	68.109	632	0	102360	226060	245260	282860	233880	157370	5.40873	5.38941	5.44817	5.46194	5.36899	5.24174	0.430821	1.14256
631	A7E3V8;A6QQW3	>tr|A7E3V8|A7E3V8_BOVIN Signal recognition particle 68kDa (Fragment) OS=Bos taurus GN=SRP68 PE=2 SV=1;>tr|A6QQW3|A6QQW3_BOVIN Signal recognition particle subunit SRP68 OS=Bos taurus GN=SRP68 PE=2 SV=1	12	12	24.4	69.977	618	0	140350	311300	281480	289900	297680	262800	5.54581	5.52836	5.50799	5.47261	5.47375	5.46444	0.00723784	1.14056
751	A7YWP4	>sp|A7YWP4|HUTH_BOVIN Histidine ammonia-lyase OS=Bos taurus GN=HAL PE=2 SV=1	12	12	24.7	72.29	657	0	150390	403150	306880	500540	370850	328900	5.57581	5.64065	5.54551	5.7098	5.5692	5.56188	0.661475	0.941232
826	Q58DW2;E1BNH2;B0JYP8	>sp|Q58DW2|CGL_BOVIN Cystathionine gamma-lyase OS=Bos taurus GN=CTH PE=2 SV=1;>tr|E1BNH2|E1BNH2_BOVIN Cystathionine gamma-lyase OS=Bos taurus GN=CTH PE=3 SV=2;>tr|B0JYP8|B0JYP8_BOVIN CTH protein OS=Bos taurus GN=CTH PE=2 SV=1	12	12	38.5	44.405	405	0	268220	443450	452540	491260	583810	532560	5.82709	5.68203	5.7142	5.70168	5.76627	5.77119	0.92007	0.987931
906	Q28178;F1N3A1;CON__Q28194;Q28194	>sp|Q28178|TSP1_BOVIN Thrombospondin-1 OS=Bos taurus GN=THBS1 PE=2 SV=2;>tr|F1N3A1|F1N3A1_BOVIN Thrombospondin-1 OS=Bos taurus GN=THBS1 PE=4 SV=1;>Q28194 TREMBL:Q28194 (Bos taurus) Thrombospondin-1;>tr|Q28194|Q28194_BOVIN Thrombospondin-1 (Fragment) OS=Bos	12	12	13.6	129.53	1170	0	91677	188850	339990	312960	259700	277510	5.36086	5.3113	5.59001	5.50585	5.41447	5.4881	0.617884	0.89382
1046	E1BBC4	>tr|E1BBC4|E1BBC4_BOVIN Uncharacterized protein OS=Bos taurus GN=OPA1 PE=4 SV=2	12	12	13.9	115.59	997	0	68557	155790	139790	158950	139490	150710	5.23465	5.22772	5.20402	5.21163	5.14454	5.22296	0.328619	1.06927
1067	E1BCF8	>tr|E1BCF8|E1BCF8_BOVIN Uncharacterized protein OS=Bos taurus GN=ZC3HAV1 PE=4 SV=1	12	12	17.6	100.98	898	0	162480	317270	302780	290110	326340	267820	5.6094	5.53661	5.53967	5.47293	5.51367	5.47266	0.0511192	1.1898
1130	Q3T149;E9RHW1;E1BEL7;G3X7S2;Q58DP7	>sp|Q3T149|HSPB1_BOVIN Heat shock protein beta-1 OS=Bos taurus GN=HSPB1 PE=2 SV=1;>tr|E9RHW1|E9RHW1_BOVIN Heat shock 27kDa protein 1 OS=Bos taurus GN=HSPB1 PE=2 SV=1;>tr|E1BEL7|E1BEL7_BOVIN Heat shock protein beta-1 OS=Bos taurus GN=HSPB1 PE=1 SV=2;>tr|G3X	12	12	62.2	22.393	201	0	789420	1927100	1699600	1497900	1553500	1986300	6.2959	6.32009	6.28889	6.18585	6.19131	6.34286	0.304115	1.15244
1245	E1BIQ0	>tr|E1BIQ0|E1BIQ0_BOVIN Uncharacterized protein OS=Bos taurus GN=PNPT1 PE=4 SV=2	12	12	18.5	85.901	783	0	94312	196260	195200	184150	192520	178290	5.37316	5.32801	5.34903	5.27554	5.28448	5.29594	0.0106425	1.16077
1276	E1BJX8;Q2T9M7	>tr|E1BJX8|E1BJX8_BOVIN Probable carboxypeptidase PM20D1 OS=Bos taurus GN=PM20D1 PE=4 SV=2;>sp|Q2T9M7|P20D1_BOVIN Probable carboxypeptidase PM20D1 OS=Bos taurus GN=PM20D1 PE=2 SV=1	12	12	36.4	55.694	503	0	93525	181720	224500	129010	303690	191610	5.36952	5.29458	5.40976	5.12099	5.48243	5.32724	0.686658	1.11618
1301	E1BKY9	>tr|E1BKY9|E1BKY9_BOVIN Uncharacterized protein OS=Bos taurus GN=CPOX PE=1 SV=1	12	12	35.6	50.38	449	0	406980	914020	756350	1037500	1113900	1122500	6.00817	5.99614	5.93727	6.02635	6.04685	6.095	0.0648882	0.84035
1344	E1BMJ0;P50448;CON__P50448	>tr|E1BMJ0|E1BMJ0_BOVIN Uncharacterized protein OS=Bos taurus GN=SERPING1 PE=3 SV=2;>sp|P50448|F12AI_BOVIN Factor XIIa inhibitor OS=Bos taurus PE=1 SV=1;>P50448 SWISS-PROT:P50448 (Bos taurus) Factor XIIa inhibitor precursor	12	12	27.8	51.711	468	0	90518	1184600	422200	360240	283650	299590	5.35533	6.10875	5.68406	5.56696	5.45278	5.52134	0.410876	1.5935
1389	E1BNQ4	>sp|E1BNQ4|NNRD_BOVIN ATP-dependent (S)-NAD(P)H-hydrate dehydratase OS=Bos taurus GN=CARKD PE=3 SV=1	12	12	48.6	34.809	329	0	127150	338830	309810	343250	324910	362430	5.50291	5.56516	5.54964	5.54598	5.51176	5.60404	0.677418	0.966741
1392	Q9GLM4;E1BNT5;A1A4J4	>sp|Q9GLM4|TENS1_BOVIN Tensin-1 OS=Bos taurus GN=TNS1 PE=2 SV=1;>tr|E1BNT5|E1BNT5_BOVIN Tensin-1 (Fragment) OS=Bos taurus GN=TNS1 PE=1 SV=2;>tr|A1A4J4|A1A4J4_BOVIN TNS1 protein (Fragment) OS=Bos taurus GN=TNS1 PE=2 SV=1	14	12	9.7	183.51	1715	0	127520	321920	357830	346950	285150	310610	5.50417	5.54293	5.61222	5.55063	5.45507	5.53703	0.421833	1.09361
1434	E1BQ11	>tr|E1BQ11|E1BQ11_BOVIN Uncharacterized protein OS=Bos taurus GN=CTNND1 PE=1 SV=2	12	12	15	106.86	960	0	55639	127400	158720	149850	169420	112360	5.14398	5.14035	5.25918	5.18602	5.22896	5.09543	0.851963	1.02573
1517	Q2T9L8;F1MDW1	>sp|Q2T9L8|SYMC_BOVIN Methionine--tRNA ligase, cytoplasmic OS=Bos taurus GN=MARS PE=2 SV=1;>tr|F1MDW1|F1MDW1_BOVIN Methionine--tRNA ligase, cytoplasmic OS=Bos taurus GN=MARS PE=3 SV=1	12	12	17.3	100.63	898	0	163470	302610	345930	304250	320330	252120	5.61203	5.51606	5.59753	5.4936	5.5056	5.44642	0.0555625	1.23975
1547	F1MFB7;A2VDK2	>tr|F1MFB7|F1MFB7_BOVIN 4-aminobutyrate aminotransferase OS=Bos taurus GN=ABAT PE=3 SV=1;>tr|A2VDK2|A2VDK2_BOVIN 4-aminobutyrate aminotransferase OS=Bos taurus GN=ABAT PE=2 SV=1	26	12	64	56.574	500	0	359460	630520	626340	629110	683180	667720	5.95425	5.83488	5.85536	5.80909	5.83454	5.86941	0.343236	1.10616
1588	Q3T063;F1MHB8	>sp|Q3T063|NADC_BOVIN Nicotinate-nucleotide pyrophosphorylase [carboxylating] OS=Bos taurus GN=QPRT PE=2 SV=1;>tr|F1MHB8|F1MHB8_BOVIN Nicotinate-nucleotide pyrophosphorylase [carboxylating] OS=Bos taurus GN=QPRT PE=3 SV=1	12	12	49.5	31.151	299	0	187660	414030	406710	310820	429010	320370	5.67197	5.65221	5.66783	5.50287	5.63247	5.55047	0.0561915	1.26493
1647	F1MJQ1;Q3T0F5	>tr|F1MJQ1|F1MJQ1_BOVIN Ras-related protein Rab-7a OS=Bos taurus GN=RAB7A PE=1 SV=1;>sp|Q3T0F5|RAB7A_BOVIN Ras-related protein Rab-7a OS=Bos taurus GN=RAB7A PE=2 SV=1	12	12	69.1	23.516	207	0	317350	814190	760020	754420	808920	659260	5.90013	5.94591	5.93937	5.88798	5.90791	5.86387	0.0938679	1.10124
1707	F1MLX9	>tr|F1MLX9|F1MLX9_BOVIN Graves disease carrier protein OS=Bos taurus GN=GDA PE=4 SV=2	12	12	30	51.059	454	0	135880	554990	454120	468730	470110	508720	5.53175	5.77947	5.71572	5.68129	5.6722	5.7513	0.757129	0.941998
2047	F1MYX9;Q0IID0	>tr|F1MYX9|F1MYX9_BOVIN Uncharacterized protein OS=Bos taurus GN=LAMA4 PE=4 SV=2	12	12	8.6	202.71	1824	0	77536	207270	199700	184400	195040	168010	5.2881	5.35172	5.35892	5.27613	5.29012	5.27015	0.0806423	1.1327
2086	Q27968;F1N036	>sp|Q27968|DNJC3_BOVIN DnaJ homolog subfamily C member 3 OS=Bos taurus GN=DNAJC3 PE=1 SV=1;>tr|F1N036|F1N036_BOVIN DnaJ homolog subfamily C member 3 OS=Bos taurus GN=DNAJC3 PE=4 SV=1	12	12	26	57.704	504	0	221160	523330	416480	416010	450250	412130	5.7433	5.75396	5.67814	5.62947	5.65345	5.65985	0.0380918	1.19548
2310	F5XVA9;F1N0R5;O02808;Q7JJ73	>tr|F5XVA9|F5XVA9_BOVIN von Willebrand factor OS=Bos taurus GN=VWF PE=2 SV=1;>tr|F1N0R5|F1N0R5_BOVIN von Willebrand factor OS=Bos taurus GN=VWF PE=4 SV=2	12	12	5.2	307.95	2810	0	102830	235880	415770	509730	224990	242870	5.41072	5.40787	5.6774	5.71771	5.35216	5.43019	0.99286	0.996881
2358	G3MWK1	>tr|G3MWK1|G3MWK1_BOVIN Uncharacterized protein OS=Bos taurus GN=PALM3 PE=4 SV=1	12	12	27.2	80.859	745	0	151860	315470	251930	330090	367110	454100	5.58004	5.53414	5.45983	5.529	5.5648	5.70197	0.307683	0.84349
2451	Q08E18;Q9XSK7;G3X6L4;Q9XSK6;Q32LK8	>tr|Q08E18|Q08E18_BOVIN HDGF protein OS=Bos taurus GN=HDGF PE=2 SV=1;>sp|Q9XSK7|HDGF_BOVIN Hepatoma-derived growth factor OS=Bos taurus GN=HDGF PE=2 SV=1;>tr|G3X6L4|G3X6L4_BOVIN Hepatoma-derived growth factor OS=Bos taurus GN=HDGF PE=1 SV=1	13	12	62.6	26.56	238	0	294240	602790	532150	693800	722090	982220	5.8673	5.81535	5.78458	5.8516	5.85859	6.03703	0.226153	0.806622
2468	G3X755	>tr|G3X755|G3X755_BOVIN Uncharacterized protein OS=Bos taurus GN=PLXNB2 PE=4 SV=1	12	12	9.8	204.95	1843	0	102610	256380	247910	259670	239310	234180	5.40979	5.44407	5.45284	5.42479	5.37896	5.41437	0.197074	1.07035
2498	G5E5C8;Q2TBL6;Q58DR3	>tr|G5E5C8|G5E5C8_BOVIN Transaldolase OS=Bos taurus GN=TALDO1 PE=1 SV=1;>sp|Q2TBL6|TALDO_BOVIN Transaldolase OS=Bos taurus GN=TALDO1 PE=2 SV=1;>tr|Q58DR3|Q58DR3_BOVIN Transaldolase OS=Bos taurus GN=TALDO1 PE=1 SV=1	12	12	30	37.681	337	0	374940	1041900	923490	1014200	975470	889920	5.97256	6.05301	6.02398	6.01649	5.98921	5.99417	0.543578	1.03887
2571	O18789;M5FJW2;Q862M9;Q862E0	>sp|O18789|RS2_BOVIN 40S ribosomal protein S2 OS=Bos taurus GN=RPS2 PE=2 SV=2;>tr|M5FJW2|M5FJW2_BOVIN 40S ribosomal protein S2 OS=Bos taurus GN=RPS2 PE=3 SV=1	12	12	40.6	31.235	293	0	511650	794620	812780	832880	1070100	734590	6.10757	5.93534	5.96852	5.93095	6.02942	5.91086	0.507174	1.11361
2586	O02675	>sp|O02675|DPYL2_BOVIN Dihydropyrimidinase-related protein 2 OS=Bos taurus GN=DPYSL2 PE=1 SV=1	14	12	35.3	62.277	572	0	215010	427760	384700	389880	439520	484990	5.73105	5.66638	5.64367	5.6013	5.64298	5.73055	0.657581	1.05218
2591	O02751;F1MS40;Q9N2H3;Q3ZBR2;Q8HXY9-2;S6CGB4;Q8HXY9	>sp|O02751|CFDP2_BOVIN Craniofacial development protein 2 OS=Bos taurus GN=CFDP2 PE=1 SV=2;>tr|F1MS40|F1MS40_BOVIN Craniofacial development protein 2 OS=Bos taurus GN=CFDP2 PE=1 SV=1	17	12	32.4	66.324	592	0	137090	334010	376960	359980	348210	311660	5.5356	5.55894	5.63484	5.56664	5.54184	5.5385	0.428994	1.06529
2609	O77512	>sp|O77512|GLYAL_BOVIN Glycine N-phenylacetyltransferase OS=Bos taurus PE=1 SV=2	12	12	56.6	33.683	295	0	239450	558690	509740	781920	737740	938550	5.77781	5.78235	5.76589	5.90353	5.8679	6.01727	0.0271863	0.701105
2657	P05631;P05631-2	>sp|P05631|ATPG_BOVIN ATP synthase subunit gamma, mitochondrial OS=Bos taurus GN=ATP5C1 PE=1 SV=3;>sp|P05631-2|ATPG_BOVIN Isoform Heart of ATP synthase subunit gamma, mitochondrial OS=Bos taurus GN=ATP5C1	12	12	42.3	33.072	298	0	423100	820190	778420	972900	912130	1017200	6.02504	5.9491	5.94976	5.99843	5.96006	6.05222	0.47492	0.935542
2720	P19858;Q2KJG0;F1MK19;E1BNS9	>sp|P19858|LDHA_BOVIN L-lactate dehydrogenase A chain OS=Bos taurus GN=LDHA PE=2 SV=2	15	12	51.2	36.597	332	0	448550	1773700	985560	1705800	1337800	1360300	6.05041	6.28406	6.05223	6.24229	6.12639	6.17845	0.561235	0.884145
2723	P20072	>sp|P20072|ANXA7_BOVIN Annexin A7 OS=Bos taurus GN=ANXA7 PE=1 SV=2	12	12	27.9	49.94	463	0	194770	458710	454980	467210	473630	398620	5.68812	5.69672	5.71654	5.67988	5.67544	5.64538	0.0707383	1.08034
2807	P54149	>sp|P54149|MSRA_BOVIN Mitochondrial peptide methionine sulfoxide reductase OS=Bos taurus GN=MSRA PE=1 SV=2	12	12	72.5	25.818	233	0	304840	643850	543910	717820	769260	965010	5.88267	5.84397	5.79407	5.86638	5.88607	6.02935	0.204063	0.818408
2817	P58875	>sp|P58875|S14L2_BOVIN SEC14-like protein 2 OS=Bos taurus GN=SEC14L2 PE=1 SV=2	15	12	43.9	46.2	403	0	237500	497280	466320	624600	670490	522940	5.77426	5.73178	5.72723	5.80597	5.82639	5.76327	0.0860503	0.882836
2985	Q0P569	>sp|Q0P569|NUCB1_BOVIN Nucleobindin-1 OS=Bos taurus GN=NUCB1 PE=2 SV=1	12	12	31.4	54.982	474	0	94551	220500	219540	229970	270740	315830	5.37426	5.37859	5.40006	5.37204	5.43255	5.54427	0.2701	0.860366
3125	Q17QG2	>sp|Q17QG2|NUDC_BOVIN Nuclear migration protein nudC OS=Bos taurus GN=NUDC PE=2 SV=1	12	12	41	38.242	332	0	203360	500210	456910	429750	400710	493430	5.70686	5.73433	5.71838	5.64358	5.60283	5.73804	0.226039	1.14386
3153	Q1JPB6;Q17QI3	>tr|Q1JPB6|Q1JPB6_BOVIN Acetyl-Coenzyme A acetyltransferase 2 OS=Bos taurus GN=ACAT2 PE=2 SV=1;>tr|Q17QI3|Q17QI3_BOVIN Acetyl-Coenzyme A acetyltransferase 2 OS=Bos taurus GN=ACAT2 PE=1 SV=1	12	12	44.8	41.198	397	0	236310	454450	511760	523630	590170	446340	5.77208	5.69267	5.76761	5.72939	5.77098	5.69448	0.731309	1.02921
3161	Q1JPJ2	>sp|Q1JPJ2|XPP1_BOVIN Xaa-Pro aminopeptidase 1 OS=Bos taurus GN=XPNPEP1 PE=2 SV=1	12	12	22.2	69.789	623	0	198250	429070	400570	444390	496510	417880	5.69581	5.66771	5.66122	5.65813	5.69593	5.66587	0.923333	1.0037
3171	Q1JQD3	>tr|Q1JQD3|Q1JQD3_BOVIN Paraoxonase 3 OS=Bos taurus GN=PON3 PE=2 SV=1	12	12	47.7	39.914	354	0	276470	710260	640170	607890	869220	594830	5.84024	5.8866	5.86484	5.79419	5.93913	5.81921	0.793704	1.0305
3206	Q1RMR3	>tr|Q1RMR3|Q1RMR3_BOVIN Cortactin OS=Bos taurus GN=CTTN PE=2 SV=1	12	12	22.7	60.265	538	0	302480	642530	578590	615730	664300	939600	5.87929	5.84307	5.82092	5.79976	5.82236	6.01776	0.674833	0.928539
3234	Q27970;Q6QDU0;Q6QDT9	>sp|Q27970|CAN1_BOVIN Calpain-1 catalytic subunit OS=Bos taurus GN=CAPN1 PE=1 SV=3	12	12	21.1	82.206	716	0	78532	193490	200710	193830	193730	135090	5.29364	5.32184	5.36111	5.29779	5.2872	5.17544	0.174931	1.18047
3250	Q29448;E1BK37	>sp|Q29448|HMGCL_BOVIN Hydroxymethylglutaryl-CoA lyase, mitochondrial OS=Bos taurus GN=HMGCL PE=2 SV=2	12	12	41.8	34.168	325	0	226110	476580	497980	653300	596790	528430	5.75292	5.71332	5.75576	5.82548	5.77582	5.7678	0.0963317	0.893237
3306	Q2HJG5	>sp|Q2HJG5|VPS35_BOVIN Vacuolar protein sorting-associated protein 35 OS=Bos taurus GN=VPS35 PE=2 SV=1	12	12	17.6	91.75	796	0	149970	440880	447040	402500	390130	276650	5.5746	5.6795	5.70889	5.61513	5.59121	5.48675	0.187761	1.23017
3337	Q2KIA9	>sp|Q2KIA9|ENOF1_BOVIN Mitochondrial enolase superfamily member 1 OS=Bos taurus GN=ENOSF1 PE=2 SV=1	12	12	29.1	49.621	443	0	60432	195490	179100	433730	228450	200860	5.17986	5.32631	5.31164	5.64758	5.35879	5.34771	0.175249	0.662588
3373	Q2KIV7	>tr|Q2KIV7|Q2KIV7_BOVIN Pyrophosphatase (Inorganic) 2 OS=Bos taurus GN=PPA2 PE=2 SV=1	12	12	36.7	36.963	327	0	450280	791490	650610	737170	811670	1061200	6.05208	5.93363	5.87187	5.87793	5.90938	6.07061	0.998888	0.999739
3416	Q2KJF7;E1BK74	>sp|Q2KJF7|GLCTK_BOVIN Glycerate kinase OS=Bos taurus GN=GLYCTK PE=2 SV=1;>tr|E1BK74|E1BK74_BOVIN Glycerate kinase OS=Bos taurus GN=GLYCTK PE=4 SV=2	12	12	29.3	54.719	523	0	117620	317860	260810	371490	354340	378960	5.46908	5.53742	5.47487	5.58031	5.54942	5.62341	0.0417053	0.811727
3506	Q32KM0	>tr|Q32KM0|Q32KM0_BOVIN Asialoglycoprotein receptor 1 OS=Bos taurus GN=ASGR1 PE=2 SV=1	12	12	46.5	32.369	286	0	235230	707320	666580	684000	774960	556780	5.77009	5.8848	5.8824	5.84542	5.88928	5.7905	0.936395	1.00932
3688	Q3SZN8;H9GW43	>tr|Q3SZN8|Q3SZN8_BOVIN Ribonuclease/angiogenin inhibitor 1 OS=Bos taurus GN=RNH1 PE=1 SV=1;>tr|H9GW43|H9GW43_BOVIN Uncharacterized protein OS=Bos taurus GN=RNH1 PE=1 SV=1	12	12	39.9	48.85	456	0	259680	429490	427310	420580	488560	334590	5.81303	5.66813	5.68929	5.63421	5.68892	5.56933	0.178688	1.23784
3758	Q3T0U3	>tr|Q3T0U3|Q3T0U3_BOVIN Es1 protein OS=Bos taurus GN=ES1 PE=1 SV=1	12	12	51.1	28.699	274	0	291550	607540	606500	599990	878140	917900	5.86331	5.81876	5.84138	5.78851	5.94356	6.00761	0.338092	0.847078
3766	Q3T0X8	>sp|Q3T0X8|NHRF3_BOVIN Na(+)/H(+) exchange regulatory cofactor NHE-RF3 OS=Bos taurus GN=PDZK1 PE=2 SV=1	12	12	31.5	57.175	520	0	222610	484120	427500	505140	509190	724220	5.74614	5.72013	5.68948	5.71378	5.70688	5.90469	0.445407	0.877944
3772	Q3T0Z7	>sp|Q3T0Z7|DHPR_BOVIN Dihydropteridine reductase OS=Bos taurus GN=QDPR PE=2 SV=1	12	12	72.3	25.504	242	0	322020	817730	638890	891950	803340	857360	5.90648	5.94779	5.86397	5.96071	5.9049	5.97798	0.27095	0.908274
3950	Q58DW0;G3MXR5	>sp|Q58DW0|RL4_BOVIN 60S ribosomal protein L4 OS=Bos taurus GN=RPL4 PE=2 SV=3;>tr|G3MXR5|G3MXR5_BOVIN Uncharacterized protein (Fragment) OS=Bos taurus PE=4 SV=1	12	12	27	47.411	422	0	202540	227560	239370	381310	798430	201730	5.70511	5.39228	5.43761	5.59164	5.90224	5.34959	0.612361	0.789181
4001	Q5E9F5	>sp|Q5E9F5|TAGL2_BOVIN Transgelin-2 OS=Bos taurus GN=TAGLN2 PE=2 SV=3	12	12	63.3	22.426	199	0	235660	701860	717400	764760	682240	848390	5.77088	5.88143	5.91431	5.89389	5.83394	5.97341	0.491176	0.901834
4012	Q5E9M8;A6QP55	>sp|Q5E9M8|SFXN1_BOVIN Sideroflexin-1 OS=Bos taurus GN=SFXN1 PE=2 SV=3	12	12	39.8	35.689	322	0	175660	433230	366170	433860	405170	431500	5.64327	5.6719	5.62223	5.64771	5.60764	5.6798	0.977846	1.00173
4039	Q5EAC2	>sp|Q5EAC2|GSHB_BOVIN Glutathione synthetase OS=Bos taurus GN=GSS PE=2 SV=1	12	12	30.4	52.065	474	0	87412	179660	174280	184060	194190	200190	5.34017	5.28963	5.29979	5.27532	5.28823	5.34626	0.817237	1.0153
4087	Q8HYW1;F1MYV0;Q2KIT2	>tr|Q8HYW1|Q8HYW1_BOVIN Organic anion transporting polypeptide 1b4 OS=Bos taurus GN=SLCO1B4 PE=2 SV=1;>tr|F1MYV0|F1MYV0_BOVIN Uncharacterized protein OS=Bos taurus GN=SLCO1B3 PE=4 SV=2	12	12	19.3	75.394	689	0	166470	425970	374740	834200	605400	601920	5.61993	5.66456	5.63228	5.93164	5.78204	5.82436	0.0111882	0.62074
4088	Q8HZJ8	>tr|Q8HZJ8|Q8HZJ8_BOVIN 11 beta-hydroxysteroid dehydrogenase type 1 OS=Bos taurus GN=HSD11B1 PE=2 SV=2	12	12	38	32.309	292	0	494850	1120700	1108100	1045900	939950	618910	6.09307	6.08467	6.10312	6.02986	5.9731	5.83644	0.0631261	1.40331
4137	Q9TUQ0;Q9XSW5;Q9TUQ1;Q7M2T6;Q8MJU0	>tr|Q9TUQ0|Q9TUQ0_BOVIN Anion exchange protein OS=Bos taurus GN=BKB3 PE=2 SV=1;>tr|Q9XSW5|Q9XSW5_BOVIN Anion exchange protein OS=Bos taurus GN=BEB3 PE=2 SV=1;>tr|Q9TUQ1|Q9TUQ1_BOVIN Anion exchange protein OS=Bos taurus GN=BEB3 PE=2 SV=1;>tr|Q7M2T6|Q7M2T6_B	12	12	15.7	95.642	855	0	112690	338840	340420	516660	313120	255200	5.45048	5.56518	5.59056	5.72357	5.49571	5.4517	0.830745	0.95151
93	A4FV56;A2T1U6;G3X743	>tr|A4FV56|A4FV56_BOVIN RNPEP protein OS=Bos taurus GN=RNPEP PE=2 SV=1;>tr|A2T1U6|A2T1U6_BOVIN Aminopeptidase B OS=Bos taurus GN=AP-B PE=2 SV=1;>tr|G3X743|G3X743_BOVIN Uncharacterized protein (Fragment) OS=Bos taurus GN=RNPEP PE=4 SV=1	11	11	17.6	72.154	648	0	122790	223830	225100	239390	274030	210370	5.48776	5.3851	5.41092	5.38947	5.4378	5.3678	0.470391	1.07046
97	F1MVW5;A2VDL8	>tr|F1MVW5|F1MVW5_BOVIN Protein transport protein Sec23A OS=Bos taurus GN=SEC23A PE=1 SV=2;>sp|A2VDL8|SC23A_BOVIN Protein transport protein Sec23A OS=Bos taurus GN=SEC23A PE=2 SV=1	15	11	23.6	86.545	767	0	151590	334490	315830	314580	361060	269070	5.57927	5.55956	5.558	5.5081	5.55758	5.47468	0.105602	1.1276
145	A3KMV6	>tr|A3KMV6|A3KMV6_BOVIN HNRNPR protein OS=Bos taurus GN=HNRNPR PE=1 SV=1	17	11	29.4	70.955	633	0	53060	137060	104170	128700	138540	145310	5.12336	5.17209	5.07629	5.11994	5.14158	5.20711	0.44438	0.928332
293	P81125;A5D7S0;P81126	>sp|P81125|SNAA_BOVIN Alpha-soluble NSF attachment protein OS=Bos taurus GN=NAPA PE=1 SV=1;>tr|A5D7S0|A5D7S0_BOVIN Alpha-soluble NSF attachment protein OS=Bos taurus GN=NAPA PE=2 SV=1	11	11	45.1	33.224	295	0	146380	346310	312490	348070	365390	320230	5.56408	5.57465	5.55338	5.55203	5.56276	5.55028	0.283004	1.02097
444	F1MRQ9;A6H7B2;Q58CZ9;F1N2A3	>tr|F1MRQ9|F1MRQ9_BOVIN Tyrosine aminotransferase OS=Bos taurus GN=TAT PE=3 SV=1;>tr|A6H7B2|A6H7B2_BOVIN TAT protein OS=Bos taurus GN=TAT PE=2 SV=1;>sp|Q58CZ9|ATTY_BOVIN Tyrosine aminotransferase OS=Bos taurus GN=TAT PE=2 SV=1;>tr|F1N2A3|F1N2A3_BOVIN Tyros	11	11	27.4	45.654	413	0	77263	234600	196170	277700	175230	162050	5.28657	5.40551	5.35118	5.45394	5.24361	5.25447	0.711364	1.07254
451	A6H7E3;Q5E9E1	>tr|A6H7E3|A6H7E3_BOVIN PDZ and LIM domain 1 OS=Bos taurus GN=PDLIM1 PE=1 SV=1;>sp|Q5E9E1|PDLI1_BOVIN PDZ and LIM domain protein 1 OS=Bos taurus GN=PDLIM1 PE=2 SV=3	11	11	47.6	35.82	328	0	178820	419330	511170	540570	499500	490320	5.65101	5.65774	5.76711	5.74322	5.69854	5.7353	0.447272	0.925266
468	A6QL88	>sp|A6QL88|SAC1_BOVIN Phosphatidylinositide phosphatase SAC1 OS=Bos taurus GN=SACM1L PE=2 SV=1	11	11	19.8	67.092	587	0	133210	351200	340530	351040	327440	225900	5.52313	5.58074	5.5907	5.55572	5.51513	5.39873	0.219383	1.18849
528	A6QNM0;F1MBT8;Q6Q137;F1MIH2;Q6Q143;Q6Q140	>tr|A6QNM0|A6QNM0_BOVIN Septin 7 OS=Bos taurus GN=SEPT7 PE=2 SV=1;>tr|F1MBT8|F1MBT8_BOVIN Septin-7 OS=Bos taurus GN=SEPT7 PE=3 SV=1;>sp|Q6Q137|SEPT7_BOVIN Septin-7 OS=Bos taurus GN=SEPT7 PE=2 SV=2;>tr|F1MIH2|F1MIH2_BOVIN Septin-7 OS=Bos taurus GN=SEPT7 PE=	12	11	35.6	48.757	418	0	121270	303790	312620	301270	293090	303200	5.48235	5.51776	5.55356	5.48932	5.467	5.52655	0.430039	1.05584
535	F1MWN3;A6QNS6	>tr|F1MWN3|F1MWN3_BOVIN Uncharacterized protein OS=Bos taurus GN=NID1 PE=4 SV=2;>tr|A6QNS6|A6QNS6_BOVIN NID1 protein OS=Bos taurus GN=NID1 PE=2 SV=1	11	11	10.8	135.61	1236	0	153230	388830	395840	365560	327410	294190	5.58394	5.62494	5.65606	5.57332	5.51509	5.51344	0.037839	1.22376
561	A6QPD5	>tr|A6QPD5|A6QPD5_BOVIN LOC781988 protein OS=Bos taurus GN=LOC781988 PE=2 SV=1	12	11	23.1	60.705	529	0	236650	552680	519350	566260	546880	454380	5.7727	5.77766	5.77401	5.76338	5.73789	5.70224	0.0863039	1.0972
572	CON__ENSEMBL:ENSBTAP00000018574;A6QPP2	>ENSEMBL:ENSBTAP00000018574 (Bos taurus) 55 kDa protein;>tr|A6QPP2|A6QPP2_BOVIN SERPIND1 protein OS=Bos taurus GN=SERPIND1 PE=2 SV=1	11	11	25.4	55.207	496	0	48786	92084	105260	110890	89906	101760	5.08689	4.99937	5.08081	5.05526	4.95379	5.05239	0.46549	1.08445
589	F1N632;A6QPY0;Q9TS10	>tr|F1N632|F1N632_BOVIN Dolichyl-diphosphooligosaccharide--protein glycosyltransferase 48 kDa subunit OS=Bos taurus GN=DDOST PE=3 SV=2;>sp|A6QPY0|OST48_BOVIN Dolichyl-diphosphooligosaccharide--protein glycosyltransferase 48 kDa subunit OS=Bos taurus GN=DDO	11	11	31.1	47.303	428	0	277980	590430	512250	574730	671350	466080	5.84261	5.80635	5.76803	5.76983	5.82695	5.71328	0.41516	1.08553
644	A6QR39;F1MI97	>tr|A6QR39|A6QR39_BOVIN ABLIM1 protein (Fragment) OS=Bos taurus GN=ABLIM1 PE=2 SV=1;>tr|F1MI97|F1MI97_BOVIN Uncharacterized protein OS=Bos taurus GN=ABLIM1 PE=4 SV=2	11	11	27.2	58.241	515	0	81194	226320	198140	209310	217100	230020	5.30812	5.3899	5.35552	5.33115	5.33666	5.40658	0.847679	0.984124
654	A7E307;A7E396	>tr|A7E307|A7E307_BOVIN DDX17 protein OS=Bos taurus GN=DDX17 PE=1 SV=1;>tr|A7E396|A7E396_BOVIN DDX17 protein (Fragment) OS=Bos taurus GN=DDX17 PE=2 SV=1	18	11	28	72.311	650	0	203080	422610	427510	399370	429070	391300	5.70626	5.66112	5.68949	5.61174	5.63253	5.63733	0.0189455	1.14399
684	A7MB16	>sp|A7MB16|EIF3B_BOVIN Eukaryotic translation initiation factor 3 subunit B OS=Bos taurus GN=EIF3B PE=2 SV=1	11	11	17.2	88.918	786	0	281760	474590	412850	451480	483830	448780	5.84847	5.7115	5.67434	5.665	5.68469	5.69685	0.309015	1.15502
744	A7YWD3;Q45TR1	>tr|A7YWD3|A7YWD3_BOVIN UGT1A1 protein OS=Bos taurus GN=UGT1A1 PE=2 SV=1	16	11	34	59.603	533	0	566610	1222600	986790	1253500	1316100	1159900	6.15188	6.12247	6.05277	6.10849	6.11929	6.10924	0.916585	0.99243
790	A8E645;F1MZY2;Q8WN68;Q08DQ2	>tr|A8E645|A8E645_BOVIN GFPT1 protein OS=Bos taurus GN=GFPT1 PE=2 SV=1;>tr|F1MZY2|F1MZY2_BOVIN Uncharacterized protein (Fragment) OS=Bos taurus GN=GFPT1 PE=4 SV=1	11	11	20.6	76.742	681	0	101300	201330	178690	171630	213520	161180	5.40421	5.33909	5.31065	5.24496	5.32944	5.25213	0.121771	1.19071
819	F1ME02;Q3SZA5;B0JYM7	>tr|F1ME02|F1ME02_BOVIN Spermine synthase (Fragment) OS=Bos taurus GN=SMS PE=3 SV=2;>sp|Q3SZA5|SPSY_BOVIN Spermine synthase OS=Bos taurus GN=SMS PE=2 SV=1;>tr|B0JYM7|B0JYM7_BOVIN Spermine synthase OS=Bos taurus GN=SMS PE=2 SV=1	11	11	32.1	39.522	349	0	296230	707500	658950	649500	779810	629140	5.87022	5.88491	5.8774	5.82294	5.89199	5.84356	0.303063	1.05847
841	Q6LBN7;C7FE01;P24627;B9VPZ5;B3VTM3;Q19KS1;Q6LEB5;Q8MII0;Q95M58;Q95M57;Q6LC78;Q95M56	>tr|Q6LBN7|Q6LBN7_BOVIN Lactoferrin (Fragment) OS=Bos taurus PE=2 SV=1;>tr|C7FE01|C7FE01_BOVIN Lactoferrin (Fragment) OS=Bos taurus PE=2 SV=1;>sp|P24627|TRFL_BOVIN Lactotransferrin OS=Bos taurus GN=LTF PE=1 SV=2;>tr|B9VPZ5|B9VPZ5_BOVIN Lactoferrin OS=Bos t	13	11	20.3	75.181	681	0	96283	239080	385570	251010	327270	176290	5.38215	5.41372	5.64465	5.41006	5.51491	5.29104	0.515433	1.18806
882	CON__P04264	>P04264 SWISS-PROT:P04264 Tax_Id=9606 Gene_Symbol=KRT1 Keratin, type II cytoskeletal 1	17	11	33.1	66.017	644	0	321730	348060	348400	543310	500200	442100	5.90609	5.57684	5.60062	5.74541	5.69914	5.69034	0.881077	0.961361
916	Q2KJF1;CON__Q2KJF1	>sp|Q2KJF1|A1BG_BOVIN Alpha-1B-glycoprotein OS=Bos taurus GN=A1BG PE=1 SV=1;>Q2KJF1 TREMBL:Q2KJF1 (Bos taurus) Alpha-1-B glycoprotein	11	11	30	53.553	503	0	89077	300460	281670	262560	249730	253990	5.34836	5.51297	5.50829	5.42959	5.39747	5.44963	0.610879	1.07393
922	Q3MHN2;CON__Q3MHN2	>sp|Q3MHN2|CO9_BOVIN Complement component C9 OS=Bos taurus GN=C9 PE=2 SV=1;>Q3MHN2 SWISS-PROT:Q3MHN2 (Bos taurus) Complement component C9 precursor	11	11	22.4	61.998	548	0	230480	392180	386700	335740	367950	316060	5.76123	5.62867	5.64592	5.53637	5.56579	5.54459	0.0380351	1.348
960	E1B7B1	>tr|E1B7B1|E1B7B1_BOVIN Uncharacterized protein OS=Bos taurus GN=SEC63 PE=4 SV=1	11	11	18.2	87.882	760	0	33044	100320	91048	95414	90959	83917	4.91769	5.03657	5.01782	4.98998	4.95885	4.96867	0.657305	1.04278
971	E1B7U1	>tr|E1B7U1|E1B7U1_BOVIN Uncharacterized protein (Fragment) OS=Bos taurus GN=MOGS PE=4 SV=2	11	11	20.7	79.861	721	0	39735	93180	85110	92463	100510	84319	4.99777	5.0045	4.98853	4.97633	5.00221	4.97074	0.267142	1.03238
1040	E1BB38	>tr|E1BB38|E1BB38_BOVIN Signal recognition particle subunit SRP72 OS=Bos taurus GN=SRP72 PE=1 SV=1	11	11	21.9	74.727	671	0	140530	337330	272950	307490	324190	331890	5.54636	5.56324	5.49463	5.4982	5.5108	5.56581	0.754433	1.02284
1129	E1BEK9	>tr|E1BEK9|E1BEK9_BOVIN Uncharacterized protein OS=Bos taurus GN=UPF1 PE=4 SV=2	11	11	13.6	124.28	1127	0	60504	154480	160130	161940	150050	131600	5.18038	5.22405	5.26302	5.21972	5.17624	5.16407	0.28791	1.08594
1216	E1BHV3	>tr|E1BHV3|E1BHV3_BOVIN Uncharacterized protein OS=Bos taurus GN=ACSM5 PE=4 SV=2	11	11	27.7	65.138	581	0	56492	127520	103570	107640	130610	157410	5.15058	5.14076	5.07378	5.04234	5.11598	5.24185	0.862034	0.973457
1229	E1BIA7	>tr|E1BIA7|E1BIA7_BOVIN Clustered mitochondria protein homolog OS=Bos taurus GN=CLUH PE=3 SV=2	11	11	7.7	147.14	1311	0	56176	98486	102230	118840	101310	89588	5.14815	5.02856	5.06812	5.08533	5.00565	4.99707	0.310278	1.12787
1303	E1BKZ5;G3MX38	>tr|E1BKZ5|E1BKZ5_BOVIN Uncharacterized protein OS=Bos taurus GN=GOLGB1 PE=4 SV=2	11	11	4.3	377.65	3273	0	57336	107860	113710	71638	160960	104610	5.15702	5.06804	5.11434	4.86551	5.20672	5.06439	0.54461	1.1684
1407	E1BP52;F1MGT3	>tr|E1BP52|E1BP52_BOVIN Uncharacterized protein OS=Bos taurus GN=MTSS1 PE=4 SV=2	11	11	19.1	82.343	758	0	62191	121440	120220	160110	148990	193550	5.19232	5.11954	5.13852	5.21478	5.17316	5.33161	0.160755	0.813348
1427	E1BPW2;F1MTI4;A6QNV7	>tr|E1BPW2|E1BPW2_BOVIN Uncharacterized protein OS=Bos taurus GN=ERC1 PE=4 SV=2	11	11	11.1	128.17	1120	0	104660	167090	177640	150690	165450	203860	5.41838	5.25813	5.30809	5.18845	5.21867	5.35415	0.34473	1.18698
1639	F1MJ59;Q2T9R6	>tr|F1MJ59|F1MJ59_BOVIN Omega-amidase NIT2 OS=Bos taurus GN=NIT2 PE=4 SV=1;>sp|Q2T9R6|NIT2_BOVIN Omega-amidase NIT2 OS=Bos taurus GN=NIT2 PE=2 SV=1	11	11	54	30.433	276	0	105020	270900	235650	277530	274250	263030	5.41987	5.46799	5.43081	5.45367	5.43815	5.46482	0.485542	0.971278
1670	Q2KJG3;F1MKH6;G3MXW8	>sp|Q2KJG3|SYNC_BOVIN Asparagine--tRNA ligase, cytoplasmic OS=Bos taurus GN=NARS PE=2 SV=3;>tr|F1MKH6|F1MKH6_BOVIN Asparagine--tRNA ligase, cytoplasmic OS=Bos taurus GN=NARS PE=3 SV=1	11	11	24.5	64.398	559	0	134920	283010	228050	263390	286430	281670	5.52867	5.48698	5.41658	5.43096	5.45702	5.49456	0.682004	1.03888
1706	Q2KIB0;F1MLX0	>sp|Q2KIB0|FAHD2_BOVIN Fumarylacetoacetate hydrolase domain-containing protein 2 OS=Bos taurus GN=FAHD2 PE=2 SV=1;>tr|F1MLX0|F1MLX0_BOVIN Uncharacterized protein OS=Bos taurus GN=FAHD2A PE=4 SV=1	11	11	38.2	34.556	314	0	268250	685360	679890	682680	784420	656380	5.82714	5.8711	5.89098	5.84458	5.89455	5.86197	0.876306	0.990923
1770	F1MNJ2;Q3MHE8	>tr|F1MNJ2|F1MNJ2_BOVIN Signal recognition particle receptor subunit alpha OS=Bos taurus GN=SRPR PE=4 SV=1;>sp|Q3MHE8|SRPR_BOVIN Signal recognition particle receptor subunit alpha OS=Bos taurus GN=SRPR PE=2 SV=1	11	11	19.7	65.651	598	0	157420	388820	380440	361420	387750	289110	5.59566	5.62493	5.63883	5.56838	5.58855	5.50588	0.0789677	1.16288
1810	F1MPW7;G3MWZ6;A7YY76;REV__G5E6K2	>tr|F1MPW7|F1MPW7_BOVIN Uncharacterized protein (Fragment) OS=Bos taurus GN=NUP210 PE=4 SV=2	11	11	8	197.59	1830	0	72626	184220	147650	152820	165150	161530	5.25969	5.30052	5.22778	5.19455	5.21788	5.25307	0.205885	1.09858
1871	Q2TBU9;F1MSD2	>sp|Q2TBU9|RUVB2_BOVIN RuvB-like 2 OS=Bos taurus GN=RUVBL2 PE=2 SV=3;>tr|F1MSD2|F1MSD2_BOVIN Uncharacterized protein OS=Bos taurus GN=RUVBL2 PE=4 SV=1	11	11	25.1	51.169	463	0	108720	291150	282820	271490	251890	257090	5.43491	5.4993	5.51006	5.44412	5.40121	5.4549	0.168825	1.1169
1880	Q0P5K8;F1MSQ7	>tr|Q0P5K8|Q0P5K8_BOVIN Nipsnap homolog 1 (C. elegans) OS=Bos taurus GN=NIPSNAP1 PE=2 SV=1;>tr|F1MSQ7|F1MSQ7_BOVIN Uncharacterized protein OS=Bos taurus GN=NIPSNAP1 PE=4 SV=1	11	11	35.6	33.159	284	0	446150	815040	776160	924590	991050	897850	6.04808	5.94636	5.9485	5.97631	5.9961	5.99802	0.802314	0.979122
1887	F1MT41	>tr|F1MT41|F1MT41_BOVIN Uncharacterized protein (Fragment) OS=Bos taurus GN=PTGFRN PE=4 SV=1	11	11	12.6	98.895	882	0	60819	128010	161880	169910	181250	112290	5.18264	5.14243	5.26774	5.24058	5.25828	5.09516	0.995196	0.999072
1893	F1MTG3;A7E354	>tr|F1MTG3|F1MTG3_BOVIN Uncharacterized protein OS=Bos taurus GN=FAM21A PE=4 SV=1	11	11	14.6	145.5	1332	0	32037	70304	58133	71975	68944	86930	4.90425	4.88216	4.82297	4.86755	4.8385	4.98399	0.623634	0.939969
1915	Q3T0R6;F1MU22;P0C6R3;E1BN79;P23795;P23795-2;F1MIM4	>tr|Q3T0R6|Q3T0R6_BOVIN Carboxylic ester hydrolase OS=Bos taurus GN=CES2 PE=2 SV=1;>tr|F1MU22|F1MU22_BOVIN Carboxylic ester hydrolase OS=Bos taurus GN=CES2 PE=1 SV=1	11	11	21.7	61.454	553	0	399660	1111700	920860	1173000	963460	929560	6.00029	6.08117	6.02274	6.07966	5.98383	6.01309	0.816901	1.02143
2071	Q2KII0;F1MZN9	>tr|Q2KII0|Q2KII0_BOVIN Alcohol dehydrogenase 6 (Class V) OS=Bos taurus GN=ADH6 PE=2 SV=1;>tr|F1MZN9|F1MZN9_BOVIN Uncharacterized protein OS=Bos taurus GN=ADH6 PE=1 SV=1	13	11	46.9	39.846	375	0	721580	1589800	1773100	1915300	2375600	1387800	6.25688	6.23652	6.30728	6.2926	6.37577	6.18714	0.770269	0.95879
2100	Q4JIJ3;F1N0S3;Q8MIJ9	>sp|Q4JIJ3|METH_BOVIN Methionine synthase OS=Bos taurus GN=MTR PE=2 SV=1;>tr|F1N0S3|F1N0S3_BOVIN Methionine synthase OS=Bos taurus GN=MTR PE=4 SV=2	11	11	11.3	140.48	1265	0	50832	115420	95226	92984	86115	92402	5.10473	5.09746	5.0373	4.97877	4.93508	5.0105	0.0263868	1.27364
2101	P19534;F1N0S5;F1MW29	>sp|P19534|CADH2_BOVIN Cadherin-2 (Fragment) OS=Bos taurus GN=CDH2 PE=2 SV=1;>tr|F1N0S5|F1N0S5_BOVIN Cadherin-2 OS=Bos taurus GN=CDH2 PE=4 SV=2	11	11	18.7	96.845	877	0	77596	259600	214810	253840	219300	213680	5.28843	5.44949	5.3906	5.41493	5.34104	5.37458	0.990209	0.998443
2164	F1N2W0;Q3SZJ4	>tr|F1N2W0|F1N2W0_BOVIN Prostaglandin reductase 1 OS=Bos taurus GN=PTGR1 PE=1 SV=1;>sp|Q3SZJ4|PTGR1_BOVIN Prostaglandin reductase 1 OS=Bos taurus GN=PTGR1 PE=2 SV=1	12	11	44.7	35.686	329	0	359480	860800	806750	927320	990650	786430	5.95427	5.97008	5.96528	5.97759	5.99592	5.94048	0.657311	0.981477
2185	F1N3H1;Q3T0K1	>tr|F1N3H1|F1N3H1_BOVIN Calumenin OS=Bos taurus GN=CALU PE=1 SV=1;>sp|Q3T0K1|CALU_BOVIN Calumenin OS=Bos taurus GN=CALU PE=2 SV=1	11	11	40	37.086	315	0	208150	687630	493880	594060	676890	1021500	5.71697	5.87254	5.75217	5.7842	5.83052	6.05406	0.31819	0.777977
2569	M5FHY5;Q3ZBW6	>tr|M5FHY5|M5FHY5_BOVIN 2,4-dienoyl CoA reductase 2 OS=Bos taurus GN=DECR2 PE=3 SV=1;>tr|Q3ZBW6|Q3ZBW6_BOVIN 2,4-dienoyl CoA reductase 2, peroxisomal OS=Bos taurus GN=DECR2 PE=1 SV=1	11	11	55.9	24.081	227	0	73770	197000	247530	238470	270400	166340	5.26648	5.32965	5.45217	5.3878	5.43201	5.26581	0.874252	0.971762
2582	Q3B7M2;M5FMT6;Q3B7M2-2	>sp|Q3B7M2|GLO2_BOVIN Hydroxyacylglutathione hydrolase, mitochondrial OS=Bos taurus GN=HAGH PE=2 SV=3;>tr|M5FMT6|M5FMT6_BOVIN Hydroxyacylglutathione hydrolase, mitochondrial OS=Bos taurus GN=HAGH PE=3 SV=1;>sp|Q3B7M2-2|GLO2_BOVIN Isoform 2 of Hydroxyacylgl	11	11	41.6	34.089	308	0	182630	438660	430000	508510	508510	544110	5.66017	5.67731	5.69201	5.71666	5.7063	5.7805	0.0808291	0.875004
2620	P00376	>sp|P00376|DYR_BOVIN Dihydrofolate reductase OS=Bos taurus GN=DHFR PE=1 SV=3	11	11	66.8	21.604	187	0	177190	433020	411050	547540	570990	549070	5.64704	5.67169	5.67244	5.74878	5.75663	5.78444	0.00188585	0.795133
2629	P00515	>sp|P00515|KAP2_BOVIN cAMP-dependent protein kinase type II-alpha regulatory subunit OS=Bos taurus GN=PRKAR2A PE=1 SV=2	12	11	39.2	45.093	401	0	174830	366770	322040	349950	377950	399390	5.64121	5.59958	5.56645	5.55437	5.57743	5.64621	0.794867	1.02269
2754	P31404	>sp|P31404|VATA_BOVIN V-type proton ATPase catalytic subunit A OS=Bos taurus GN=ATP6V1A PE=2 SV=2	11	11	22.4	68.343	617	0	94037	237110	219140	230010	251520	232910	5.37189	5.41013	5.39927	5.37211	5.40057	5.412	0.94839	0.997401
2764	Q1JPF2;P34943	>tr|Q1JPF2|Q1JPF2_BOVIN NADH dehydrogenase (Ubiquinone) 1 alpha subcomplex, 9, 39kDa (Fragment) OS=Bos taurus GN=NDUFA9 PE=2 SV=1;>sp|P34943|NDUA9_BOVIN NADH dehydrogenase [ubiquinone] 1 alpha subcomplex subunit 9, mitochondrial OS=Bos taurus GN=NDUFA9 PE=	11	11	33.1	41.659	369	0	122270	278450	263040	358830	309530	346730	5.48592	5.47993	5.47857	5.56525	5.4907	5.58481	0.0851791	0.860109
2775	P39872;B1H0W8;Q862D2;A1XEC9;F1N578;Q3SZ10;M5FKG6;Q9BDY6	>sp|P39872|RL3_BOVIN 60S ribosomal protein L3 OS=Bos taurus GN=RPL3 PE=2 SV=2;>tr|B1H0W8|B1H0W8_BOVIN Ribosomal protein L3 OS=Bos taurus GN=Rpl3 PE=2 SV=1	11	11	29	46.023	403	0	186830	372220	347330	425360	684070	370330	5.67004	5.60598	5.59929	5.63912	5.8351	5.61341	0.390423	0.849624
2808	P55859;Q687I9;G3X8C8	>sp|P55859|PNPH_BOVIN Purine nucleoside phosphorylase OS=Bos taurus GN=PNP PE=1 SV=3;>tr|Q687I9|Q687I9_BOVIN Purine nucleoside phosphorylase OS=Bos taurus GN=EDIP PE=2 SV=1	11	11	54.3	32.036	289	0	350160	813820	874730	844200	895050	625110	5.94286	5.94571	6.00042	5.93681	5.95185	5.84077	0.249491	1.13028
2849	P68002	>sp|P68002|VDAC2_BOVIN Voltage-dependent anion-selective channel protein 2 OS=Bos taurus GN=VDAC2 PE=2 SV=2	11	11	49.3	31.619	294	0	174920	499100	460570	503100	528540	475000	5.64144	5.73337	5.72184	5.71202	5.72308	5.72151	0.530207	0.955022
2851	P68103;E1B9F6;O18787;G3N0P6;E1BED8;Q862L7;Q32PH8;Q862J5;E1BPF4;E1B7J1;Q862C3;Q862R6;Q862F6	>sp|P68103|EF1A1_BOVIN Elongation factor 1-alpha 1 OS=Bos taurus GN=EEF1A1 PE=1 SV=1;>tr|E1B9F6|E1B9F6_BOVIN Elongation factor 1-alpha OS=Bos taurus GN=EEF1A1 PE=3 SV=2;>tr|O18787|O18787_BOVIN Elongation factor 1 alpha (Fragment) OS=Bos taurus PE=2 SV=1;>t	22	11	56.7	50.14	462	0	821640	1510000	1474300	1234800	1685900	1196700	6.31328	6.21416	6.22713	6.10196	6.22683	6.1228	0.11138	1.26181
2869	P80311;Q862P3;Q862J7;Q08E11	>sp|P80311|PPIB_BOVIN Peptidyl-prolyl cis-trans isomerase B OS=Bos taurus GN=PPIB PE=1 SV=4	12	11	51.9	23.743	216	0	715140	1852000	1788300	1633500	1892100	1862300	6.25299	6.30282	6.31099	6.22348	6.27694	6.31487	0.621262	1.04033
2948	Q08E20	>sp|Q08E20|ESTD_BOVIN S-formylglutathione hydrolase OS=Bos taurus GN=ESD PE=2 SV=1	11	11	51.4	31.548	282	0	344760	759530	777190	776820	989440	709160	5.93611	5.91573	5.94907	5.90069	5.99539	5.89556	0.931663	1.00714
2960	Q0II75;Q5EA35;E1BQ33;F1N4P4	>tr|Q0II75|Q0II75_BOVIN Ketohexokinase (Fructokinase) OS=Bos taurus GN=KHK PE=2 SV=1;>tr|Q5EA35|Q5EA35_BOVIN Ketohexokinase isoform a OS=Bos taurus GN=KHK PE=2 SV=1;>tr|E1BQ33|E1BQ33_BOVIN Uncharacterized protein OS=Bos taurus GN=KHK PE=1 SV=2;>tr|F1N4P4|F	11	11	38.5	37.868	343	0	213020	377050	349510	412870	440910	396590	5.72702	5.61158	5.60201	5.62618	5.64435	5.64316	0.83592	1.02088
3001	Q0P5G9	>tr|Q0P5G9|Q0P5G9_BOVIN SPRY domain containing 4 OS=Bos taurus GN=SPRYD4 PE=2 SV=1	11	11	55.1	22.985	207	0	117760	253900	258890	345910	357560	342780	5.46959	5.43984	5.47166	5.54933	5.55335	5.57983	0.00201964	0.793463
3098	Q148C9;G5E6G2	>sp|Q148C9|HEBP1_BOVIN Heme-binding protein 1 OS=Bos taurus GN=HEBP1 PE=2 SV=1;>tr|G5E6G2|G5E6G2_BOVIN Uncharacterized protein (Fragment) OS=Bos taurus PE=4 SV=1	11	11	68.1	21.23	191	0	268650	694440	597480	658060	715650	816140	5.82778	5.87682	5.83487	5.82863	5.8547	5.95658	0.469288	0.925806
3142	Q17QZ6	>tr|Q17QZ6|Q17QZ6_BOVIN SDPR protein (Fragment) OS=Bos taurus GN=SDPR PE=2 SV=1	11	11	25.8	51.349	465	0	173990	375400	370230	474030	384650	613210	5.63912	5.60968	5.62702	5.68617	5.58507	5.83243	0.352822	0.839557
3148	Q1JP75;A5PJR3;G3N1E7	>sp|Q1JP75|DCXR_BOVIN L-xylulose reductase OS=Bos taurus GN=DCXR PE=2 SV=1;>tr|A5PJR3|A5PJR3_BOVIN Dicarbonyl/L-xylulose reductase OS=Bos taurus GN=DCXR PE=2 SV=1	11	11	55.7	25.649	244	0	312440	530980	724810	610850	884000	486480	5.89336	5.76026	5.91877	5.7963	5.94645	5.73188	0.705844	1.07792
3213	Q1RMU4;F1MU96;A5D9F3	>sp|Q1RMU4|ERLN2_BOVIN Erlin-2 OS=Bos taurus GN=ERLIN2 PE=2 SV=1	14	11	47	37.73	338	0	229740	655150	601660	584120	621580	501970	5.75983	5.85152	5.8379	5.77687	5.7935	5.74549	0.235113	1.10781
3218	Q1RMX7	>tr|Q1RMX7|Q1RMX7_BOVIN N-acetylneuraminic acid synthase OS=Bos taurus GN=NANS PE=1 SV=1	11	11	40.9	40.217	359	0	394910	875930	662770	760750	796110	993310	5.99509	5.97765	5.87991	5.89161	5.90097	6.0419	0.924941	1.01404
3301	Q2HJD7	>sp|Q2HJD7|3HIDH_BOVIN 3-hydroxyisobutyrate dehydrogenase, mitochondrial OS=Bos taurus GN=HIBADH PE=2 SV=1	11	11	39.6	35.41	336	0	265320	606190	583050	628770	691580	744370	5.82237	5.81779	5.82425	5.80886	5.83984	5.91661	0.353675	0.925479
3318	Q2KHU8;G3N0A9;C0KTL0;G3MWU5	>sp|Q2KHU8|IF2G_BOVIN Eukaryotic translation initiation factor 2 subunit 3 OS=Bos taurus GN=EIF2S3 PE=2 SV=1;>tr|G3N0A9|G3N0A9_BOVIN Uncharacterized protein OS=Bos taurus GN=EIF2S3Y PE=4 SV=1;>tr|C0KTL0|C0KTL0_BOVIN Eif2s3y (Fragment) OS=Bos taurus PE=2 SV	11	11	28.2	51.065	472	0	121140	283630	279800	270260	297900	202940	5.48188	5.48793	5.50539	5.44215	5.47407	5.35218	0.137216	1.17202
3320	Q2KHW4	>tr|Q2KHW4|Q2KHW4_BOVIN Solute carrier family 25 (Mitochondrial carrier;ornithine transporter) member 15 OS=Bos taurus GN=SLC25A15 PE=2 SV=1	11	11	45.2	32.746	301	0	128860	254660	276210	394630	271840	272370	5.50871	5.44114	5.49978	5.60655	5.43431	5.47998	0.69199	0.946811
3358	Q2KIM6;F6RQK3	>tr|Q2KIM6|Q2KIM6_BOVIN Glutathione transferase zeta 1 OS=Bos taurus GN=GSTZ1 PE=2 SV=1;>tr|F6RQK3|F6RQK3_BOVIN Uncharacterized protein OS=Bos taurus GN=GSTZ1 PE=1 SV=1	11	11	68.7	24.112	217	0	401640	772420	776460	761750	924240	632280	6.00243	5.92304	5.94866	5.89218	5.96578	5.84573	0.24811	1.13976
3525	Q32L99;A7E3P5	>sp|Q32L99|PTGR2_BOVIN Prostaglandin reductase 2 OS=Bos taurus GN=PTGR2 PE=2 SV=1;>tr|A7E3P5|A7E3P5_BOVIN Zinc binding alcohol dehydrogenase, domain containing 1 OS=Bos taurus GN=ZADH1 PE=2 SV=1	11	11	44.2	38.4	351	0	396720	795160	719500	810230	955460	779540	5.99708	5.93564	5.91558	5.91897	5.98021	5.93666	0.89845	1.00961
3561	Q32S38	>tr|Q32S38|Q32S38_BOVIN Glutamate-cysteine ligase catalytic subunit OS=Bos taurus GN=GCLC PE=4 SV=1	11	11	22.3	69.022	605	0	130980	370330	375380	370520	361920	360820	5.5158	5.60377	5.63302	5.57918	5.55861	5.60211	0.915386	1.00979
3573	Q3MHG3	>tr|Q3MHG3|Q3MHG3_BOVIN Sulfurtransferase OS=Bos taurus GN=MPST PE=1 SV=1	11	11	57.2	33.192	297	0	257490	690240	503110	689640	557580	639150	5.80936	5.87418	5.76021	5.84899	5.74631	5.85042	0.989686	0.998489
3589	Q3MHR7;F1MEL0	>sp|Q3MHR7|ARPC2_BOVIN Actin-related protein 2/3 complex subunit 2 OS=Bos taurus GN=ARPC2 PE=1 SV=1	11	11	41.3	34.349	300	0	252080	656230	631170	593680	665470	640400	5.80013	5.85224	5.85869	5.78392	5.82313	5.85127	0.549389	1.04131
3650	Q3SZ62;G3N3V1;Q862Q0;Q32KV0;F1N2F2	>sp|Q3SZ62|PGAM1_BOVIN Phosphoglycerate mutase 1 OS=Bos taurus GN=PGAM1 PE=2 SV=3	11	11	60.6	28.852	254	0	491780	950170	999280	913510	1273200	898230	6.09037	6.01298	6.05823	5.97108	6.1049	5.9982	0.565771	1.06938
3662	Q3SZA4	>tr|Q3SZA4|Q3SZA4_BOVIN Solute carrier family 25 (Carnitine/acylcarnitine translocase), member 20 OS=Bos taurus GN=SLC25A20 PE=2 SV=1	11	11	41.2	32.927	301	0	169000	428600	356820	579710	451780	384560	5.62648	5.66723	5.61099	5.77358	5.65493	5.62978	0.340966	0.888799
3669	Q3SZC4	>sp|Q3SZC4|NSF1C_BOVIN NSFL1 cofactor p47 OS=Bos taurus GN=NSFL1C PE=2 SV=1	11	11	38.9	40.653	370	0	184270	380530	403540	421460	417800	507490	5.66405	5.61557	5.66443	5.63512	5.62097	5.75024	0.661885	0.953323
3677	Q3SZI8	>sp|Q3SZI8|IVD_BOVIN Isovaleryl-CoA dehydrogenase, mitochondrial OS=Bos taurus GN=IVD PE=2 SV=1	11	11	32.4	46.497	426	0	252010	585690	500600	618840	594940	733380	5.80001	5.80285	5.75804	5.80194	5.77447	5.91015	0.393774	0.908057
3682	Q3SZK8;Q45KX8	>sp|Q3SZK8|NHRF1_BOVIN Na(+)/H(+) exchange regulatory cofactor NHE-RF1 OS=Bos taurus GN=SLC9A3R1 PE=2 SV=1	11	11	41.8	39.603	368	0	139740	255620	248230	270740	288490	330990	5.54392	5.44278	5.4534	5.44292	5.46013	5.56463	0.862372	0.979054
3716	Q3T094	>sp|Q3T094|ETHE1_BOVIN Persulfide dioxygenase ETHE1, mitochondrial OS=Bos taurus GN=ETHE1 PE=2 SV=1	11	11	65.4	27.9	254	0	306640	717210	652000	725410	791280	667300	5.88522	5.89083	5.87279	5.87095	5.89833	5.86914	0.76458	1.00803
3820	Q3ZBG1	>tr|Q3ZBG1|Q3ZBG1_BOVIN RAB14 protein OS=Bos taurus GN=RAB14 PE=2 SV=2	11	11	68.8	23.897	215	0	209800	616260	524980	575940	576860	474400	5.7204	5.82495	5.77869	5.77074	5.76107	5.72096	0.521741	1.05623
3856	Q3ZBX5	>tr|Q3ZBX5|Q3ZBX5_BOVIN Small inducible cytokine subfamily E, member 1 (Endothelial monocyte-activating) OS=Bos taurus GN=SCYE1 PE=1 SV=2	11	11	46.3	35.412	322	0	130250	318970	273950	312170	326400	324150	5.51337	5.53893	5.49622	5.50476	5.51375	5.55556	0.691826	0.980581
3941	Q58DQ0;G5E6N3	>tr|Q58DQ0|Q58DQ0_BOVIN Arsenic (+3 oxidation state) methyltransferase OS=Bos taurus GN=AS3MT PE=2 SV=1	11	11	28.6	41.742	374	0	195900	416530	439500	475100	494440	446700	5.69063	5.65483	5.7015	5.68715	5.69411	5.69483	0.534644	0.97789
3962	Q5E946	>sp|Q5E946|PARK7_BOVIN Protein deglycase DJ-1 OS=Bos taurus GN=PARK7 PE=2 SV=1	11	11	60.3	20.035	189	0	551600	991220	893140	958800	1198100	1089900	6.14022	6.03135	6.00946	5.99209	6.07849	6.0822	0.859841	1.02192
3973	Q5E964;G8JKV6	>sp|Q5E964|PSD13_BOVIN 26S proteasome non-ATPase regulatory subunit 13 OS=Bos taurus GN=PSMD13 PE=2 SV=1;>tr|G8JKV6|G8JKV6_BOVIN 26S proteasome non-ATPase regulatory subunit 13 (Fragment) OS=Bos taurus GN=PSMD13 PE=4 SV=1	11	11	39.4	42.866	376	0	197200	502320	409390	474130	466000	434440	5.6935	5.73616	5.67068	5.68626	5.66839	5.68275	0.352291	1.04949
3980	Q5E987	>sp|Q5E987|PSA5_BOVIN Proteasome subunit alpha type-5 OS=Bos taurus GN=PSMA5 PE=1 SV=1	11	11	60.6	26.411	241	0	169580	438480	424940	433220	445310	474300	5.62797	5.67713	5.68687	5.64707	5.64866	5.72087	0.800509	0.981273
3996	Q5E9D6	>sp|Q5E9D6|HDHD3_BOVIN Haloacid dehalogenase-like hydrolase domain-containing protein 3 OS=Bos taurus GN=HDHD3 PE=2 SV=1	11	11	68.1	27.882	251	0	157410	219260	237570	293540	303920	385140	5.59563	5.37614	5.43434	5.47803	5.48276	5.63044	0.496259	0.867548
4000	Q5E9F2	>sp|Q5E9F2|HMOX1_BOVIN Heme oxygenase 1 OS=Bos taurus GN=HMOX1 PE=1 SV=1	11	11	51.6	32.939	289	0	137530	365200	268780	219240	357630	218480	5.53699	5.59771	5.48794	5.35128	5.55343	5.38423	0.188286	1.29191
4036	Q5EA79	>sp|Q5EA79|GALM_BOVIN Aldose 1-epimerase OS=Bos taurus GN=GALM PE=2 SV=1	11	11	41.8	37.614	342	0	293090	602330	538420	698700	637860	745600	5.8656	5.81502	5.78967	5.85466	5.80473	5.91732	0.419758	0.921566
4081	Q865S1;Q9GK95;Q9GK94;Q9GK93;Q9GK92;Q9GJU8	>sp|Q865S1|AP3D1_BOVIN AP-3 complex subunit delta-1 OS=Bos taurus GN=AP3D1 PE=1 SV=2	11	11	11.7	136.39	1207	0	112460	262820	218920	247140	245710	256070	5.44959	5.45484	5.39883	5.40331	5.39042	5.45318	0.512612	1.0442
15	A0JN43	>tr|A0JN43|A0JN43_BOVIN Family with sequence similarity 62 (C2 domain containing), member A OS=Bos taurus GN=FAM62A PE=2 SV=1	10	10	12.9	123.03	1106	0	26646	61481	55543	60780	63617	59499	4.82423	4.82392	4.80317	4.79413	4.80357	4.81933	0.322061	1.02667
73	A1L555;P26779;P26779-2;F1MXP8	>tr|A1L555|A1L555_BOVIN Prosaposin OS=Bos taurus GN=PSAP PE=2 SV=1;>sp|P26779|SAP_BOVIN Prosaposin OS=Bos taurus GN=PSAP PE=1 SV=3;>sp|P26779-2|SAP_BOVIN Isoform 2 of Prosaposin OS=Bos taurus GN=PSAP;>tr|F1MXP8|F1MXP8_BOVIN Prosaposin OS=Bos taurus GN=PSAP	10	10	21.3	58.167	525	0	204940	457550	522640	217510	549960	221480	5.71022	5.69562	5.77675	5.34784	5.74033	5.39015	0.137909	1.71695
107	A2VDS1	>sp|A2VDS1|SCLY_BOVIN Selenocysteine lyase OS=Bos taurus GN=SCLY PE=2 SV=1	10	10	27.9	47.203	437	0	293330	595620	616530	658290	667560	610980	5.86595	5.81015	5.8485	5.82878	5.82449	5.83084	0.461506	1.03157
222	A4IFA7	>sp|A4IFA7|CBR4_BOVIN Carbonyl reductase family member 4 OS=Bos taurus GN=CBR4 PE=2 SV=1	10	10	55.3	25.269	237	0	178010	323120	292840	335070	407750	495220	5.64904	5.54455	5.52518	5.5355	5.61039	5.73961	0.477167	0.87988
251	F1MWN1;A5D785;Q58DL4	>tr|F1MWN1|F1MWN1_BOVIN Exportin-2 OS=Bos taurus GN=CSE1L PE=4 SV=1;>sp|A5D785|XPO2_BOVIN Exportin-2 OS=Bos taurus GN=CSE1L PE=2 SV=1;>tr|Q58DL4|Q58DL4_BOVIN CSE1 chromosome segregation 1-like protein isoform a OS=Bos taurus GN=CSE1L PE=2 SV=1	10	10	11.6	110.4	971	0	116530	224400	236620	220220	216730	205970	5.46503	5.3862	5.4326	5.35322	5.33592	5.35862	0.0300568	1.19864
452	A6H7G2	>sp|A6H7G2|DBNL_BOVIN Drebrin-like protein OS=Bos taurus GN=DBNL PE=2 SV=1	10	10	34.3	47.722	423	0	62294	229090	192190	210200	213010	225030	5.19304	5.39519	5.34228	5.333	5.3284	5.39706	0.544318	0.906463
622	A6QQR5	>tr|A6QQR5|A6QQR5_BOVIN TMEM43 protein OS=Bos taurus GN=TMEM43 PE=1 SV=1	10	10	33.5	44.791	400	0	115810	256640	252210	255480	245890	228570	5.46234	5.44451	5.46031	5.41772	5.39074	5.40384	0.00581364	1.12621
666	A7E3S8;F1ME91;E1BC28	>tr|A7E3S8|A7E3S8_BOVIN Heat shock 70kD protein binding protein OS=Bos taurus GN=ST13 PE=2 SV=1	10	10	29.3	41.444	369	0	407870	1015400	871130	794640	839080	1032200	6.00912	6.04182	5.99863	5.91054	5.9238	6.05858	0.34707	1.12776
668	Q2KJI2;A7E3T4	>sp|Q2KJI2|STT3A_BOVIN Dolichyl-diphosphooligosaccharide--protein glycosyltransferase subunit STT3A OS=Bos taurus GN=STT3A PE=2 SV=1;>tr|A7E3T4|A7E3T4_BOVIN Integral membrane protein 1 OS=Bos taurus GN=STT3A PE=2 SV=1	12	10	15.2	80.655	705	0	207080	552430	463680	542400	561280	409690	5.71473	5.77746	5.72476	5.74468	5.74918	5.65727	0.571911	1.05182
687	A7MB23;F1N605;F1MGT4;A7Z073	>tr|A7MB23|A7MB23_BOVIN PICALM protein OS=Bos taurus GN=PICALM PE=2 SV=1;>tr|F1N605|F1N605_BOVIN Uncharacterized protein (Fragment) OS=Bos taurus GN=PICALM PE=4 SV=1	10	10	19.4	71.719	660	0	54525	163780	174720	176240	167650	133700	5.13519	5.24944	5.30089	5.25647	5.2244	5.17095	0.848002	1.0262
700	F1MRG7;A7MB62	>tr|F1MRG7|F1MRG7_BOVIN Actin-related protein 2 OS=Bos taurus GN=ACTR2 PE=1 SV=2;>sp|A7MB62|ARP2_BOVIN Actin-related protein 2 OS=Bos taurus GN=ACTR2 PE=1 SV=1	10	10	33.5	44.773	394	0	83645	199200	179480	178840	200090	169380	5.32104	5.33447	5.31256	5.26283	5.30123	5.27368	0.0293899	1.10521
768	A7Z038	>tr|A7Z038|A7Z038_BOVIN ABCD3 protein OS=Bos taurus GN=ABCD3 PE=2 SV=1	10	10	18.1	75.358	656	0	124490	275340	243360	315380	308940	234940	5.49373	5.47505	5.44479	5.5092	5.48987	5.41577	0.99002	0.999026
860	CON__ENSEMBL:ENSBTAP00000007350	>ENSEMBL:ENSBTAP00000007350 (Bos taurus) similar to Complement C4-A precursor	54	10	41	192.99	1742	0	578930	2272500	2338400	1485800	1934800	1273600	6.16122	6.39169	6.42746	6.18233	6.28664	6.14985	0.265038	1.31983
876	P01966;CON__P01966;F1MMI1;E1BAP8	>sp|P01966|HBA_BOVIN Hemoglobin subunit alpha OS=Bos taurus GN=HBA PE=1 SV=2;>P01966 SWISS-PROT:P01966 (Bos taurus) Hemoglobin subunit alpha	10	10	70.4	15.184	142	0	1716700	5184900	4238000	7481900	4337200	7514600	6.63329	6.74992	6.68571	6.88438	6.63721	6.92072	0.261327	0.750821
877	P02070;D4QBB4;CON__P02070;D4QBB3;E1BEL8	>sp|P02070|HBB_BOVIN Hemoglobin subunit beta OS=Bos taurus GN=HBB PE=1 SV=1;>tr|D4QBB4|D4QBB4_BOVIN Hemoglobin beta OS=Bos taurus GN=HBB PE=3 SV=1;>P02070 SWISS-PROT:P02070 (Bos taurus) Hemoglobin subunit beta;>tr|D4QBB3|D4QBB3_BOVIN Hemoglobin beta OS=Bos	13	10	79.3	15.954	145	0	2267500	8909200	7697900	13047000	6856500	7323700	6.75414	6.98502	6.94492	7.12588	6.8361	6.90955	0.607961	0.865998
891	CON__P35527	>P35527 SWISS-PROT:P35527 Tax_Id=9606 Gene_Symbol=KRT9 Keratin, type I cytoskeletal 9	10	10	22	62.129	623	0	107030	231750	226260	289740	350640	247190	5.4281	5.4002	5.41315	5.47237	5.54486	5.43785	0.0939165	0.84877
892	CON__P35908;CON__Q5XKE5;E1B991;G3MZ71;CON__P12035;CON__Q01546;CON__Q9R0H5;CON__Q8VED5;CON__Q6NXH9;A4IFP2;CON__Q6IFZ6;CON__Q7Z794;CON__P19013	>P35908 SWISS-PROT:P35908 Tax_Id=9606 Gene_Symbol=KRT2 Keratin, type II cytoskeletal 2 epidermal	19	10	38.3	65.865	645	0	520270	281290	304960	444540	342980	276060	6.11482	5.48434	5.54279	5.65828	5.53527	5.48582	0.498812	1.42624
909	Q2KIF2;CON__Q2KIF2	>tr|Q2KIF2|Q2KIF2_BOVIN Leucine-rich alpha-2-glycoprotein 1 OS=Bos taurus GN=LRG1 PE=2 SV=1;>Q2KIF2 TREMBL:Q2KIF2 (Bos taurus) Similar to leucine-rich alpha-2-glycoprotein 1	10	10	31.8	38.348	346	0	134810	237370	278060	281590	283190	210660	5.52832	5.41061	5.50268	5.45998	5.45208	5.3684	0.309719	1.13166
938	D3JUI8	>tr|D3JUI8|D3JUI8_BOVIN RNA-binding motif protein, X chromosome OS=Bos taurus GN=RBMX PE=1 SV=1	10	10	24.8	42.312	391	0	158480	307050	302040	318360	351930	386520	5.59857	5.52239	5.53861	5.51328	5.54646	5.63199	0.812331	0.975618
1044	E1BBB3	>tr|E1BBB3|E1BBB3_BOVIN Uncharacterized protein OS=Bos taurus GN=LOC100138004 PE=4 SV=2	12	10	21.5	61.692	536	0	165960	216220	248820	356030	326390	241850	5.6186	5.37008	5.45443	5.56185	5.51374	5.42836	0.818445	0.954377
1053	E1BBT8	>tr|E1BBT8|E1BBT8_BOVIN Uncharacterized protein OS=Bos taurus GN=EMC1 PE=4 SV=2	10	10	13.1	111.82	999	0	56881	144130	132310	143730	133930	104920	5.15356	5.19394	5.18014	5.16791	5.12688	5.06568	0.156385	1.1369
1094	E1BDK6	>tr|E1BDK6|E1BDK6_BOVIN Uncharacterized protein OS=Bos taurus GN=LAMB2 PE=4 SV=2	10	10	8.2	195.98	1802	0	53248	114430	124460	106910	104340	102660	5.1249	5.09372	5.15357	5.03938	5.01845	5.05622	0.0136024	1.21912
1096	E1BDK9	>tr|E1BDK9|E1BDK9_BOVIN Uncharacterized protein OS=Bos taurus GN=RETSAT PE=4 SV=1	10	10	17.6	66.776	609	0	102150	276810	270510	374740	334160	336320	5.40783	5.47736	5.49073	5.5841	5.52395	5.57157	0.0326555	0.792076
1131	E1BEL9	>tr|E1BEL9|E1BEL9_BOVIN Uncharacterized protein OS=Bos taurus GN=COASY PE=3 SV=1	10	10	21.4	61.799	562	0	89105	205240	210000	207540	198860	186960	5.3485	5.34744	5.38076	5.32747	5.29855	5.31657	0.0317443	1.10842
1160	E1BFI2	>tr|E1BFI2|E1BFI2_BOVIN Uncharacterized protein OS=Bos taurus GN=DHTKD1 PE=1 SV=2	10	10	14.9	103.11	921	0	85950	150720	187640	164670	213380	151410	5.33284	5.21335	5.33187	5.22698	5.32915	5.22497	0.571483	1.07726
1179	E1BGA1	>tr|E1BGA1|E1BGA1_BOVIN Uncharacterized protein OS=Bos taurus GN=METTL7B PE=4 SV=1	10	10	56.6	27.902	244	0	541920	1017100	1063600	1157300	1185200	698210	6.13253	6.04255	6.08532	6.07381	6.07379	5.8888	0.327028	1.18759
1215	E1BHT5;G3N0A8	>tr|E1BHT5|E1BHT5_BOVIN Uncharacterized protein OS=Bos taurus GN=UBR4 PE=4 SV=1;>tr|G3N0A8|G3N0A8_BOVIN Uncharacterized protein (Fragment) OS=Bos taurus GN=UBR4 PE=4 SV=1	10	10	2.2	572.59	5186	0	73339	200790	234030	195930	163810	129830	5.26393	5.33792	5.42782	5.30247	5.21434	5.15819	0.135242	1.31287
1230	E1BIB4	>tr|E1BIB4|E1BIB4_BOVIN Uncharacterized protein OS=Bos taurus GN=HNRNPL PE=1 SV=2	11	10	21.6	64.075	588	0	138260	327180	324470	293610	348250	230810	5.53929	5.54997	5.56972	5.47814	5.54189	5.40807	0.124299	1.19388
1338	E1BME9	>tr|E1BME9|E1BME9_BOVIN NADH dehydrogenase [ubiquinone] flavoprotein 3, mitochondrial OS=Bos taurus GN=NDUFV3 PE=4 SV=2	10	10	29.5	51.58	481	0	138040	241220	254280	283890	271260	383370	5.5386	5.41759	5.46386	5.46352	5.43339	5.62844	0.643046	0.922359
1375	E1BNF8	>tr|E1BNF8|E1BNF8_BOVIN Uncharacterized protein OS=Bos taurus GN=FGGY PE=4 SV=2	10	10	19.8	59.664	550	0	97798	163350	163840	190150	190340	190080	5.38893	5.2483	5.27296	5.28946	5.27953	5.32375	0.904202	1.01348
1380	E1BNJ1	>tr|E1BNJ1|E1BNJ1_BOVIN Uncharacterized protein OS=Bos taurus GN=STAB1 PE=4 SV=2	10	10	5.3	274.54	2568	0	38488	51968	52143	55111	50315	49928	4.98392	4.75092	4.77574	4.7516	4.7017	4.74316	0.237625	1.27264
1405	E1BP41;E1BP42;F1MYA7;A6QM00	>tr|E1BP41|E1BP41_BOVIN Uncharacterized protein OS=Bos taurus GN=CSAD PE=3 SV=2;>tr|E1BP42|E1BP42_BOVIN Uncharacterized protein (Fragment) OS=Bos taurus GN=CSAD PE=3 SV=2	10	10	20.3	55.165	493	0	109740	276410	314340	301270	298010	381730	5.43896	5.47674	5.55594	5.48932	5.47423	5.62657	0.542945	0.913075
1426	E1BPW1;E1B7M8	>tr|E1BPW1|E1BPW1_BOVIN Oxysterol-binding protein (Fragment) OS=Bos taurus GN=OSBP PE=3 SV=2	10	10	17.3	78.808	692	0	97850	241590	189070	205180	248300	222330	5.38916	5.41826	5.33517	5.3225	5.39498	5.39182	0.760072	1.02588
1467	F1MBX4	>tr|F1MBX4|F1MBX4_BOVIN Uncharacterized protein (Fragment) OS=Bos taurus GN=BAAT PE=4 SV=1	10	10	29	48.97	441	0	127170	236480	207510	290460	252270	244830	5.50298	5.40898	5.37558	5.47345	5.40187	5.43368	0.877086	0.983664
1511	F1MDR7	>tr|F1MDR7|F1MDR7_BOVIN Uncharacterized protein OS=Bos taurus GN=DNAJC13 PE=4 SV=2	10	10	5.4	254.44	2243	0	13406	30265	26369	29884	26805	26638	4.5259	4.51612	4.47964	4.4858	4.42822	4.47032	0.108567	1.11115
1615	Q5EA36;F1MI47;Q2HJ77	>sp|Q5EA36|RBM14_BOVIN RNA-binding protein 14 OS=Bos taurus GN=RBM14 PE=2 SV=1;>tr|F1MI47|F1MI47_BOVIN RNA-binding protein 14 OS=Bos taurus GN=RBM14 PE=4 SV=1	10	10	17.9	69.602	669	0	91700	231490	263820	227940	244110	245580	5.36097	5.39971	5.47985	5.36819	5.38759	5.43501	0.701391	1.03891
1850	Q1JQD1;F1MRH2;F1MEU8	>tr|Q1JQD1|Q1JQD1_BOVIN Cytochrome P450, family 2, subfamily C, polypeptide 18 OS=Bos taurus GN=CYP2C18 PE=2 SV=1;>tr|F1MRH2|F1MRH2_BOVIN Uncharacterized protein OS=Bos taurus GN=CYP2C18 PE=3 SV=2	12	10	28.4	55.559	490	0	180600	750340	402020	749310	546130	607580	5.65531	5.91044	5.66279	5.88503	5.7373	5.82842	0.475783	0.843199
1895	Q2TBK1;F1MTI6	>tr|Q2TBK1|Q2TBK1_BOVIN Cytochrome P450, family 2, subfamily J, polypeptide 2 OS=Bos taurus GN=CYP2J2 PE=2 SV=1;>tr|F1MTI6|F1MTI6_BOVIN Uncharacterized protein OS=Bos taurus GN=LOC521656 PE=3 SV=2	17	10	36.5	57.578	502	0	315850	981510	942620	1712400	1295400	1367300	5.89808	6.02708	6.03288	6.24397	6.1124	6.18068	0.0293716	0.641205
1903	Q2NL38;F1MTT7	>tr|Q2NL38|Q2NL38_BOVIN Dodecenoyl-Coenzyme A delta isomerase (3,2 trans-enoyl-Coenzyme A isomerase) OS=Bos taurus GN=DCI PE=2 SV=1;>tr|F1MTT7|F1MTT7_BOVIN 3,2-trans-enoyl-CoA isomerase, mitochondrial OS=Bos taurus GN=ECI1 PE=4 SV=1	10	10	34.3	33.144	303	0	314190	635730	704790	714710	778970	624440	5.89579	5.83845	5.9066	5.86449	5.89152	5.84031	0.596012	1.03476
2012	F1MXY8;P79110	>tr|F1MXY8|F1MXY8_BOVIN Tricarboxylate transport protein, mitochondrial (Fragment) OS=Bos taurus GN=SLC25A1 PE=3 SV=2;>sp|P79110|TXTP_BOVIN Tricarboxylate transport protein, mitochondrial OS=Bos taurus GN=SLC25A1 PE=2 SV=1	10	10	31.6	34.017	310	0	172280	321270	351280	464920	431810	462890	5.63483	5.54205	5.6042	5.67774	5.63529	5.71029	0.0815587	0.830335
2154	F1N2D3;Q95M47	>tr|F1N2D3|F1N2D3_BOVIN Uncharacterized protein (Fragment) OS=Bos taurus GN=TJP1 PE=4 SV=2	10	10	7	190.4	1712	0	87744	226350	204060	213380	221150	273970	5.34181	5.38996	5.3683	5.33952	5.34469	5.48252	0.672893	0.950123
2248	P46193;I6YIV1;F1N650	>sp|P46193|ANXA1_BOVIN Annexin A1 OS=Bos taurus GN=ANXA1 PE=2 SV=2;>tr|I6YIV1|I6YIV1_BOVIN Annexin OS=Bos taurus PE=2 SV=1;>tr|F1N650|F1N650_BOVIN Annexin OS=Bos taurus GN=ANXA1 PE=1 SV=1	10	10	35	38.951	346	0	290680	737360	698580	541250	824710	661230	5.86201	5.90286	5.90276	5.74376	5.9163	5.86517	0.420633	1.11549
2257	F1N6K7	>tr|F1N6K7|F1N6K7_BOVIN Uncharacterized protein OS=Bos taurus GN=SEC16A PE=4 SV=2	10	10	6.9	246.28	2328	0	78817	172360	170870	177510	187160	166570	5.29522	5.27162	5.29121	5.25959	5.27221	5.26641	0.0707323	1.047
2289	F1N7T2	>tr|F1N7T2|F1N7T2_BOVIN Alpha-mannosidase OS=Bos taurus GN=MAN2A1 PE=3 SV=2	10	10	10	130.59	1145	0	59308	171650	158600	146070	143170	151550	5.17171	5.26983	5.25885	5.17493	5.15585	5.22537	0.267228	1.11707
2339	P26452;F8UZU9;Q862H8;Q862N6	>sp|P26452|RSSA_BOVIN 40S ribosomal protein SA OS=Bos taurus GN=RPSA PE=2 SV=4;>tr|F8UZU9|F8UZU9_BOVIN 40S ribosomal protein SA OS=Bos taurus GN=RPSA PE=2 SV=1;>tr|Q862H8|Q862H8_BOVIN Similar to 40S ribosomal protein SA (P40) (Fragment) OS=Bos taurus PE=2	10	10	44.4	32.884	295	0	201830	378300	368140	379040	419890	346240	5.70358	5.61302	5.62456	5.58905	5.62314	5.58419	0.194347	1.11753
2436	Q2KJ42;G3N361	>tr|Q2KJ42|Q2KJ42_BOVIN Non-POU domain containing, octamer-binding OS=Bos taurus GN=NONO PE=1 SV=1;>tr|G3N361|G3N361_BOVIN Uncharacterized protein (Fragment) OS=Bos taurus GN=NONO PE=1 SV=1	12	10	25.3	54.121	470	0	165440	374700	344340	346670	357570	419420	5.61724	5.60887	5.59553	5.55028	5.55336	5.66747	0.688654	1.03955
2437	G3N3D4;G3MWZ7;E1B905	>tr|G3N3D4|G3N3D4_BOVIN Uncharacterized protein OS=Bos taurus GN=KCTD12 PE=1 SV=1	10	10	46.6	35.722	326	0	132500	452020	547860	229730	629350	366980	5.52081	5.69034	5.79721	5.37158	5.79889	5.60946	0.632925	1.19164
2452	G3X6L7	>tr|G3X6L7|G3X6L7_BOVIN Uncharacterized protein OS=Bos taurus GN=PECR PE=4 SV=1	10	10	44.6	32.881	305	0	232370	624820	585680	781170	629020	593810	5.76478	5.83094	5.82621	5.90311	5.79866	5.81846	0.442256	0.927328
2593	O18736;Q3HUQ6	>tr|O18736|O18736_BOVIN UDP glucuronosyltransferase 1 family, polypeptide A6 OS=Bos taurus GN=UGT1A6 PE=1 SV=1;>tr|Q3HUQ6|Q3HUQ6_BOVIN UDP glycosyltransferase 1 family polypeptide A4 (Fragment) OS=Bos taurus GN=UGT1A4 PE=2 SV=1	15	10	27.6	60.678	529	0	52649	148830	241830	202770	186040	309910	5.11999	5.20787	5.44206	5.31737	5.26961	5.53605	0.404316	0.7626
2595	O18778;G3MZ86	>sp|O18778|PAHX_BOVIN Phytanoyl-CoA dioxygenase, peroxisomal OS=Bos taurus GN=PHYH PE=2 SV=2;>tr|G3MZ86|G3MZ86_BOVIN Uncharacterized protein OS=Bos taurus GN=LOC100300115 PE=4 SV=1	10	10	30	38.77	337	0	132710	362330	311320	385160	382350	399810	5.5215	5.59429	5.55175	5.59601	5.58246	5.64667	0.141854	0.886067
2626	P00435	>sp|P00435|GPX1_BOVIN Glutathione peroxidase 1 OS=Bos taurus GN=GPX1 PE=1 SV=3	10	10	60.5	22.659	205	0	209430	383420	458000	408640	446160	312790	5.71963	5.61886	5.71941	5.62171	5.64949	5.54007	0.154824	1.2084
2627	P00442;Q861T4;F1MNQ4;Q9TS96;A4URH1	>sp|P00442|SODC_BOVIN Superoxide dismutase [Cu-Zn] OS=Bos taurus GN=SOD1 PE=1 SV=2;>tr|Q861T4|Q861T4_BOVIN Superoxide dismutase [Cu-Zn] (Fragment) OS=Bos taurus PE=2 SV=1;>tr|F1MNQ4|F1MNQ4_BOVIN Superoxide dismutase [Cu-Zn] OS=Bos taurus PE=3 SV=2;>tr|Q9TS	10	10	64.5	15.682	152	0	372040	773350	673780	665970	844910	929120	5.96919	5.92356	5.88706	5.83382	5.92681	6.01289	0.972383	1.00484
2697	P13272;G3MXD1	>sp|P13272|UCRI_BOVIN Cytochrome b-c1 complex subunit Rieske, mitochondrial OS=Bos taurus GN=UQCRFS1 PE=1 SV=3;>tr|G3MXD1|G3MXD1_BOVIN Cytochrome b-c1 complex subunit Rieske, mitochondrial OS=Bos taurus GN=UQCRFS1 PE=4 SV=1	10	10	35	29.546	274	0	165310	304050	276640	345260	347660	473270	5.6169	5.51813	5.50046	5.54851	5.54115	5.71993	0.445961	0.874917
2748	P27214;P27214-2;F1MUN7;F1MD66	>sp|P27214|ANX11_BOVIN Annexin A11 OS=Bos taurus GN=ANXA11 PE=1 SV=1;>sp|P27214-2|ANX11_BOVIN Isoform 2 of Annexin A11 OS=Bos taurus GN=ANXA11;>tr|F1MUN7|F1MUN7_BOVIN Annexin OS=Bos taurus GN=ANXA11 PE=3 SV=2;>tr|F1MD66|F1MD66_BOVIN Annexin OS=Bos taurus G	12	10	27.4	54.018	503	0	212570	361870	410680	322980	471340	327400	5.7261	5.59373	5.67205	5.51954	5.67333	5.5599	0.254536	1.20144
2756	P31754	>sp|P31754|UMPS_BOVIN Uridine 5-monophosphate synthase OS=Bos taurus GN=UMPS PE=2 SV=1	10	10	24.6	52.229	480	0	88750	176560	184510	165150	166050	176150	5.34676	5.28207	5.32456	5.22824	5.22024	5.2907	0.0711872	1.1787
2827	P61286;E1BNB4;Q862M1;G3MZ94;G3MYW4	>sp|P61286|PABP1_BOVIN Polyadenylate-binding protein 1 OS=Bos taurus GN=PABPC1 PE=2 SV=1	12	10	20.3	70.67	636	0	185100	395660	380860	378460	456640	427280	5.666	5.6325	5.63931	5.58839	5.65957	5.67553	0.875787	1.01105
2831	P61603	>sp|P61603|CH10_BOVIN 10 kDa heat shock protein, mitochondrial OS=Bos taurus GN=HSPE1 PE=3 SV=2	10	10	77.5	10.932	102	0	540140	1239600	1002800	1132700	995640	1821500	6.1311	6.12846	6.05976	6.06448	5.9981	6.30525	0.874669	0.963452
2863	P79136-2;P79136;P79114;F1N2A1	>sp|P79136-2|CAPZB_BOVIN Isoform Beta-2 of F-actin-capping protein subunit beta OS=Bos taurus GN=CAPZB;>sp|P79136|CAPZB_BOVIN F-actin-capping protein subunit beta OS=Bos taurus GN=CAPZB PE=1 SV=1	11	10	32	30.628	272	0	213520	508750	520330	450420	508760	394790	5.72803	5.74169	5.77482	5.66398	5.70651	5.64118	0.0304525	1.1957
3003	Q0P5I5	>sp|Q0P5I5|HOGA1_BOVIN 4-hydroxy-2-oxoglutarate aldolase, mitochondrial OS=Bos taurus GN=HOGA1 PE=1 SV=1	10	10	37	35.217	327	0	120890	255210	208780	289660	280310	333940	5.48099	5.44208	5.37823	5.47225	5.44764	5.56849	0.259523	0.866244
3081	Q0VCY7	>sp|Q0VCY7|SRSF1_BOVIN Serine/arginine-rich splicing factor 1 OS=Bos taurus GN=SRSF1 PE=2 SV=1	10	10	36.7	27.744	248	0	207220	530150	454930	501260	510350	676720	5.71503	5.75958	5.71649	5.71043	5.70787	5.87523	0.583109	0.924393
3145	Q17R07	>sp|Q17R07|ARFG3_BOVIN ADP-ribosylation factor GTPase-activating protein 3 OS=Bos taurus GN=ARFGAP3 PE=2 SV=1	10	10	26.7	56.766	517	0	89993	218320	228680	219170	217120	225320	5.3528	5.37428	5.41777	5.35115	5.3367	5.39762	0.496757	1.04663
3151	Q1JPA6	>sp|Q1JPA6|ARY1_BOVIN Arylamine N-acetyltransferase 1 OS=Bos taurus GN=NAT1 PE=2 SV=1	10	10	39	34.199	290	0	171670	402110	361750	402030	374160	280620	5.63329	5.63953	5.61695	5.61462	5.57306	5.49294	0.127491	1.17413
3177	Q1LZ83	>sp|Q1LZ83|LACB2_BOVIN Beta-lactamase-like protein 2 OS=Bos taurus GN=LACTB2 PE=2 SV=1	10	10	41	32.682	288	0	167880	518590	458600	596200	608580	711660	5.62359	5.75001	5.71998	5.78576	5.78432	5.89709	0.0799934	0.750706
3183	Q1LZC3	>tr|Q1LZC3|Q1LZC3_BOVIN Nicalin OS=Bos taurus GN=NCLN PE=2 SV=1	10	10	18.5	63.108	562	0	75297	166740	179950	179610	172640	140660	5.27537	5.25722	5.3137	5.2647	5.23714	5.19299	0.131676	1.12328
3191	Q1LZI1	>sp|Q1LZI1|UD3A1_BOVIN UDP-glucuronosyltransferase 3A1 OS=Bos taurus GN=UGT3A1 PE=2 SV=1	10	10	21.6	59.681	523	0	91459	199380	177440	227130	225480	202520	5.35982	5.33486	5.3076	5.36664	5.35311	5.35128	0.2215	0.9486
3246	Q28824;F1N269;Q28824-3	>sp|Q28824|MYLK_BOVIN Myosin light chain kinase, smooth muscle OS=Bos taurus GN=MYLK PE=1 SV=1;>tr|F1N269|F1N269_BOVIN Myosin light chain kinase, smooth muscle OS=Bos taurus GN=MYLK PE=1 SV=2	10	10	9.6	128.82	1176	0	116910	360850	364410	357960	358130	338630	5.46645	5.59251	5.62014	5.5642	5.55404	5.57454	0.928332	0.989555
3262	Q29RK4	>sp|Q29RK4|RD23B_BOVIN UV excision repair protein RAD23 homolog B OS=Bos taurus GN=RAD23B PE=2 SV=1	12	10	33.1	43.117	408	0	32570	106050	107580	122490	105460	151120	4.91141	5.06069	5.09028	5.09847	5.02309	5.22414	0.306562	0.804563
3309	Q2HJH3	>sp|Q2HJH3|CK054_BOVIN Ester hydrolase C11orf54 homolog OS=Bos taurus PE=2 SV=1	10	10	32.1	35.155	315	0	171510	243400	262360	279040	363180	235160	5.63289	5.4215	5.47744	5.45603	5.56012	5.41618	0.686674	1.07936
3425	Q2KJI7;E1BFQ0	>sp|Q2KJI7|AFG32_BOVIN AFG3-like protein 2 OS=Bos taurus GN=AFG3L2 PE=2 SV=1	11	10	14.7	89.387	805	0	76055	231100	200540	214530	206410	190200	5.27972	5.39898	5.36075	5.34185	5.31473	5.32403	0.615276	1.0462
3440	Q2NKY7;E1BKU2	>sp|Q2NKY7|SEPT2_BOVIN Septin-2 OS=Bos taurus GN=SEPT2 PE=2 SV=1;>tr|E1BKU2|E1BKU2_BOVIN Septin-2 OS=Bos taurus GN=SEPT2 PE=3 SV=2	11	10	42.7	41.571	361	0	96131	227850	247400	258930	289670	226120	5.38146	5.39283	5.45194	5.42355	5.4619	5.39916	0.531943	0.956181
3574	Q3MHG7	>sp|Q3MHG7|URIC_BOVIN Uricase OS=Bos taurus GN=UOX PE=2 SV=3	10	10	36.2	35.124	304	0	101380	191610	165990	337260	232750	299660	5.40455	5.3176	5.27863	5.53833	5.36689	5.52145	0.098014	0.721168
3628	Q3SYW6	>sp|Q3SYW6|EIF3C_BOVIN Eukaryotic translation initiation factor 3 subunit C OS=Bos taurus GN=EIF3C PE=2 SV=1	10	10	13.4	105.36	912	0	115660	286270	257840	275200	266090	232810	5.46178	5.49196	5.4699	5.45001	5.42503	5.41182	0.0338289	1.11069
3661	Q3SZA0	>sp|Q3SZA0|CSN4_BOVIN COP9 signalosome complex subunit 4 OS=Bos taurus GN=COPS4 PE=2 SV=1	10	10	30	46.284	406	0	146990	301800	309400	305650	326570	315320	5.56588	5.5149	5.54907	5.49559	5.51398	5.54357	0.280309	1.06064
3706	Q3T047	>tr|Q3T047|Q3T047_BOVIN Cytochrome P450, family 3, subfamily A, polypeptide 5 OS=Bos taurus GN=CYP3A5 PE=2 SV=1	30	10	63	57.234	503	0	881320	1842800	1730100	3070300	2979500	1702500	6.34373	6.30066	6.29662	6.49755	6.47414	6.2759	0.228282	0.790327
3765	Q3T0X5	>sp|Q3T0X5|PSA1_BOVIN Proteasome subunit alpha type-1 OS=Bos taurus GN=PSMA1 PE=1 SV=1	10	10	44.1	29.585	263	0	134800	296720	327640	328440	332060	317780	5.52829	5.50753	5.57394	5.52682	5.52122	5.54694	0.827014	1.01141
3778	Q3T105	>sp|Q3T105|GALE_BOVIN UDP-glucose 4-epimerase OS=Bos taurus GN=GALE PE=2 SV=2	10	10	33.6	38.253	348	0	163240	276720	272720	249490	327480	227280	5.61142	5.47722	5.49426	5.40742	5.51518	5.40138	0.198693	1.21985
3824	Q3ZBH5	>tr|Q3ZBH5|Q3ZBH5_BOVIN Proliferation-associated 2G4, 38kDa OS=Bos taurus GN=PA2G4 PE=1 SV=1	10	10	29.9	43.802	394	0	84623	191200	191420	190610	201140	166120	5.32608	5.31667	5.34053	5.29051	5.3035	5.26524	0.0351357	1.09988
3828	Q3ZBK2	>sp|Q3ZBK2|F213A_BOVIN Redox-regulatory protein FAM213A OS=Bos taurus GN=FAM213A PE=2 SV=1	10	10	41.7	24.355	218	0	189760	271810	354740	296630	328940	259180	5.6768	5.46945	5.60846	5.48258	5.51712	5.45842	0.193578	1.25563
3832	Q3ZBL1	>sp|Q3ZBL1|MTND_BOVIN 1,2-dihydroxy-3-keto-5-methylthiopentene dioxygenase OS=Bos taurus GN=ADI1 PE=2 SV=2	10	10	66.5	21.487	179	0	301840	558440	443170	799370	607740	1199900	5.87837	5.78216	5.70512	5.91311	5.78372	6.12396	0.243822	0.705158
3863	Q3ZC13	>sp|Q3ZC13|AP2M1_BOVIN AP-2 complex subunit mu OS=Bos taurus GN=AP2M1 PE=2 SV=1	10	10	25.5	49.654	435	0	161960	367080	373590	373240	415120	318420	5.608	5.59994	5.63094	5.58235	5.61817	5.54782	0.247943	1.07196
3882	Q3ZCD7	>sp|Q3ZCD7|TECR_BOVIN Very-long-chain enoyl-CoA reductase OS=Bos taurus GN=TECR PE=2 SV=1	10	10	24.4	36.072	308	0	180610	345160	424470	483460	490860	322060	5.65534	5.5732	5.68639	5.69473	5.69096	5.55275	0.898436	0.982117
3899	Q3ZCK9	>sp|Q3ZCK9|PSA4_BOVIN Proteasome subunit alpha type-4 OS=Bos taurus GN=PSMA4 PE=1 SV=1	10	10	43.3	29.483	261	0	167090	392490	405470	388270	437910	316270	5.62155	5.62901	5.6665	5.5995	5.64139	5.54488	0.233474	1.10602
3952	Q58DW5;G3N1F5;G3MYE2	>sp|Q58DW5|RL5_BOVIN 60S ribosomal protein L5 OS=Bos taurus GN=RPL5 PE=2 SV=3;>tr|G3N1F5|G3N1F5_BOVIN 60S ribosomal protein L5 OS=Bos taurus GN=RPL5 PE=1 SV=1;>tr|G3MYE2|G3MYE2_BOVIN Uncharacterized protein (Fragment) OS=Bos taurus PE=3 SV=1	10	10	35.7	34.344	297	0	403960	732570	589390	702610	1075500	848790	6.00493	5.90003	5.82895	5.85708	6.03161	5.97362	0.586375	0.90615
3977	Q5E980;Q32KS8	>sp|Q5E980|CP20A_BOVIN Cytochrome P450 20A1 OS=Bos taurus GN=CYP20A1 PE=2 SV=1;>tr|Q32KS8|Q32KS8_BOVIN CYP20A1 protein OS=Bos taurus GN=CYP20A1 PE=2 SV=1	10	10	22.3	52.673	462	0	109440	291970	232520	250810	288300	208410	5.43777	5.50052	5.42501	5.40971	5.45984	5.36374	0.298052	1.10493
3988	Q5E9B1;B0JYN3	>sp|Q5E9B1|LDHB_BOVIN L-lactate dehydrogenase B chain OS=Bos taurus GN=LDHB PE=2 SV=4;>tr|B0JYN3|B0JYN3_BOVIN L-lactate dehydrogenase OS=Bos taurus GN=LDHB PE=2 SV=1	14	10	42.5	36.723	334	0	733710	986650	871390	951650	1431600	1003100	6.26412	6.02934	5.99876	5.98884	6.15582	6.04616	0.74529	1.08094
4069	Q7SIH1;CON__ENSEMBL:ENSBTAP00000024146;R9QSM8;K4JBR5;K4JBR9;K4JR81;K4JBS4;K4JDS3;K4JBA2;K4JF13	>sp|Q7SIH1|A2MG_BOVIN Alpha-2-macroglobulin OS=Bos taurus GN=A2M PE=1 SV=2;>ENSEMBL:ENSBTAP00000024146 (Bos taurus) similar to alpha-2-macroglobulin isoform 1;>tr|R9QSM8|R9QSM8_BOVIN Alpha-2-macroglobulin OS=Bos taurus GN=A2M PE=2 SV=1;>tr|K4JBR5|K4JBR5_BO	50	10	41.7	167.57	1510	0	1144300	2843400	2405500	2591300	1748600	2081200	6.45714	6.48902	6.43975	6.42388	6.24269	6.36313	0.097716	1.31443
4132	V6F957;Q9TS87	>tr|V6F957|V6F957_BOVIN Transgelin OS=Bos taurus GN=TAGLN PE=3 SV=1;>sp|Q9TS87|TAGL_BOVIN Transgelin OS=Bos taurus GN=TAGLN PE=1 SV=4	10	10	53.2	22.599	201	0	96788	324180	451320	385420	325020	380780	5.38442	5.54597	5.71303	5.5963	5.51191	5.62549	0.780128	0.933054
16	F1MW71;E1BI62;A0JN49;F6Q816;A5D991;G5E6F9	>tr|F1MW71|F1MW71_BOVIN Uncharacterized protein (Fragment) OS=Bos taurus GN=CCBL1 PE=4 SV=2;>tr|E1BI62|E1BI62_BOVIN Uncharacterized protein OS=Bos taurus GN=CCBL1 PE=4 SV=2;>tr|A0JN49|A0JN49_BOVIN Cysteine conjugate-beta lyase;cytoplasmic (Glutamine trans	9	9	29.4	40.348	357	0	113390	274320	235830	294170	281940	279100	5.45317	5.47344	5.43114	5.47896	5.45016	5.49058	0.294556	0.953564
28	Q865A3;A0JNE6	>tr|Q865A3|Q865A3_BOVIN Double stranded RNA-dependent protein kinase OS=Bos taurus GN=PKR PE=2 SV=1;>tr|A0JNE6|A0JNE6_BOVIN Eukaryotic translation initiation factor 2-alpha kinase 2 OS=Bos taurus GN=EIF2AK2 PE=2 SV=1	9	9	18.6	60.215	533	0	96568	244080	195850	156000	220500	164620	5.38343	5.42271	5.35047	5.20349	5.34341	5.2613	0.0637025	1.30658
84	A1L5B7;Q2KJD1	>tr|A1L5B7|A1L5B7_BOVIN SERPINE1 mRNA binding protein 1 OS=Bos taurus GN=SERBP1 PE=1 SV=1	9	9	30.6	42.329	386	0	260890	394030	363460	437530	497770	663910	5.81505	5.63071	5.619	5.65137	5.69703	5.86693	0.611693	0.890861
101	A2VDN8;G3MWI5	>tr|A2VDN8|A2VDN8_BOVIN Coronin OS=Bos taurus GN=CORO1C PE=2 SV=1;>tr|G3MWI5|G3MWI5_BOVIN Coronin OS=Bos taurus GN=CORO1C PE=3 SV=1	9	9	19.4	53.125	474	0	220440	485720	484000	459990	503890	410620	5.74189	5.72157	5.74339	5.67311	5.70234	5.65826	0.0173014	1.14212
167	A4FUC8	>tr|A4FUC8|A4FUC8_BOVIN CARS protein OS=Bos taurus GN=CARS PE=2 SV=1	9	9	13.2	94.132	832	0	2963.2	9609.7	7986.6	7624.4	7816.8	6984.9	3.87036	4.01789	3.96091	3.89257	3.89303	3.88898	0.247144	1.14339
183	A4FUZ1	>tr|A4FUZ1|A4FUZ1_BOVIN Lactoylglutathione lyase OS=Bos taurus GN=GLO1 PE=1 SV=1	9	9	51.1	20.765	184	0	243460	499730	508030	620670	614980	569660	5.78502	5.73392	5.76443	5.80323	5.78886	5.80043	0.0785407	0.919637
299	A5D954;P22292	>tr|A5D954|A5D954_BOVIN Solute carrier family 25 (Mitochondrial carrier;oxoglutarate carrier), member 11 (Fragment) OS=Bos taurus GN=SLC25A11 PE=2 SV=1;>sp|P22292|M2OM_BOVIN Mitochondrial 2-oxoglutarate/malate carrier protein OS=Bos taurus GN=SLC25A11 PE=	9	9	36.3	33.898	311	0	126120	413070	294690	384680	332150	372460	5.49938	5.65121	5.52791	5.59546	5.52133	5.6159	0.757895	0.959261
321	F1MHJ5;A5D9F7;F1MR64;Q2KI35	>tr|F1MHJ5|F1MHJ5_BOVIN Uncharacterized protein (Fragment) OS=Bos taurus GN=SNX6 PE=4 SV=2;>tr|A5D9F7|A5D9F7_BOVIN Sorting nexin 6 (Fragment) OS=Bos taurus GN=SNX6 PE=2 SV=1;>tr|F1MR64|F1MR64_BOVIN Uncharacterized protein (Fragment) OS=Bos taurus GN=SNX6 P	10	9	23.2	44.639	388	0	14631	53292	56196	46676	45138	50910	4.56387	4.76184	4.80825	4.67946	4.65454	4.75162	0.850904	1.0378
322	A5D9G1;Q2KIC1;F1MJP7;G3N337	>tr|A5D9G1|A5D9G1_BOVIN UDP-N-acteylglucosamine pyrophosphorylase 1 OS=Bos taurus GN=UAP1 PE=2 SV=1;>tr|Q2KIC1|Q2KIC1_BOVIN UDP-N-acteylglucosamine pyrophosphorylase 1 OS=Bos taurus GN=UAP1 PE=2 SV=1;>tr|F1MJP7|F1MJP7_BOVIN Uncharacterized protein OS=Bos t	9	9	21.1	58.535	521	0	129850	330180	293050	230610	287400	227410	5.51204	5.55393	5.52549	5.37324	5.45849	5.40163	0.0129248	1.31634
338	A5PJD6	>tr|A5PJD6|A5PJD6_BOVIN ATL3 protein OS=Bos taurus GN=ATL3 PE=1 SV=1	9	9	22.4	60.311	541	0	199050	443830	360770	418830	407170	407880	5.69756	5.6824	5.61578	5.6324	5.60978	5.65535	0.31259	1.07829
470	A6QLA8	>tr|A6QLA8|A6QLA8_BOVIN TRIM25 protein OS=Bos taurus GN=TRIM25 PE=2 SV=1	9	9	14.1	70.603	631	0	44696	82850	79771	82649	93373	87001	5.04886	4.95347	4.96039	4.9276	4.97022	4.98434	0.487178	1.06378
483	A6QLG5	>sp|A6QLG5|RS9_BOVIN 40S ribosomal protein S9 OS=Bos taurus GN=RPS9 PE=2 SV=1	9	9	37.1	22.591	194	0	124500	295580	299250	348910	475240	215810	5.49377	5.50586	5.53458	5.55308	5.67691	5.37889	0.789652	0.9443
537	A6QNT8	>sp|A6QNT8|SC24A_BOVIN Protein transport protein Sec24A OS=Bos taurus GN=SEC24A PE=2 SV=1	11	9	11.5	120.1	1099	0	85938	232420	196800	249160	262720	202200	5.33278	5.40145	5.35257	5.40684	5.41949	5.3506	0.364741	0.933161
546	A6QP05	>sp|A6QP05|DHR12_BOVIN Dehydrogenase/reductase SDR family member 12 OS=Bos taurus GN=DHRS12 PE=2 SV=1	9	9	41	35.065	317	0	57238	174740	117230	173590	164440	195100	5.15628	5.27757	5.12758	5.24989	5.21601	5.33507	0.24086	0.832057
621	Q9GKN8;F1MX63;A6QQQ3	>sp|Q9GKN8|PRELP_BOVIN Prolargin OS=Bos taurus GN=PRELP PE=2 SV=1;>tr|F1MX63|F1MX63_BOVIN Prolargin OS=Bos taurus GN=PRELP PE=4 SV=1;>tr|A6QQQ3|A6QQQ3_BOVIN Proline/arginine-rich end leucine-rich repeat protein OS=Bos taurus GN=PRELP PE=2 SV=1	9	9	23.9	43.682	381	0	126280	261910	485500	400170	382590	277490	5.49993	5.45333	5.74473	5.61261	5.58273	5.48806	0.962744	1.01126
639	A6QR21;Q9N285	>tr|A6QR21|A6QR21_BOVIN Mitochondrial carrier homolog 2 OS=Bos taurus GN=MTCH2 PE=2 SV=1;>sp|Q9N285|MTCH2_BOVIN Mitochondrial carrier homolog 2 OS=Bos taurus GN=MTCH2 PE=2 SV=2	9	9	34.7	33.265	303	0	80447	183040	187710	229340	196510	155610	5.30411	5.29773	5.33203	5.37084	5.29338	5.23685	0.799403	1.02549
661	A7E3D5;Q3ZBG0;E1BD83	>tr|A7E3D5|A7E3D5_BOVIN Proteasome subunit alpha type (Fragment) OS=Bos taurus GN=PSMA7 PE=2 SV=1;>sp|Q3ZBG0|PSA7_BOVIN Proteasome subunit alpha type-7 OS=Bos taurus GN=PSMA7 PE=1 SV=1	9	9	37.6	26.567	237	0	299240	621670	615190	620280	686440	731060	5.87462	5.82874	5.84755	5.80295	5.8366	5.90877	0.980949	1.00199
669	A7E3T7	>tr|A7E3T7|A7E3T7_BOVIN S-adenosylmethionine synthase OS=Bos taurus GN=MAT2A PE=1 SV=1	13	9	42.3	43.69	395	0	128480	271510	288290	297260	361920	210030	5.50743	5.46897	5.51837	5.4835	5.55861	5.3671	0.646968	1.06787
725	A7MBG8	>tr|A7MBG8|A7MBG8_BOVIN RUVBL1 protein OS=Bos taurus GN=RUVBL1 PE=2 SV=1	9	9	27.2	50.153	456	0	48296	109880	87670	91051	97205	111140	5.08251	5.0761	5.0014	4.96965	4.98769	5.09069	0.460977	1.08975
733	A7MBI8	>tr|A7MBI8|A7MBI8_BOVIN NUDT9 protein OS=Bos taurus GN=NUDT9 PE=2 SV=1	9	9	27.2	38.612	349	0	84501	213710	195800	231580	229980	306930	5.32546	5.36501	5.35036	5.37507	5.36169	5.53186	0.245467	0.839595
758	A7YY55	>sp|A7YY55|HACD3_BOVIN Very-long-chain (3R)-3-hydroxyacyl-CoA dehydratase 3 OS=Bos taurus GN=HACD3 PE=2 SV=1	9	9	27.6	43.133	362	0	205250	514240	418580	448440	427620	344980	5.71088	5.74635	5.68032	5.66207	5.63106	5.58261	0.043616	1.22256
771	A7Z055	>tr|A7Z055|A7Z055_BOVIN PLAA protein OS=Bos taurus GN=PLAA PE=2 SV=1	9	9	13.3	87.12	796	0	77481	175010	161130	176730	169290	152150	5.28779	5.27824	5.26572	5.25768	5.22863	5.22709	0.0289213	1.09509
792	A8E652;Q863H6	>tr|A8E652|A8E652_BOVIN CYP2C19 protein OS=Bos taurus GN=CYP2C19 PE=2 SV=1	13	9	27.8	55.81	490	0	121700	427540	460780	775280	459690	567570	5.48389	5.66616	5.72204	5.89982	5.66247	5.79884	0.176688	0.687047
815	Q5E9F7;B0JYL8	>sp|Q5E9F7|COF1_BOVIN Cofilin-1 OS=Bos taurus GN=CFL1 PE=2 SV=3;>tr|B0JYL8|B0JYL8_BOVIN Cofilin 1 (Non-muscle) OS=Bos taurus GN=CFL1 PE=2 SV=1	11	9	55.4	18.518	166	0	331860	764990	731240	712550	867520	747230	5.91955	5.91884	5.92261	5.86318	5.93828	5.91827	0.573771	1.03218
818	Q3SZI4;B0JYM5	>sp|Q3SZI4|1433T_BOVIN 14-3-3 protein theta OS=Bos taurus GN=YWHAQ PE=2 SV=1;>tr|B0JYM5|B0JYM5_BOVIN Tyrosine 3-monooxygenase/tryptophan 5-monooxygenase activation protein, theta polypeptide OS=Bos taurus GN=YWHAQ PE=2 SV=1	14	9	56.7	27.764	245	0	226660	533220	534380	459100	593940	391660	5.75397	5.76209	5.7864	5.67227	5.77374	5.63773	0.157336	1.18279
878	P02584;CON__P02584;E1BHJ0	>sp|P02584|PROF1_BOVIN Profilin-1 OS=Bos taurus GN=PFN1 PE=1 SV=2;>P02584 SWISS-PROT:P02584 (Bos taurus) Profilin-1;>tr|E1BHJ0|E1BHJ0_BOVIN Profilin OS=Bos taurus PE=3 SV=1	9	9	89.3	15.057	140	0	301170	896660	842700	710010	902820	698830	5.87741	5.98781	5.98422	5.86163	5.9556	5.88919	0.355875	1.11602
897	Q05443;CON__Q05443	>sp|Q05443|LUM_BOVIN Lumican OS=Bos taurus GN=LUM PE=1 SV=1;>Q05443 SWISS-PROT:Q05443 (Bos taurus) Lumican precursor	9	9	28.1	38.756	342	0	84641	188190	268920	235390	213720	195280	5.32618	5.30978	5.48817	5.38215	5.32984	5.33547	0.688733	1.06061
919	Q32PI4;F1N4M7;CON__Q32PI4	>tr|Q32PI4|Q32PI4_BOVIN Complement factor I OS=Bos taurus GN=CFI PE=2 SV=1;>tr|F1N4M7|F1N4M7_BOVIN Uncharacterized protein OS=Bos taurus GN=CFI PE=1 SV=2;>Q32PI4 TREMBL:Q32PI4 (Bos taurus) Similar to complement factor I	9	9	14.7	68.932	618	0	60970	101410	162510	194520	188030	130700	5.18371	5.04126	5.26943	5.29933	5.27423	5.16109	0.36786	0.831604
926	Q5GN72;Q3SZR3;CON__Q3SZR3	>tr|Q5GN72|Q5GN72_BOVIN Alpha-1-acid glycoprotein OS=Bos taurus GN=agp PE=2 SV=2;>sp|Q3SZR3|A1AG_BOVIN Alpha-1-acid glycoprotein OS=Bos taurus GN=ORM1 PE=2 SV=1;>Q3SZR3 SWISS-PROT:Q3SZR3 (Bos taurus) Alpha-1-acid glycoprotein precursor	9	9	41.6	23.158	202	0	261340	452870	453000	485950	644020	470540	5.8158	5.69115	5.71464	5.69696	5.8089	5.71741	0.991888	0.998711
929	Q3ZBS7;CON__Q3ZBS7	>tr|Q3ZBS7|Q3ZBS7_BOVIN Uncharacterized protein OS=Bos taurus GN=VTN PE=2 SV=1;>Q3ZBS7 TREMBL:Q3ZBS7 (Bos taurus) Vitronectin	9	9	19.7	53.575	476	0	163580	335440	412770	395960	313550	269930	5.61233	5.5608	5.67425	5.60802	5.49631	5.47607	0.165457	1.22742
939	E3SAZ8;Q3T160;F1MTV9;D3U796;E2CT01;E1BCL3;F1ML96	>tr|E3SAZ8|E3SAZ8_BOVIN Nucleophosmin OS=Bos taurus GN=NPM1 PE=4 SV=1;>sp|Q3T160|NPM_BOVIN Nucleophosmin OS=Bos taurus GN=NPM1 PE=2 SV=1;>tr|F1MTV9|F1MTV9_BOVIN Nucleophosmin OS=Bos taurus GN=NPM1 PE=1 SV=2;>tr|D3U796|D3U796_BOVIN Nucleophosmin OS=Bos taur	9	9	36.9	32.2	290	0	265060	577660	510550	583090	599680	708420	5.82194	5.79685	5.76658	5.7761	5.77792	5.89511	0.643309	0.952241
1016	E1B9X7	>tr|E1B9X7|E1B9X7_BOVIN Uncharacterized protein OS=Bos taurus GN=GYS2 PE=4 SV=1	9	9	16.4	80.792	702	0	96449	208680	159610	352230	353960	358130	5.38289	5.35466	5.26161	5.55719	5.54895	5.59886	0.00408603	0.581728
1027	E1BAR9	>tr|E1BAR9|E1BAR9_BOVIN Uncharacterized protein OS=Bos taurus GN=UGT2B4 PE=3 SV=1	15	9	28.6	60.747	528	0	234180	323900	377930	657930	642900	535250	5.76815	5.54559	5.63596	5.82854	5.80814	5.77337	0.0825603	0.702344
1297	E1BKW5	>tr|E1BKW5|E1BKW5_BOVIN Uncharacterized protein OS=Bos taurus GN=SEC23IP PE=4 SV=2	9	9	11.3	111.63	1004	0	36358	85872	90963	82064	87593	76001	4.9592	4.96903	5.01741	4.92452	4.94247	4.92564	0.0542045	1.12461
1298	E1BKX3	>tr|E1BKX3|E1BKX3_BOVIN Uncharacterized protein OS=Bos taurus GN=MYBBP1A PE=1 SV=1	9	9	7.6	152.04	1353	0	61612	174840	138930	156240	110500	82248	5.18826	5.27782	5.20134	5.20416	5.04336	4.95994	0.11701	1.42338
1424	E1BPV1;A7YY26	>tr|E1BPV1|E1BPV1_BOVIN Uncharacterized protein OS=Bos taurus GN=ARVCF PE=4 SV=2	9	9	14.2	103.86	958	0	10148	29486	25975	26338	24429	24475	4.40498	4.5048	4.4731	4.43095	4.38791	4.43354	0.257402	1.10533
1438	E1BQ37	>tr|E1BQ37|E1BQ37_BOVIN Uncharacterized protein OS=Bos taurus GN=SFPQ PE=1 SV=1	10	9	16	76.248	707	0	184520	532830	469260	478850	492950	593110	5.66464	5.76177	5.72996	5.69056	5.6928	5.81795	0.783054	0.966095
1468	F1MC02;Q6X764	>tr|F1MC02|F1MC02_BOVIN Uncharacterized protein OS=Bos taurus GN=MGLL PE=4 SV=2	9	9	42.5	26.205	240	0	94013	226700	176420	332320	256450	217860	5.37178	5.39063	5.30509	5.53192	5.409	5.38299	0.180483	0.821353
1469	F1MC13	>tr|F1MC13|F1MC13_BOVIN Uncharacterized protein (Fragment) OS=Bos taurus GN=LAMA5 PE=4 SV=2	9	9	3.2	396.07	3656	0	80037	194580	201180	179420	165770	169000	5.30189	5.32428	5.36213	5.26424	5.21951	5.2727	0.0327426	1.19477
1492	Q32S21;F1MD70	>tr|Q32S21|Q32S21_BOVIN FabG-like protein OS=Bos taurus GN=HKE6 PE=2 SV=1;>tr|F1MD70|F1MD70_BOVIN Uncharacterized protein OS=Bos taurus GN=HSD17B8 PE=3 SV=2	9	9	47.9	26.468	259	0	144410	305900	288370	304120	307300	370610	5.55819	5.52076	5.5185	5.49341	5.48756	5.61373	0.984089	1.00211
1522	F1ME82;Q2KIU5	>tr|F1ME82|F1ME82_BOVIN Uncharacterized protein OS=Bos taurus GN=ASGR2 PE=4 SV=1;>tr|Q2KIU5|Q2KIU5_BOVIN Asialoglycoprotein receptor 2 OS=Bos taurus GN=ASGR2 PE=2 SV=1	9	9	31.9	34.629	301	0	190870	650110	635950	630800	731890	438680	5.67933	5.84817	5.86197	5.81026	5.86445	5.68696	0.912014	1.02157
1652	Q0IIF7;F1MJV5	>sp|Q0IIF7|UBP14_BOVIN Ubiquitin carboxyl-terminal hydrolase 14 OS=Bos taurus GN=USP14 PE=2 SV=3;>tr|F1MJV5|F1MJV5_BOVIN Ubiquitin carboxyl-terminal hydrolase OS=Bos taurus GN=USP14 PE=3 SV=2	9	9	22.1	56.012	494	0	40690	112320	94524	110160	112370	101660	5.00808	5.08564	5.03409	5.05239	5.05065	5.05197	0.711158	0.97934
1671	F1MKI1	>tr|F1MKI1|F1MKI1_BOVIN Uncharacterized protein OS=Bos taurus GN=ATP7B PE=3 SV=2	9	9	6.5	160.89	1505	0	43995	94243	99732	105370	114700	92912	5.042	5.00943	5.05738	5.03308	5.05956	5.01289	0.958155	1.00252
1692	Q3T0L9;F1MLE8	>tr|Q3T0L9|Q3T0L9_BOVIN SEC22 vesicle trafficking protein homolog B (S. cerevisiae) OS=Bos taurus GN=SEC22B PE=2 SV=1;>tr|F1MLE8|F1MLE8_BOVIN Uncharacterized protein OS=Bos taurus GN=SEC22B PE=4 SV=1	9	9	40.6	28.727	251	0	133790	243550	230560	236380	265790	201820	5.52502	5.42177	5.42133	5.38398	5.42454	5.34978	0.160836	1.17474
1712	Q0VCV3;F1MM23	>tr|Q0VCV3|Q0VCV3_BOVIN CDK5 regulatory subunit associated protein 3 OS=Bos taurus GN=CDK5RAP3 PE=2 SV=1;>tr|F1MM23|F1MM23_BOVIN Uncharacterized protein OS=Bos taurus GN=CDK5RAP3 PE=4 SV=1	9	9	21.6	56.862	505	0	108070	198930	159720	173860	190790	189070	5.4323	5.33388	5.2619	5.25056	5.28056	5.32144	0.335459	1.14421
1735	F1MMK2;Q5EM56	>tr|F1MMK2|F1MMK2_BOVIN Glucose-6-phosphate 1-dehydrogenase OS=Bos taurus GN=G6PD PE=3 SV=1;>tr|Q5EM56|Q5EM56_BOVIN Glucose-6-phosphate 1-dehydrogenase (Fragment) OS=Bos taurus PE=2 SV=1	9	9	18.4	59.336	515	0	33370	76198	85881	76976	74326	61487	4.92195	4.91713	4.99244	4.89672	4.87114	4.8336	0.0655872	1.19313
1798	F1MPE5;Q3B7N3;F1N074	>tr|F1MPE5|F1MPE5_BOVIN Uncharacterized protein (Fragment) OS=Bos taurus GN=IPO5 PE=1 SV=2	9	9	9.2	125.02	1110	0	71185	165950	157150	133610	147150	109290	5.25098	5.25516	5.25486	5.1362	5.16776	5.0834	0.00721405	1.33213
1803	F1MPK6;O18977	>tr|F1MPK6|F1MPK6_BOVIN Uncharacterized protein (Fragment) OS=Bos taurus GN=TNXB PE=4 SV=2;>tr|O18977|O18977_BOVIN Tenascin-X OS=Bos taurus GN=TN-X PE=2 SV=1	9	9	3.6	439.19	4059	0	16480	38781	53245	49031	39576	36140	4.61555	4.6238	4.78482	4.70084	4.59743	4.60281	0.559467	1.09908
1849	Q2KIW8;F1MRG0	>tr|Q2KIW8|Q2KIW8_BOVIN Glutathione S-transferase kappa 1 OS=Bos taurus GN=GSTK1 PE=2 SV=1;>tr|F1MRG0|F1MRG0_BOVIN Uncharacterized protein OS=Bos taurus GN=GSTK1 PE=4 SV=1	9	9	55.8	25.677	226	0	282380	700780	587540	838760	819400	1012100	5.84943	5.88076	5.82758	5.934	5.9135	6.05004	0.066468	0.770448
1863	F1MS25;P23709	>tr|F1MS25|F1MS25_BOVIN NADH dehydrogenase [ubiquinone] iron-sulfur protein 3, mitochondrial (Fragment) OS=Bos taurus GN=NDUFS3 PE=3 SV=2;>sp|P23709|NDUS3_BOVIN NADH dehydrogenase [ubiquinone] iron-sulfur protein 3, mitochondrial OS=Bos taurus GN=NDUFS3 PE	9	9	42.6	27.902	242	0	115760	286460	253370	349480	327840	398030	5.46215	5.49225	5.4623	5.55379	5.51566	5.64473	0.0663502	0.795866
1917	F1MU34;A7MB81	>tr|F1MU34|F1MU34_BOVIN Uncharacterized protein OS=Bos taurus GN=ERAP1 PE=4 SV=1;>tr|A7MB81|A7MB81_BOVIN ERAP1 protein OS=Bos taurus GN=ERAP1 PE=2 SV=1	9	9	11.5	107.06	942	0	144320	332290	382520	389100	403850	274020	5.55792	5.5567	5.6412	5.60043	5.60622	5.4826	0.674306	1.05242
1984	Q3T067;F1MX05	>sp|Q3T067|SCPDL_BOVIN Saccharopine dehydrogenase-like oxidoreductase OS=Bos taurus GN=SCCPDH PE=2 SV=1;>tr|F1MX05|F1MX05_BOVIN Saccharopine dehydrogenase-like oxidoreductase OS=Bos taurus GN=SCCPDH PE=4 SV=2	9	9	30.3	47.319	429	0	181710	446320	413970	437620	440640	344990	5.65797	5.68483	5.67551	5.65146	5.64408	5.58262	0.114297	1.11357
1995	F1MX87;Q2KIH5;Q1JPD0	>tr|F1MX87|F1MX87_BOVIN Uncharacterized protein OS=Bos taurus GN=C8A PE=4 SV=1;>tr|Q2KIH5|Q2KIH5_BOVIN Complement component 8, alpha polypeptide OS=Bos taurus GN=C8A PE=2 SV=1	9	9	20	66.276	589	0	111510	241740	219430	179630	255540	168680	5.44591	5.41853	5.39984	5.26474	5.40746	5.27188	0.0917264	1.2786
2041	Q3MHP6;F1MYS7	>tr|Q3MHP6|Q3MHP6_BOVIN Eukaryotic translation initiation factor 4B OS=Bos taurus GN=EIF4B PE=2 SV=1;>tr|F1MYS7|F1MYS7_BOVIN Uncharacterized protein OS=Bos taurus GN=EIF4B PE=1 SV=1	9	9	18	68.916	610	0	114180	245960	233590	250520	231610	304060	5.45619	5.42605	5.427	5.40921	5.36476	5.52778	0.962304	1.00577
2058	Q58DR8;F1MZ38	>sp|Q58DR8|SUCA_BOVIN Succinyl-CoA ligase [ADP/GDP-forming] subunit alpha, mitochondrial OS=Bos taurus GN=SUCLG1 PE=2 SV=3;>tr|F1MZ38|F1MZ38_BOVIN Succinyl-CoA ligase [ADP/GDP-forming] subunit alpha, mitochondrial OS=Bos taurus GN=SUCLG1 PE=1 SV=1	9	9	30.9	36.166	346	0	270040	638990	630470	745280	772570	614520	5.83002	5.84068	5.85821	5.88268	5.88794	5.83335	0.263071	0.944017
2147	Q2HJG2;F1N238	>sp|Q2HJG2|PUF60_BOVIN Poly(U)-binding-splicing factor PUF60 OS=Bos taurus GN=PUF60 PE=2 SV=1;>tr|F1N238|F1N238_BOVIN Poly(U)-binding-splicing factor PUF60 OS=Bos taurus GN=PUF60 PE=4 SV=1	9	9	18.7	57.087	530	0	107260	252060	218480	220710	221510	243040	5.42903	5.43669	5.39796	5.35419	5.34539	5.43049	0.205676	1.10799
2198	Q0VCA3;F1N3R4	>sp|Q0VCA3|LETM1_BOVIN LETM1 and EF-hand domain-containing protein 1, mitochondrial OS=Bos taurus GN=LETM1 PE=2 SV=1;>tr|F1N3R4|F1N3R4_BOVIN LETM1 and EF-hand domain-containing protein 1, mitochondrial OS=Bos taurus GN=LETM1 PE=1 SV=1	9	9	13.8	81.817	732	0	111910	165540	204620	207450	201030	109810	5.44746	5.25408	5.36949	5.32728	5.30326	5.08546	0.281891	1.31324
2246	P07106-2;F1N5Z3;P07106;F1MEK6	>sp|P07106-2|ACBD5_BOVIN Isoform 2 of Acyl-CoA-binding domain-containing protein 5 OS=Bos taurus GN=ACBD5;>tr|F1N5Z3|F1N5Z3_BOVIN Acyl-CoA-binding domain-containing protein 5 OS=Bos taurus GN=ACBD5 PE=4 SV=2;>sp|P07106|ACBD5_BOVIN Acyl-CoA-binding domain-c	9	9	20.3	58.352	522	0	82955	185900	172840	238500	197540	291570	5.31744	5.30446	5.29619	5.38785	5.29566	5.50956	0.214898	0.80973
2253	P62157;F1N6C0;F1MLH6;Q862K4;G3MZK7;Q148C2	>sp|P62157|CALM_BOVIN Calmodulin OS=Bos taurus GN=CALM PE=1 SV=2;>tr|F1N6C0|F1N6C0_BOVIN Uncharacterized protein OS=Bos taurus GN=CALM1 PE=4 SV=2;>tr|F1MLH6|F1MLH6_BOVIN Calmodulin OS=Bos taurus GN=CALM PE=4 SV=2	9	9	49	16.837	149	0	259290	683000	577380	955670	919170	1251700	5.81238	5.8696	5.82001	5.99067	5.9634	6.14232	0.0275707	0.633675
2296	Q2TA29;F2Z4D5;Q3MHP2;Q58DW6	>sp|Q2TA29|RB11A_BOVIN Ras-related protein Rab-11A OS=Bos taurus GN=RAB11A PE=2 SV=3;>tr|F2Z4D5|F2Z4D5_BOVIN Ras-related protein Rab-11A OS=Bos taurus GN=RAB11A PE=3 SV=1;>sp|Q3MHP2|RB11B_BOVIN Ras-related protein Rab-11B OS=Bos taurus GN=RAB11B PE=2 SV=3	9	9	42.1	24.469	216	0	242990	520790	499850	486870	495800	543370	5.78418	5.75184	5.75738	5.69778	5.69531	5.77991	0.24576	1.09681
2328	F6R6Q1;Q3ZBF1	>tr|F6R6Q1|F6R6Q1_BOVIN Uncharacterized protein OS=Bos taurus GN=FLAD1 PE=4 SV=1;>tr|Q3ZBF1|Q3ZBF1_BOVIN FAD1 flavin adenine dinucleotide synthetase homolog (S. cerevisiae) OS=Bos taurus GN=FLAD1 PE=2 SV=1	9	9	23.9	54.272	490	0	45720	135720	120980	157060	136450	149250	5.0587	5.16783	5.14126	5.20643	5.13497	5.21873	0.201286	0.862753
2509	G5E5M5;Q17QC0	>tr|G5E5M5|G5E5M5_BOVIN Membrane-associated progesterone receptor component 1 OS=Bos taurus GN=PGRMC1 PE=1 SV=1;>sp|Q17QC0|PGRC1_BOVIN Membrane-associated progesterone receptor component 1 OS=Bos taurus GN=PGRMC1 PE=2 SV=3	10	9	45.9	21.623	194	0	248630	605340	660160	628600	593650	389640	5.79415	5.81718	5.87819	5.80874	5.77353	5.63548	0.196498	1.23194
2512	G5E5P3;E1BPW0	>tr|G5E5P3|G5E5P3_BOVIN Ectonucleoside triphosphate diphosphohydrolase 5 OS=Bos taurus GN=ENTPD5 PE=3 SV=1;>sp|E1BPW0|ENTP5_BOVIN Ectonucleoside triphosphate diphosphohydrolase 5 OS=Bos taurus GN=ENTPD5 PE=3 SV=1	9	9	28.7	47.486	428	0	226700	574620	477130	817300	747950	595150	5.75405	5.79456	5.73718	5.92275	5.87387	5.81944	0.0327519	0.776086
2614	P00125;Q7YRA7	>sp|P00125|CY1_BOVIN Cytochrome c1, heme protein, mitochondrial OS=Bos taurus GN=CYC1 PE=1 SV=2;>tr|Q7YRA7|Q7YRA7_BOVIN Cytochrome c-1 (Fragment) OS=Bos taurus GN=CYC1 PE=4 SV=1	9	9	30.8	35.296	325	0	242420	516240	519650	618980	516490	476360	5.78316	5.74803	5.77426	5.80204	5.71306	5.72275	0.495607	1.05325
2665	P07688;Q003W4	>sp|P07688|CATB_BOVIN Cathepsin B OS=Bos taurus GN=CTSB PE=1 SV=5;>tr|Q003W4|Q003W4_BOVIN Cathepsin B (Fragment) OS=Bos taurus GN=CATB PE=4 SV=1	9	9	41.2	36.661	335	0	191850	259840	360770	286970	372110	288240	5.68156	5.44989	5.61578	5.4682	5.57067	5.50457	0.417293	1.16931
2691	P12234-2;P12234;A6QQ54	>sp|P12234-2|MPCP_BOVIN Isoform B of Phosphate carrier protein, mitochondrial OS=Bos taurus GN=SLC25A3;>sp|P12234|MPCP_BOVIN Phosphate carrier protein, mitochondrial OS=Bos taurus GN=SLC25A3 PE=1 SV=1	9	9	23.3	40.003	361	0	162220	350630	322740	406310	358750	404340	5.6087	5.58003	5.5674	5.61922	5.55479	5.65156	0.496138	0.948098
2699	P13620;Q1JP98;E1BNJ3	>sp|P13620|ATP5H_BOVIN ATP synthase subunit d, mitochondrial OS=Bos taurus GN=ATP5H PE=1 SV=2;>tr|Q1JP98|Q1JP98_BOVIN ATP synthase, H+ transporting, mitochondrial F0 complex, subunit d isoform a (Fragment) OS=Bos taurus GN=ATP5H PE=2 SV=1	9	9	59	18.692	161	0	336270	771400	671940	906880	787740	1156000	5.92528	5.92246	5.88588	5.96792	5.89638	6.10777	0.277977	0.832754
2719	P19803;Q58DT6;Q7M2Q9	>sp|P19803|GDIR1_BOVIN Rho GDP-dissociation inhibitor 1 OS=Bos taurus GN=ARHGDIA PE=1 SV=3;>tr|Q58DT6|Q58DT6_BOVIN Rho GDP dissociation inhibitor (GDI) alpha OS=Bos taurus GN=ARHGDIA PE=1 SV=1	9	9	55.4	23.421	204	0	262310	817200	715960	711770	926800	779740	5.81741	5.94751	5.91343	5.8627	5.96699	5.93677	0.58684	0.934609
2844	P63103;E1BDS9	>sp|P63103|1433Z_BOVIN 14-3-3 protein zeta/delta OS=Bos taurus GN=YWHAZ PE=1 SV=1	14	9	60	27.745	245	0	214370	554190	568520	467890	584260	435250	5.72976	5.77884	5.81329	5.68051	5.76661	5.68356	0.161681	1.15807
2870	P80513	>sp|P80513|MANF_BOVIN Mesencephalic astrocyte-derived neurotrophic factor OS=Bos taurus GN=MANF PE=1 SV=2	9	9	48.6	20.356	179	0	168200	310790	284190	231090	334400	242230	5.62442	5.52765	5.51215	5.37415	5.52427	5.42904	0.116397	1.29495
2872	P81127	>sp|P81127|SNAG_BOVIN Gamma-soluble NSF attachment protein OS=Bos taurus GN=NAPG PE=1 SV=3	9	9	29.2	34.636	312	0	54418	168170	160390	184350	168760	146660	5.13434	5.26093	5.26372	5.27601	5.22727	5.21113	0.713868	0.958356
2900	Q05927;F1MQM4	>sp|Q05927|5NTD_BOVIN 5-nucleotidase OS=Bos taurus GN=NT5E PE=1 SV=2	13	9	31.7	62.965	574	0	99217	307970	279750	266100	343720	231090	5.39518	5.52369	5.50532	5.43541	5.5362	5.4086	0.805926	1.03433
2927	Q08DK4	>sp|Q08DK4|GHC1_BOVIN Mitochondrial glutamate carrier 1 OS=Bos taurus GN=SLC25A22 PE=2 SV=1	9	9	33.5	34.531	322	0	186410	357130	312480	360950	331060	339140	5.66906	5.58801	5.55337	5.56781	5.51991	5.5752	0.2697	1.11988
2947	Q08E01	>tr|Q08E01|Q08E01_BOVIN Adducin 3 (Gamma) OS=Bos taurus GN=ADD3 PE=2 SV=1	9	9	19.3	75.326	674	0	71375	202520	185920	206080	191310	187490	5.25214	5.34165	5.32787	5.3244	5.28174	5.3178	0.981581	0.998252
2969	Q0IIG8	>sp|Q0IIG8|RAB18_BOVIN Ras-related protein Rab-18 OS=Bos taurus GN=RAB18 PE=2 SV=1	9	9	52.9	22.991	206	0	143720	353260	372140	368270	382990	253380	5.55611	5.58328	5.62925	5.57653	5.58319	5.44859	0.334288	1.13095
2980	Q0IIM3	>sp|Q0IIM3|HS105_BOVIN Heat shock protein 105 kDa OS=Bos taurus GN=HSPH1 PE=2 SV=1	9	9	13.7	96.725	859	0	68098	179660	155870	104130	112610	92145	5.23173	5.28963	5.25131	5.02794	5.05158	5.00929	0.000404918	1.69026
3007	Q0P5M8	>sp|Q0P5M8|MPPA_BOVIN Mitochondrial-processing peptidase subunit alpha OS=Bos taurus GN=PMPCA PE=2 SV=1	9	9	17.5	58.134	525	0	15864	29271	30257	34812	40629	32428	4.59901	4.50162	4.53937	4.55209	4.60884	4.55574	0.491232	0.942852
3022	Q1JPK9;Q0V8E5;Q58CQ2;Q862G4	>tr|Q1JPK9|Q1JPK9_BOVIN Actin related protein 2/3 complex subunit 1B (Fragment) OS=Bos taurus GN=ARPC1B PE=2 SV=1;>tr|Q0V8E5|Q0V8E5_BOVIN Actin related protein 2/3 complex subunit 1B (Fragment) OS=Bos taurus GN=ARPC1B PE=2 SV=1;>sp|Q58CQ2|ARC1B_BOVIN Actin	9	9	23.5	40.773	370	0	110340	294280	332860	247940	286250	236660	5.44133	5.50394	5.58081	5.40471	5.45675	5.41894	0.131016	1.20752
3068	Q0VCQ9	>tr|Q0VCQ9|Q0VCQ9_BOVIN Reticulocalbin 2, EF-hand calcium binding domain OS=Bos taurus GN=RCN2 PE=2 SV=1	9	9	41.6	36.909	317	0	88524	172540	160840	147580	155950	211790	5.34566	5.27207	5.26494	5.17939	5.19299	5.37072	0.524606	1.11307
3152	Q1JPB0;G1K1L8	>sp|Q1JPB0|ILEU_BOVIN Leukocyte elastase inhibitor OS=Bos taurus GN=SERPINB1 PE=2 SV=2;>tr|G1K1L8|G1K1L8_BOVIN Leukocyte elastase inhibitor OS=Bos taurus GN=SERPINB1 PE=3 SV=1	10	9	29.7	42.235	377	0	79634	231430	205520	196590	226910	233500	5.29969	5.3996	5.3714	5.30393	5.35585	5.4131	0.987376	0.998321
3200	Q1RML6	>tr|Q1RML6|Q1RML6_BOVIN Uncharacterized protein OS=Bos taurus GN=TRNT1 PE=2 SV=1	9	9	22.8	49.779	434	0	65266	142560	131420	123590	138480	162900	5.21328	5.18918	5.17721	5.10235	5.14139	5.25674	0.608333	1.06267
3260	Q29RK1;Q0QEK4;Q8WMY1	>sp|Q29RK1|CISY_BOVIN Citrate synthase, mitochondrial OS=Bos taurus GN=CS PE=1 SV=1	9	9	19.3	51.772	466	0	177570	334800	355140	342460	340910	327170	5.64797	5.55997	5.60894	5.54497	5.53264	5.55959	0.0876775	1.14787
3296	Q2HJ94;Q58D10;Q7YRL1	>sp|Q2HJ94|DNJA2_BOVIN DnaJ homolog subfamily A member 2 OS=Bos taurus GN=DNAJA2 PE=2 SV=1	9	9	27.4	45.761	412	0	82779	181430	148630	185140	187290	201480	5.31652	5.29389	5.23065	5.27787	5.27251	5.34905	0.613931	0.956188
3325	Q2KHZ9	>sp|Q2KHZ9|GCDH_BOVIN Glutaryl-CoA dehydrogenase, mitochondrial OS=Bos taurus GN=GCDH PE=2 SV=1	9	9	27.2	48.471	438	0	129750	294430	292380	354690	329260	339130	5.5117	5.50416	5.52449	5.56021	5.51754	5.57518	0.109062	0.91722
3428	Q2KJJ2;F6R9F1	>tr|Q2KJJ2|Q2KJJ2_BOVIN Putative uncharacterized protein MGC127055 OS=Bos taurus GN=MGC127055 PE=2 SV=1;>tr|F6R9F1|F6R9F1_BOVIN Uncharacterized protein OS=Bos taurus PE=1 SV=1	21	9	51.8	55.975	500	0	177510	619030	440750	855210	792740	535350	5.64782	5.82689	5.70274	5.94244	5.89913	5.77345	0.117483	0.714732
3475	Q2TBQ3	>sp|Q2TBQ3|GAMT_BOVIN Guanidinoacetate N-methyltransferase OS=Bos taurus GN=GAMT PE=2 SV=1	9	9	54.2	26.61	236	0	256630	622640	677840	769410	868460	816370	5.8079	5.82942	5.88967	5.89652	5.93875	5.9567	0.0433837	0.815968
3554	Q32PF2	>sp|Q32PF2|ACLY_BOVIN ATP-citrate synthase OS=Bos taurus GN=ACLY PE=2 SV=1	9	9	8.2	119.79	1091	0	59391	116280	116780	86955	94990	115970	5.17232	5.10069	5.12591	4.94966	4.97768	5.10916	0.0866881	1.32071
3590	Q3MHW4	>tr|Q3MHW4|Q3MHW4_BOVIN SQRDL protein OS=Bos taurus GN=SQRDL PE=2 SV=1	20	9	50.2	49.885	450	0	403180	1268100	1186000	1231400	1188000	1019900	6.00409	6.13834	6.13263	6.10076	6.07482	6.05337	0.754678	1.03602
3613	Q3SX36;F6PW02;G3N1J1;G3N0F2	>tr|Q3SX36|Q3SX36_BOVIN TFG protein OS=Bos taurus GN=TFG PE=2 SV=1;>tr|F6PW02|F6PW02_BOVIN Uncharacterized protein OS=Bos taurus GN=TFG PE=4 SV=1;>tr|G3N1J1|G3N1J1_BOVIN Uncharacterized protein OS=Bos taurus PE=4 SV=1;>tr|G3N0F2|G3N0F2_BOVIN Uncharacterize	9	9	33.2	43.349	401	0	99948	218410	161740	190780	221840	298220	5.39837	5.37445	5.26736	5.2909	5.34604	5.51935	0.652843	0.914738
3656	Q7M2Y2;Q3SZ90;G3MXM1	>tr|Q7M2Y2|Q7M2Y2_BOVIN Tumor-specific transplantation antigen P198 homolog p23 (Fragment) OS=Bos taurus PE=3 SV=1;>sp|Q3SZ90|RL13A_BOVIN 60S ribosomal protein L13a OS=Bos taurus GN=RPL13A PE=2 SV=3	9	9	41.1	23.45	202	0	58663	67291	60120	101070	218040	62530	5.16696	4.86314	4.83756	5.01499	5.33854	4.84091	0.578027	0.778168
3752	Q3T0S7	>tr|Q3T0S7|Q3T0S7_BOVIN Chromosome 14 open reading frame 166 ortholog OS=Bos taurus GN=C10H14ORF166 PE=2 SV=1	9	9	38.8	28.209	245	0	94218	265680	267700	282460	245280	220220	5.37273	5.45954	5.48619	5.46132	5.38966	5.38767	0.560489	1.06317
3851	Q3ZBV9	>sp|Q3ZBV9|DHR11_BOVIN Dehydrogenase/reductase SDR family member 11 OS=Bos taurus GN=DHRS11 PE=2 SV=1	9	9	45.9	27.81	255	0	136880	255980	211950	211980	215210	195990	5.53494	5.44339	5.38478	5.33666	5.33286	5.33705	0.0530589	1.31476
3887	Q3ZCF0	>sp|Q3ZCF0|DCTN2_BOVIN Dynactin subunit 2 OS=Bos taurus GN=DCTN2 PE=2 SV=1	9	9	28	44.294	403	0	49983	118650	113410	105470	107490	114420	5.09742	5.10945	5.1132	5.03349	5.03137	5.10332	0.103685	1.12365
4023	Q5E9X4	>sp|Q5E9X4|LRC59_BOVIN Leucine-rich repeat-containing protein 59 OS=Bos taurus GN=LRRC59 PE=2 SV=1	9	9	31.7	34.879	306	0	134370	241210	224730	211990	299450	232170	5.5269	5.41758	5.41021	5.33668	5.47632	5.41062	0.473228	1.10583
4059	Q6IE76;Q32KR6	>tr|Q6IE76|Q6IE76_BOVIN FDFT1 protein OS=Bos taurus GN=fdft1 PE=2 SV=1;>sp|Q32KR6|FDFT_BOVIN Squalene synthase OS=Bos taurus GN=FDFT1 PE=2 SV=1	9	9	26.9	48.293	417	0	81385	163200	286840	390510	420040	425180	5.30914	5.2479	5.51618	5.602	5.62329	5.67339	0.0304956	0.530697
4116	Q9BGI1-2;Q9BGI1	>sp|Q9BGI1-2|PRDX5_BOVIN Isoform Cytoplasmic+peroxisomal of Peroxiredoxin-5, mitochondrial OS=Bos taurus GN=PRDX5;>sp|Q9BGI1|PRDX5_BOVIN Peroxiredoxin-5, mitochondrial OS=Bos taurus GN=PRDX5 PE=2 SV=2	9	9	73.5	17.362	162	0	272250	696360	681480	760820	853080	726830	5.83356	5.87802	5.892	5.89165	5.93099	5.90625	0.117938	0.908301
253	A5D7A0;Q17QM6	>sp|A5D7A0|EFHD2_BOVIN EF-hand domain-containing protein D2 OS=Bos taurus GN=EFHD2 PE=2 SV=1	8	8	37.2	26.918	242	0	103460	310220	341490	256010	370580	483970	5.41337	5.52685	5.59192	5.41862	5.56888	5.72964	0.584617	0.867628
265	F6Q087;A5D7D4;A7YWL9	>tr|F6Q087|F6Q087_BOVIN G1 to S phase transition 1 OS=Bos taurus GN=GSPT1 PE=4 SV=1;>tr|A5D7D4|A5D7D4_BOVIN GSPT1 protein OS=Bos taurus GN=GSPT1 PE=2 SV=1;>tr|A7YWL9|A7YWL9_BOVIN GSPT1 protein OS=Bos taurus GN=GSPT1 PE=2 SV=1	8	8	11.2	66.015	605	0	71054	147300	139400	125010	147560	134240	5.25018	5.20338	5.20281	5.10731	5.16897	5.1727	0.0587605	1.17255
288	P43033;A5D7P3;Q864B6;Q864B7	>sp|P43033|LIS1_BOVIN Platelet-activating factor acetylhydrolase IB subunit alpha OS=Bos taurus GN=PAFAH1B1 PE=1 SV=2;>tr|A5D7P3|A5D7P3_BOVIN Platelet-activating factor acetylhydrolase IB subunit alpha OS=Bos taurus GN=PAFAH1B1 PE=2 SV=1	8	8	19.8	46.612	410	0	91305	226730	268660	226030	251620	175770	5.35909	5.39069	5.48775	5.36453	5.40075	5.28976	0.296066	1.15035
304	A5D980;Q45KX7	>tr|A5D980|A5D980_BOVIN Tyrosine-protein phosphatase non-receptor type OS=Bos taurus GN=PTPN6 PE=2 SV=1	8	8	17.4	67.388	593	0	18745	45349	43149	35746	53936	50459	4.67148	4.69175	4.69352	4.56359	4.73188	4.74776	0.943114	1.01043
306	Q0P5K3;A5D987	>sp|Q0P5K3|UBE2N_BOVIN Ubiquitin-conjugating enzyme E2 N OS=Bos taurus GN=UBE2N PE=2 SV=1;>tr|A5D987|A5D987_BOVIN Ubiquitin-conjugating enzyme E2N-like OS=Bos taurus GN=UBE2N PE=2 SV=1	8	8	57.9	17.138	152	0	91638	189540	180720	167760	183610	192470	5.36067	5.31288	5.31555	5.23505	5.2639	5.32918	0.167515	1.13151
334	Q32LL2;A5PJA6	>sp|Q32LL2|STML2_BOVIN Stomatin-like protein 2, mitochondrial OS=Bos taurus GN=STOML2 PE=2 SV=1;>tr|A5PJA6|A5PJA6_BOVIN Stomatin (EPB72)-like 2 OS=Bos taurus GN=STOML2 PE=2 SV=1	8	8	31.2	38.733	356	0	172440	364680	349390	405860	358760	475840	5.63523	5.59709	5.60186	5.61874	5.5548	5.72228	0.703555	0.953791
353	A5PJN2	>sp|A5PJN2|ERO1A_BOVIN ERO1-like protein alpha OS=Bos taurus GN=ERO1L PE=2 SV=1	9	8	24.1	54.296	468	0	92419	287050	273600	229890	246650	202070	5.36436	5.49314	5.49566	5.37189	5.39208	5.35032	0.151538	1.20122
385	A5PK55;F6QTA8;F1MC75;A6QLQ6	>tr|A5PK55|A5PK55_BOVIN PARVA protein OS=Bos taurus GN=PARVA PE=2 SV=1;>tr|F6QTA8|F6QTA8_BOVIN Uncharacterized protein OS=Bos taurus GN=PARVA PE=1 SV=1	8	8	23.4	42.257	372	0	126450	293460	265760	306060	281650	256250	5.50051	5.50273	5.48304	5.49617	5.44971	5.45348	0.147233	1.06899
460	F1N3Z3;A6H7I2	>tr|F1N3Z3|F1N3Z3_BOVIN Uncharacterized protein OS=Bos taurus GN=LLGL2 PE=4 SV=2;>tr|A6H7I2|A6H7I2_BOVIN LLGL2 protein OS=Bos taurus GN=LLGL2 PE=2 SV=1	8	8	8.9	113.62	1018	0	28490	61411	50145	61359	61029	53134	4.85329	4.82343	4.75877	4.79824	4.78554	4.77019	0.402525	1.06457
554	A6QP73;F1N5H8	>tr|A6QP73|A6QP73_BOVIN DDX31 protein OS=Bos taurus GN=DDX31 PE=2 SV=1;>tr|F1N5H8|F1N5H8_BOVIN Uncharacterized protein OS=Bos taurus GN=DDX31 PE=3 SV=1	8	8	10.6	80.853	734	0	97787	239290	248810	246300	243010	175810	5.38888	5.41411	5.45441	5.40183	5.38562	5.28986	0.206075	1.14823
601	F1N7W0;A6QQ52	>tr|F1N7W0|F1N7W0_BOVIN Uncharacterized protein OS=Bos taurus GN=MGC152281 PE=4 SV=1;>tr|A6QQ52|A6QQ52_BOVIN MGC152281 protein OS=Bos taurus GN=MGC152281 PE=2 SV=1	9	8	31.5	36.196	330	0	140890	265220	267960	320090	348520	256630	5.54748	5.45879	5.48662	5.51564	5.54223	5.45412	0.871552	0.985447
634	A6QR01	>tr|A6QR01|A6QR01_BOVIN LRRC47 protein OS=Bos taurus GN=LRRC47 PE=2 SV=1	8	8	18.8	63.635	581	0	58357	114230	104500	126910	135400	152750	5.16469	5.09296	5.07766	5.11386	5.13162	5.2288	0.358345	0.898828
656	Q95140;F1MDN4;A7E336;Q862I9;Q862E2;Q862M5	>sp|Q95140|RLA0_BOVIN 60S acidic ribosomal protein P0 OS=Bos taurus GN=RPLP0 PE=2 SV=3;>tr|F1MDN4|F1MDN4_BOVIN 60S acidic ribosomal protein P0 OS=Bos taurus GN=RPLP0 PE=1 SV=1;>tr|A7E336|A7E336_BOVIN RPLP0 protein OS=Bos taurus GN=RPLP0 PE=2 SV=1;>tr|Q862I	11	8	39.9	34.37	318	0	365070	669870	610050	656060	744270	630650	5.96097	5.86117	5.84391	5.82731	5.87173	5.84461	0.351283	1.0985
718	F1MXS3;A7MBE9	>tr|F1MXS3|F1MXS3_BOVIN Uncharacterized protein OS=Bos taurus GN=LOC518623 PE=4 SV=1;>tr|A7MBE9|A7MBE9_BOVIN MGC179454 protein OS=Bos taurus GN=MGC179454 PE=2 SV=1	9	8	36.6	33.352	295	0	32894	91695	126640	200290	170320	143860	4.91571	4.99753	5.16112	5.31202	5.23127	5.20276	0.0475171	0.597177
754	A7YY28	>sp|A7YY28|ABHEB_BOVIN Alpha/beta hydrolase domain-containing protein 14B OS=Bos taurus GN=ABHD14B PE=2 SV=1	8	8	48.6	22.455	210	0	247020	360750	481380	380840	539070	388230	5.79133	5.59239	5.74103	5.59111	5.73165	5.63391	0.484313	1.1377
767	A7Z035	>sp|A7Z035|EPN4_BOVIN Clathrin interactor 1 OS=Bos taurus GN=CLINT1 PE=2 SV=1	8	8	14.3	70.521	643	0	40563	112270	108000	101410	103500	121840	5.00673	5.08545	5.09197	5.01645	5.01494	5.13061	0.883024	1.01715
784	A8E4P2	>tr|A8E4P2|A8E4P2_BOVIN FARSB protein OS=Bos taurus GN=FARSB PE=2 SV=1	8	8	16.3	66.339	589	0	68185	139700	129070	125870	137950	128530	5.23228	5.18038	5.16937	5.11029	5.13972	5.15382	0.0630133	1.14657
786	A8E4Q5	>tr|A8E4Q5|A8E4Q5_BOVIN GAS2 protein OS=Bos taurus GN=GAS2 PE=2 SV=1	8	8	34.5	34.859	313	0	46976	104100	94926	115000	117290	107710	5.07047	5.05263	5.03593	5.07106	5.06926	5.07707	0.130511	0.956195
814	Q58CP9;G3X721;B0JYL7;E1BET0	>sp|Q58CP9|STIM1_BOVIN Stromal interaction molecule 1 OS=Bos taurus GN=STIM1 PE=2 SV=1;>tr|G3X721|G3X721_BOVIN Stromal interaction molecule 1 OS=Bos taurus GN=STIM1 PE=1 SV=1;>tr|B0JYL7|B0JYL7_BOVIN Stromal interaction molecule 1 OS=Bos taurus GN=STIM1 PE=	8	8	12.9	77.15	683	0	107650	245460	269030	244440	235500	229260	5.43061	5.42516	5.48835	5.39854	5.37199	5.40515	0.0679784	1.13801
884	CON__P13645;P06394;A6QNZ7;CON__P02535-1;CON__Q7Z3Y7;Q0P5J4;CON__Q7Z3Z0;CON__Q7Z3Y8;Q0P5J6	>P13645 SWISS-PROT:P13645 Tax_Id=9606 Gene_Symbol=KRT10 Keratin, type I cytoskeletal 10;>sp|P06394|K1C10_BOVIN Keratin, type I cytoskeletal 10 OS=Bos taurus GN=KRT10 PE=3 SV=1;>tr|A6QNZ7|A6QNZ7_BOVIN Keratin 10 (Epidermolytic hyperkeratosis;keratosis palm	14	8	29.3	59.51	593	0	592460	283840	264840	451530	346520	286030	6.17125	5.48826	5.48153	5.66505	5.53973	5.50123	0.569136	1.3964
950	E1B717	>tr|E1B717|E1B717_BOVIN Uncharacterized protein OS=Bos taurus GN=ARMC10 PE=4 SV=1	8	8	38.4	33.644	307	0	121280	424670	325270	388260	388040	368420	5.48239	5.66323	5.57079	5.59949	5.58888	5.61116	0.626279	0.938195
961	E1B7E3	>tr|E1B7E3|E1B7E3_BOVIN Uncharacterized protein OS=Bos taurus GN=GOLGA4 PE=4 SV=2	8	8	4.1	259.18	2229	0	3531.5	8146	6113.1	7898.9	9689.6	7774.8	3.94656	3.94613	3.84481	3.90793	3.98631	3.93551	0.493888	0.931644
997	E1B8Z4	>tr|E1B8Z4|E1B8Z4_BOVIN Signal transducer and activator of transcription OS=Bos taurus GN=STAT2 PE=3 SV=1	8	8	9.8	98.537	859	0	25247	74517	58087	53360	69286	53017	4.80081	4.90744	4.82262	4.73758	4.84065	4.76923	0.242104	1.15116
1000	E1B970	>tr|E1B970|E1B970_BOVIN Uncharacterized protein OS=Bos taurus GN=GOLGA3 PE=4 SV=1	8	8	9	167.46	1496	0	20927	57807	50081	54452	65241	57622	4.7193	4.79716	4.75822	4.74638	4.81452	4.80541	0.38038	0.932087
1009	E1B9K8;P50227	>tr|E1B9K8|E1B9K8_BOVIN Sulfotransferase OS=Bos taurus GN=SULT1A1 PE=1 SV=1;>sp|P50227|ST1A1_BOVIN Sulfotransferase 1A1 OS=Bos taurus GN=SULT1A1 PE=1 SV=2	8	8	38.4	33.987	294	0	270770	924520	627190	883310	987470	844820	5.8312	6.0011	5.85594	5.95648	5.99452	5.97158	0.222506	0.835385
1075	E1BCS3;F1N3X0;A6QQB6	>tr|E1BCS3|E1BCS3_BOVIN Hexokinase OS=Bos taurus GN=HK3 PE=1 SV=1	8	8	11	99.618	924	0	22804	43369	52008	30447	38724	33443	4.75661	4.67236	4.77462	4.49391	4.58798	4.56912	0.0124589	1.52825
1178	E1BG76	>tr|E1BG76|E1BG76_BOVIN Uncharacterized protein OS=Bos taurus GN=SCFD1 PE=4 SV=2	8	8	18.3	72.406	641	0	100520	249150	200200	222470	255300	208820	5.40085	5.43164	5.36001	5.35764	5.40705	5.36459	0.460896	1.04972
1220	E1BHZ6	>tr|E1BHZ6|E1BHZ6_BOVIN Uncharacterized protein OS=Bos taurus GN=GLS2 PE=3 SV=2	8	8	22.3	63.507	574	0	52176	72017	88218	110600	89183	82712	5.11607	4.89262	5.0041	5.05412	4.95028	4.96239	0.842543	1.03594
1233	E1BIE7	>tr|E1BIE7|E1BIE7_BOVIN Uncharacterized protein OS=Bos taurus GN=PGAM5 PE=4 SV=1	8	8	34.6	32.006	289	0	137780	205000	238330	221930	297900	177090	5.53778	5.34694	5.43572	5.35658	5.47407	5.29301	0.439564	1.16304
1236	E1BIG6	>tr|E1BIG6|E1BIG6_BOVIN Uncharacterized protein OS=Bos taurus GN=TFRC PE=4 SV=2	8	8	10	83.166	748	0	5453.6	12451	21057	18416	16627	10803	4.13528	4.13039	4.38194	4.27556	4.22081	4.07836	0.823035	1.05753
1302	E1BKZ1	>tr|E1BKZ1|E1BKZ1_BOVIN Uncharacterized protein (Fragment) OS=Bos taurus GN=GSR PE=4 SV=2	8	8	31	46.238	420	0	97201	222560	200500	238060	218040	205680	5.38627	5.38263	5.36066	5.38705	5.33854	5.35801	0.398059	1.03591
1320	E1BLT5;G3X771;Q65A17	>tr|E1BLT5|E1BLT5_BOVIN Uncharacterized protein OS=Bos taurus GN=ABCB4 PE=3 SV=2	11	8	10.6	140.38	1275	0	19036	42196	34214	61190	50956	47768	4.67817	4.66045	4.59275	4.79705	4.7072	4.72395	0.059497	0.796263
1323	E1BLZ8	>tr|E1BLZ8|E1BLZ8_BOVIN Uncharacterized protein (Fragment) OS=Bos taurus GN=EIF3F PE=3 SV=2	8	8	22.7	40.188	384	0	94018	248320	253740	240430	237600	236070	5.37181	5.43019	5.46293	5.39135	5.37585	5.41786	0.415452	1.06322
1361	E1BN59	>tr|E1BN59|E1BN59_BOVIN Kynurenine 3-monooxygenase OS=Bos taurus GN=KMO PE=3 SV=2	8	8	18.5	55.054	480	0	189500	405400	199590	757250	195610	517780	5.67621	5.64307	5.35868	5.8896	5.29139	5.75896	0.695709	0.817843
1374	E1BNE7;A1L578	>tr|E1BNE7|E1BNE7_BOVIN Uncharacterized protein OS=Bos taurus GN=PTRF PE=1 SV=1;>tr|A1L578|A1L578_BOVIN Polymerase I and transcript release factor OS=Bos taurus GN=PTRF PE=1 SV=1	8	8	22.1	43.464	390	0	137770	367490	359120	368030	328430	428520	5.53775	5.60043	5.61378	5.57625	5.51644	5.67679	0.916528	0.986643
1390	E1BNQ9	>tr|E1BNQ9|E1BNQ9_BOVIN Uncharacterized protein OS=Bos taurus GN=HNRNPUL2 PE=1 SV=1	8	8	12.4	85.191	749	0	116710	284340	260390	285430	287620	256990	5.4657	5.48902	5.47417	5.46586	5.45882	5.45473	0.0942806	1.03871
1430	E1BPY3	>tr|E1BPY3|E1BPY3_BOVIN O-phosphoseryl-tRNA(Sec) selenium transferase OS=Bos taurus GN=SEPSECS PE=3 SV=1	8	8	16.5	55.909	504	0	62313	195220	199700	201630	190510	153960	5.19317	5.32571	5.35892	5.31492	5.27992	5.23222	0.777742	1.03971
1437	E1BQ32	>tr|E1BQ32|E1BQ32_BOVIN Uncharacterized protein OS=Bos taurus GN=CRK PE=4 SV=1	9	8	44.7	33.83	304	0	90917	203670	188890	234070	231540	295250	5.35724	5.34411	5.33475	5.37971	5.36463	5.51501	0.19791	0.842526
1441	E3W9A2	>tr|E3W9A2|E3W9A2_BOVIN Uncharacterized protein OS=Bos taurus GN=CLIP1 PE=1 SV=2	8	8	6.4	160.62	1427	0	3808.5	10118	8556.9	10960	10409	12702	3.97935	4.04028	3.99086	4.05018	4.01741	4.14869	0.191187	0.853893
1474	F1MC86;Q2T9U0	>tr|F1MC86|F1MC86_BOVIN Uncharacterized protein (Fragment) OS=Bos taurus GN=GMPS PE=4 SV=2;>tr|Q2T9U0|Q2T9U0_BOVIN GMPS protein (Fragment) OS=Bos taurus GN=GMPS PE=2 SV=1	8	8	15.1	76.854	694	0	56474	79652	75116	71287	69393	64632	5.15044	4.93638	4.93428	4.86338	4.84132	4.85526	0.0996434	1.42467
1510	Q0VCY9;F1MDR5	>tr|Q0VCY9|Q0VCY9_BOVIN CTAGE family, member 5 OS=Bos taurus GN=CTAGE5 PE=2 SV=1;>tr|F1MDR5|F1MDR5_BOVIN Uncharacterized protein OS=Bos taurus GN=CTAGE5 PE=4 SV=1	8	8	11.7	92.305	810	0	88074	187610	181910	168790	165410	144630	5.34344	5.30844	5.3184	5.23771	5.21856	5.20508	0.0018563	1.26758
1565	F1MG56;F1MY94;Q5E9Q7	>tr|F1MG56|F1MG56_BOVIN Serine/threonine-protein phosphatase 2A 55 kDa regulatory subunit B OS=Bos taurus GN=PPP2R2A PE=3 SV=2	8	8	23.2	53.009	457	0	43837	98949	105500	96809	90768	84270	5.04044	5.03059	5.0818	4.99628	4.95793	4.97049	0.0170362	1.19136
1586	G3N1R7;G5E6P7;F1MH61	>tr|G3N1R7|G3N1R7_BOVIN Uncharacterized protein OS=Bos taurus GN=FAM98B PE=4 SV=1;>tr|G5E6P7|G5E6P7_BOVIN Uncharacterized protein (Fragment) OS=Bos taurus GN=FAM98B PE=4 SV=1;>tr|F1MH61|F1MH61_BOVIN Uncharacterized protein OS=Bos taurus GN=FAM98B PE=4 SV=2	8	8	32.9	37.232	331	0	138410	335080	260320	313610	340840	364380	5.53976	5.56033	5.47405	5.50675	5.53255	5.60637	0.579543	0.946579
1589	F1MHC2;Q2NL10	>tr|F1MHC2|F1MHC2_BOVIN Uncharacterized protein OS=Bos taurus GN=STXBP2 PE=4 SV=1;>tr|Q2NL10|Q2NL10_BOVIN Syntaxin binding protein 2 OS=Bos taurus GN=STXBP2 PE=2 SV=1	9	8	20.7	66.356	593	0	44304	81122	96151	92334	82349	63939	5.04504	4.94432	5.0415	4.97573	4.91566	4.85058	0.120469	1.24824
1600	F1MHR6	>tr|F1MHR6|F1MHR6_BOVIN Uncharacterized protein (Fragment) OS=Bos taurus GN=KHSRP PE=1 SV=2	11	8	16.2	73.523	708	0	137670	351540	333060	310290	311440	359880	5.53744	5.58116	5.58107	5.50213	5.49337	5.60097	0.410352	1.08243
1625	Q2KIY5;F1MIH9	>sp|Q2KIY5|PLBL2_BOVIN Putative phospholipase B-like 2 OS=Bos taurus GN=PLBD2 PE=2 SV=1;>tr|F1MIH9|F1MIH9_BOVIN Putative phospholipase B-like 2 OS=Bos taurus GN=PLBD2 PE=4 SV=2	8	8	15.3	65.692	589	0	112080	284390	243110	291430	325590	261520	5.44812	5.4891	5.44435	5.4749	5.51267	5.46232	0.33581	0.948914
1636	Q0VCX1;F1MJ12	>sp|Q0VCX1|C1S_BOVIN Complement C1s subcomponent OS=Bos taurus GN=C1S PE=2 SV=2;>tr|F1MJ12|F1MJ12_BOVIN Complement C1s subcomponent OS=Bos taurus GN=C1S PE=3 SV=1	8	8	11.8	76.608	689	0	30639	100410	98492	77498	94567	76140	4.88487	5.03696	5.05195	4.89966	4.97574	4.92643	0.37776	1.14108
1640	F1MJ80;A7E362;C5H4R1;G8XUV2	>tr|F1MJ80|F1MJ80_BOVIN Uncharacterized protein OS=Bos taurus GN=NAMPT PE=4 SV=1;>tr|A7E362|A7E362_BOVIN NAMPT protein (Fragment) OS=Bos taurus GN=NAMPT PE=2 SV=1	8	8	19.3	55.414	491	0	130780	244530	222040	279080	254650	292430	5.51514	5.42351	5.40498	5.45609	5.40594	5.51084	0.841069	0.977807
1658	Q56JZ1;F1MK30;Q3SZG7	>sp|Q56JZ1|RL13_BOVIN 60S ribosomal protein L13 OS=Bos taurus GN=RPL13 PE=2 SV=3;>tr|F1MK30|F1MK30_BOVIN 60S ribosomal protein L13 OS=Bos taurus GN=RPL13 PE=1 SV=1;>tr|Q3SZG7|Q3SZG7_BOVIN 60S ribosomal protein L13 OS=Bos taurus GN=RPL13 PE=2 SV=1	8	8	36.5	24.291	211	0	87723	118910	141280	212630	466640	130360	5.34171	5.1104	5.20863	5.33799	5.66898	5.15996	0.360395	0.678063
1673	F1MKS3	>tr|F1MKS3|F1MKS3_BOVIN Uncharacterized protein (Fragment) OS=Bos taurus GN=TXNDC5 PE=1 SV=2	8	8	43.2	28.673	257	0	138710	286600	219250	268670	269340	292960	5.5407	5.49246	5.39948	5.43958	5.4303	5.51163	0.74431	1.04002
1686	Q3T046;F1MLA4	>sp|Q3T046|BDH2_BOVIN 3-hydroxybutyrate dehydrogenase type 2 OS=Bos taurus GN=BDH2 PE=2 SV=1;>tr|F1MLA4|F1MLA4_BOVIN 3-hydroxybutyrate dehydrogenase type 2 OS=Bos taurus GN=BDH2 PE=4 SV=1	8	8	40	26.661	245	0	157650	379840	393660	402850	461870	304440	5.59629	5.61478	5.65367	5.61551	5.66452	5.52832	0.686394	1.04423
1718	F1MM59;A6QLX2;Q25BC4;G3MX53	>tr|F1MM59|F1MM59_BOVIN Uncharacterized protein OS=Bos taurus GN=FBL PE=3 SV=2;>tr|A6QLX2|A6QLX2_BOVIN FBL protein (Fragment) OS=Bos taurus GN=FBL PE=2 SV=1;>tr|Q25BC4|Q25BC4_BOVIN Fibrillarin (Fragment) OS=Bos taurus GN=FBL PE=2 SV=1	8	8	31.4	33.962	322	0	8485.9	12935	15483	15167	14472	13146	4.32729	4.14695	4.2484	4.19126	4.16053	4.16361	0.263192	1.17241
1720	F1MM83;Q2TBQ8	>tr|F1MM83|F1MM83_BOVIN 6-phosphogluconolactonase OS=Bos taurus GN=PGLS PE=4 SV=1;>sp|Q2TBQ8|6PGL_BOVIN 6-phosphogluconolactonase OS=Bos taurus GN=PGLS PE=2 SV=1	8	8	44.2	27.531	258	0	84970	249010	227590	263280	271460	272260	5.32786	5.4314	5.4157	5.43078	5.43371	5.4798	0.191142	0.878126
1737	F1MMK9;P00978;CON__P00978	>tr|F1MMK9|F1MMK9_BOVIN Protein AMBP OS=Bos taurus GN=AMBP PE=4 SV=2;>sp|P00978|AMBP_BOVIN Protein AMBP OS=Bos taurus GN=AMBP PE=1 SV=2;>P00978 SWISS-PROT:P00978 (Bos taurus) AMBP protein precursor	8	8	24.7	39.293	352	0	123120	301470	375680	350690	308270	336360	5.48892	5.51443	5.63336	5.55529	5.48893	5.57162	0.898453	1.01615
1752	Q3T0R4;F1MN23	>sp|Q3T0R4|DRS7B_BOVIN Dehydrogenase/reductase SDR family member 7B OS=Bos taurus GN=DHRS7B PE=2 SV=1;>tr|F1MN23|F1MN23_BOVIN Dehydrogenase/reductase SDR family member 7B OS=Bos taurus GN=DHRS7B PE=3 SV=1	8	8	29.2	35.031	325	0	93307	230360	241680	241980	225390	180200	5.36851	5.39759	5.44179	5.39414	5.35293	5.30057	0.195997	1.13088
1792	F1MP67;G3MZY1	>tr|F1MP67|F1MP67_BOVIN Uncharacterized protein OS=Bos taurus GN=LOC522146 PE=3 SV=2;>tr|G3MZY1|G3MZY1_BOVIN Uncharacterized protein (Fragment) OS=Bos taurus PE=3 SV=1	13	8	36.3	55.853	490	0	461230	657740	691810	1014100	973310	541610	6.06251	5.85324	5.89853	6.01645	5.98825	5.7785	0.921185	1.02414
1806	F1MPR3;Q5MA64	>tr|F1MPR3|F1MPR3_BOVIN Calcium-transporting ATPase OS=Bos taurus GN=ATP2A2 PE=3 SV=2	14	8	18.1	111.93	1015	0	145200	327920	292060	267970	321650	216550	5.56056	5.55095	5.52402	5.43845	5.50738	5.38037	0.0545545	1.26797
1939	F1MV07	>tr|F1MV07|F1MV07_BOVIN Uncharacterized protein OS=Bos taurus GN=SEC24D PE=4 SV=2	8	8	8	112.46	1032	0	38741	78391	66204	67357	92885	66415	4.98677	4.92945	4.87943	4.83875	4.96795	4.86708	0.462013	1.09805
1941	F1MV66;Q5MYT8;Q3T0B0	>tr|F1MV66|F1MV66_BOVIN Uncharacterized protein OS=Bos taurus GN=OAS1Y PE=4 SV=1;>tr|Q5MYT8|Q5MYT8_BOVIN 2-5-oligoadenylate synthetase 1 OS=Bos taurus GN=OAS1 PE=2 SV=1;>tr|Q3T0B0|Q3T0B0_BOVIN 2,5-oligoadenylate synthetase 1, 40/46kDa OS=Bos taurus GN=	11	8	30.6	45.252	389	0	76535	284520	168420	155300	259760	118460	5.28246	5.48929	5.28494	5.20154	5.41457	5.11839	0.390748	1.28055
1991	F1MX61	>tr|F1MX61|F1MX61_BOVIN Uncharacterized protein OS=Bos taurus GN=SF3B1 PE=1 SV=2	8	8	8.7	145.86	1304	0	79112	184230	163020	183920	183600	186230	5.29684	5.30054	5.27079	5.27499	5.26387	5.31487	0.80344	1.01114
1999	Q3T0B2;F1MXE4	>sp|Q3T0B2|PSMD6_BOVIN 26S proteasome non-ATPase regulatory subunit 6 OS=Bos taurus GN=PSMD6 PE=2 SV=1;>tr|F1MXE4|F1MXE4_BOVIN 26S proteasome non-ATPase regulatory subunit 6 OS=Bos taurus GN=PSMD6 PE=1 SV=1	8	8	20.8	45.533	389	0	31750	78671	76940	101570	74855	65429	4.90034	4.931	4.9447	5.01713	4.87422	4.86059	0.884185	1.01867
2005	F1MXS1;P48820;P48820-2;Q9TSZ8	>tr|F1MXS1|F1MXS1_BOVIN E3 SUMO-protein ligase RanBP2 OS=Bos taurus GN=RANBP2 PE=4 SV=1	9	8	3.5	336.78	3035	0	61108	79483	92844	86208	102710	47107	5.18469	4.93546	5.0263	4.94591	5.01161	4.7179	0.243893	1.43552
2044	F1MYW1;Q864U4	>tr|F1MYW1|F1MYW1_BOVIN Uncharacterized protein (Fragment) OS=Bos taurus GN=STAB2 PE=4 SV=2	8	8	3.5	278.1	2558	0	81580	200480	187150	196150	194220	168250	5.31018	5.33725	5.33074	5.30295	5.28829	5.27077	0.0352136	1.09325
2118	Q0VCS3;F1N1A3;Q95M59;G5E628;A1A4N3;F1N6D3	>tr|Q0VCS3|Q0VCS3_BOVIN UBQLN1 protein OS=Bos taurus GN=UBQLN1 PE=2 SV=1;>tr|F1N1A3|F1N1A3_BOVIN Uncharacterized protein OS=Bos taurus GN=UBQLN1 PE=4 SV=1;>tr|Q95M59|Q95M59_BOVIN Retina ubiquilin OS=Bos taurus GN=UBQLN1 PE=2 SV=1	8	8	20.2	62.426	589	0	182630	414930	385400	481370	406480	554640	5.66017	5.65316	5.64446	5.69284	5.60904	5.78883	0.443284	0.903012
2119	P80746;F1N1A9;J9ZXG5;Q8MKD4	>sp|P80746|ITAV_BOVIN Integrin alpha-V OS=Bos taurus GN=ITGAV PE=1 SV=3;>tr|F1N1A9|F1N1A9_BOVIN Integrin alpha-V OS=Bos taurus GN=ITGAV PE=3 SV=2;>tr|J9ZXG5|J9ZXG5_BOVIN Integrin alpha V subunit OS=Bos taurus PE=2 SV=1	8	8	8.1	116.13	1048	0	49960	138680	141970	136150	155510	119470	5.09722	5.1772	5.21074	5.14438	5.19176	5.12208	0.831084	1.02089
2127	F1N1J6	>tr|F1N1J6|F1N1J6_BOVIN Prostaglandin E synthase 2 OS=Bos taurus GN=PTGES2 PE=3 SV=2	8	8	27.7	41.738	372	0	146330	356710	308650	358550	356510	393460	5.56393	5.5875	5.54801	5.56491	5.55207	5.63972	0.554589	0.957003
2157	F1N2I5;Q3T141	>tr|F1N2I5|F1N2I5_BOVIN Uncharacterized protein OS=Bos taurus GN=CMBL PE=4 SV=1	8	8	29.4	28.004	245	0	112150	229240	260720	270350	328140	283470	5.4484	5.39547	5.47472	5.44229	5.51606	5.49732	0.228168	0.900133
2264	F1N6W6;G3MZ54;E0AE16	>tr|F1N6W6|F1N6W6_BOVIN Uncharacterized protein (Fragment) OS=Bos taurus GN=SNX9 PE=4 SV=2;>tr|G3MZ54|G3MZ54_BOVIN Uncharacterized protein OS=Bos taurus GN=SNX9 PE=4 SV=1;>tr|E0AE16|E0AE16_BOVIN Sorting nexin OS=Bos taurus GN=SNX9 PE=2 SV=1	8	8	17.7	66.114	592	0	169270	389700	383360	406940	409090	370660	5.62718	5.62591	5.64215	5.6199	5.61182	5.61379	0.044968	1.03891
2329	Q0VCM7;F6R7H1;F1N0Y0;A5PJH9	>tr|Q0VCM7|Q0VCM7_BOVIN Uridine phosphorylase OS=Bos taurus GN=UPP2 PE=2 SV=1;>tr|F6R7H1|F6R7H1_BOVIN Uridine phosphorylase OS=Bos taurus GN=UPP2 PE=3 SV=1	8	8	32.5	35.805	320	0	58943	219510	185920	224610	316960	148750	5.16903	5.37664	5.32787	5.36179	5.501	5.21727	0.540989	0.853414
2331	Q148K7;F6RBT3	>tr|Q148K7|Q148K7_BOVIN Low density lipoprotein receptor-related protein associated protein 1 OS=Bos taurus GN=LRPAP1 PE=2 SV=1;>tr|F6RBT3|F6RBT3_BOVIN Uncharacterized protein OS=Bos taurus GN=LRPAP1 PE=1 SV=1	8	8	19.9	41.946	362	0	64053	152700	140000	156960	180340	224550	5.20514	5.21902	5.20467	5.20615	5.25609	5.39613	0.250978	0.838468
2453	Q17QY3;G3X6L8	>tr|Q17QY3|Q17QY3_BOVIN Nipsnap homolog 3A (C. elegans) OS=Bos taurus GN=NIPSNAP3A PE=2 SV=1;>tr|G3X6L8|G3X6L8_BOVIN Uncharacterized protein OS=Bos taurus GN=NIPSNAP3A PE=4 SV=1	8	8	38.5	28.539	247	0	116810	197710	224950	222330	220220	249320	5.46608	5.33121	5.41063	5.35736	5.34286	5.44157	0.680865	1.05207
2465	Q24K13;G3X736	>tr|Q24K13|Q24K13_BOVIN COP9 constitutive photomorphogenic homolog subunit 2 (Arabidopsis) OS=Bos taurus GN=COPS2 PE=2 SV=1;>tr|G3X736|G3X736_BOVIN Uncharacterized protein OS=Bos taurus GN=COPS2 PE=4 SV=1	8	8	22.2	52.419	450	0	114010	236300	234540	245320	229410	215950	5.45554	5.40865	5.42876	5.4001	5.36061	5.37917	0.0451606	1.12467
2482	G3X807;P62803;E1BLC2;E1B9M9;E1B7N2;E1BBP7;G3N2B8;A5D792;G3N081;G3MYX0	>tr|G3X807|G3X807_BOVIN Histone H4 (Fragment) OS=Bos taurus PE=3 SV=1;>sp|P62803|H4_BOVIN Histone H4 OS=Bos taurus PE=1 SV=2;>tr|E1BLC2|E1BLC2_BOVIN Histone H4 OS=Bos taurus GN=LOC781223 PE=3 SV=1;>tr|E1B9M9|E1B9M9_BOVIN Histone H4 OS=Bos taurus GN=LOC5258	8	8	61.2	10.949	98	0	199340	509020	391620	616320	1140600	469220	5.69819	5.74192	5.65141	5.80017	6.05713	5.71619	0.203612	0.690786
2523	G5E630;B7TCH8;C0KTK9	>tr|G5E630|G5E630_BOVIN Ubiquitin carboxyl-terminal hydrolase OS=Bos taurus GN=USP9X PE=3 SV=1;>tr|B7TCH8|B7TCH8_BOVIN Ubiquitin carboxyl-terminal hydrolase (Fragment) OS=Bos taurus GN=USP9Y PE=3 SV=1;>tr|C0KTK9|C0KTK9_BOVIN Ubiquitin carboxyl-terminal hyd	8	8	3.1	290.3	2554	0	8613.8	13349	17410	16431	14397	12247	4.33379	4.16063	4.29934	4.22603	4.15827	4.13285	0.197857	1.23653
2532	Q58DJ4;G8JKV4;Q9N0F3;Q58CS4	>tr|Q58DJ4|Q58DJ4_BOVIN Seryl-tRNA synthetase 2 OS=Bos taurus GN=SARS2 PE=2 SV=1;>tr|G8JKV4|G8JKV4_BOVIN Serine--tRNA ligase, mitochondrial OS=Bos taurus GN=SARS2 PE=3 SV=1;>sp|Q9N0F3|SYSM_BOVIN Serine--tRNA ligase, mitochondrial OS=Bos taurus GN=SARS2 PE=	8	8	24.8	51.635	459	0	45492	87517	74721	72975	87803	115640	5.05653	4.97727	4.93199	4.87354	4.94351	5.10792	0.870688	1.03183
2542	G8JKZ8;O97680	>tr|G8JKZ8|G8JKZ8_BOVIN Thioredoxin (Fragment) OS=Bos taurus GN=TXN PE=1 SV=1;>sp|O97680|THIO_BOVIN Thioredoxin OS=Bos taurus GN=TXN PE=3 SV=3	8	8	71.1	10.868	97	0	233990	509760	685710	570760	634590	491480	5.76779	5.74255	5.89469	5.76682	5.80249	5.73632	0.549925	1.07928
2579	Q2HJ98;M5FKD8	>sp|Q2HJ98|FAHD1_BOVIN Acylpyruvase FAHD1, mitochondrial OS=Bos taurus GN=FAHD1 PE=2 SV=1;>tr|M5FKD8|M5FKD8_BOVIN Fumarylacetoacetate hydrolase domain-containing protein 1 OS=Bos taurus GN=FAHD1 PE=4 SV=1	8	8	38.9	24.499	221	0	141220	256170	245810	277020	273170	332110	5.54849	5.44371	5.44914	5.45288	5.43643	5.5661	0.933923	0.989259
2603	O46415;F1MMT9;Q862B3;E1B888	>sp|O46415|FRIL_BOVIN Ferritin light chain OS=Bos taurus GN=FTL PE=2 SV=3;>tr|F1MMT9|F1MMT9_BOVIN Ferritin (Fragment) OS=Bos taurus PE=3 SV=1	8	8	61.7	19.987	175	0	203110	1593700	434920	456830	463370	625050	5.70633	6.23759	5.69695	5.67012	5.66593	5.84073	0.456192	1.4279
2621	P00423	>sp|P00423|COX41_BOVIN Cytochrome c oxidase subunit 4 isoform 1, mitochondrial OS=Bos taurus GN=COX4I1 PE=1 SV=1	8	8	44.4	19.571	169	0	253630	585550	573230	788320	758260	715550	5.8028	5.80275	5.81687	5.90707	5.87982	5.89946	0.000720152	0.816626
2628	P00514;Q17QF5;G3N3X4	>sp|P00514|KAP0_BOVIN cAMP-dependent protein kinase type I-alpha regulatory subunit OS=Bos taurus GN=PRKAR1A PE=1 SV=2	8	8	21.8	42.892	380	0	64588	198540	169930	190650	166630	199120	5.20875	5.33303	5.28882	5.2906	5.22175	5.34393	0.874128	0.980483
2636	P00921;F1N0H3	>sp|P00921|CAH2_BOVIN Carbonic anhydrase 2 OS=Bos taurus GN=CA2 PE=1 SV=3;>tr|F1N0H3|F1N0H3_BOVIN Carbonic anhydrase 2 (Fragment) OS=Bos taurus GN=CA2 PE=4 SV=2	8	8	39.2	29.113	260	0	76408	215500	229390	366820	235850	266450	5.28173	5.36863	5.41912	5.57482	5.37264	5.47043	0.176444	0.765356
2645	V6F832;P02510	>tr|V6F832|V6F832_BOVIN Alpha-crystallin B chain OS=Bos taurus GN=CRYAB PE=3 SV=1;>sp|P02510|CRYAB_BOVIN Alpha-crystallin B chain OS=Bos taurus GN=CRYAB PE=1 SV=2	8	8	55.4	20.037	175	0	216190	308340	315310	164950	193300	196400	5.73343	5.52421	5.55728	5.22772	5.28623	5.33796	0.0113463	2.09413
2647	P02694;Q58DG0	>sp|P02694|RET1_BOVIN Retinol-binding protein 1 OS=Bos taurus GN=RBP1 PE=1 SV=4;>tr|Q58DG0|Q58DG0_BOVIN Retinol binding protein 1, cellular OS=Bos taurus GN=RBP1 PE=2 SV=1	8	8	64.4	15.823	135	0	60036	166380	160340	176110	178690	236150	5.17701	5.25628	5.26359	5.25615	5.2521	5.418	0.28013	0.838578
2648	P02720	>sp|P02720|PPCT_BOVIN Phosphatidylcholine transfer protein OS=Bos taurus GN=PCTP PE=1 SV=1	8	8	48.4	24.643	213	0	164930	481750	381510	515770	395770	384450	5.6159	5.718	5.64005	5.72282	5.59744	5.62966	0.877101	1.01861
2654	P04896-2;P04896;G1K1V2;F1N0T0;Q6U8D6;F1N461;A6QPN4;G9BHS5;Q9TSC8	>sp|P04896-2|GNAS2_BOVIN Isoform Gnas-2 of Guanine nucleotide-binding protein G(s) subunit alpha isoforms short OS=Bos taurus GN=GNAS;>sp|P04896|GNAS2_BOVIN Guanine nucleotide-binding protein G(s) subunit alpha isoforms short OS=Bos taurus GN=GNAS PE=1 SV=	9	8	26.1	44.28	380	0	103780	175460	165930	156460	161810	151520	5.41471	5.27936	5.27847	5.20477	5.20901	5.22529	0.0717784	1.29169
2679	P10881	>sp|P10881|LA_BOVIN Lupus La protein homolog OS=Bos taurus GN=SSB PE=2 SV=2	8	8	20.5	46.533	404	0	97897	188930	155250	195370	189170	245070	5.38937	5.31148	5.24958	5.30122	5.27685	5.43411	0.761789	0.953711
2704	P15103	>sp|P15103|GLNA_BOVIN Glutamine synthetase OS=Bos taurus GN=GLUL PE=2 SV=4	8	8	26.8	42.031	373	0	173330	177160	208060	194430	215650	211130	5.63747	5.28355	5.37673	5.29913	5.33375	5.36937	0.412701	1.25458
2708	P17694	>sp|P17694|NDUS2_BOVIN NADH dehydrogenase [ubiquinone] iron-sulfur protein 2, mitochondrial OS=Bos taurus GN=NDUFS2 PE=1 SV=2	8	8	24	52.555	463	0	64263	121110	102290	152010	146400	154880	5.20656	5.11836	5.06838	5.19224	5.16554	5.23481	0.215166	0.858163
2757	P31976	>sp|P31976|EZRI_BOVIN Ezrin OS=Bos taurus GN=EZR PE=1 SV=2	17	8	27	68.759	581	0	117730	374820	337250	279520	370060	376560	5.46948	5.609	5.5865	5.45678	5.56827	5.62065	0.925811	1.01491
2769	P35705	>sp|P35705|PRDX3_BOVIN Thioredoxin-dependent peroxide reductase, mitochondrial OS=Bos taurus GN=PRDX3 PE=1 SV=2	8	8	42.8	28.195	257	0	475690	839440	773400	961230	811920	1085200	6.07592	5.95917	5.94695	5.99319	5.90951	6.08033	0.99614	0.99924
2772	P37980	>sp|P37980|IPYR_BOVIN Inorganic pyrophosphatase OS=Bos taurus GN=PPA1 PE=1 SV=2	8	8	40.1	32.814	289	0	111690	244480	202470	277150	319320	387830	5.44661	5.42342	5.36491	5.45308	5.50423	5.63346	0.114408	0.761009
2806	P53712;P53712-2	>sp|P53712|ITB1_BOVIN Integrin beta-1 OS=Bos taurus GN=ITGB1 PE=1 SV=3;>sp|P53712-2|ITB1_BOVIN Isoform 2 of Integrin beta-1 OS=Bos taurus GN=ITGB1	8	8	14.3	88.093	798	0	115330	334830	303830	298960	322800	243630	5.46054	5.56001	5.54118	5.48598	5.50893	5.43155	0.302985	1.1094
2839	P62935;Q861V5;Q864S5;Q9N138;G3X8B1	>sp|P62935|PPIA_BOVIN Peptidyl-prolyl cis-trans isomerase A OS=Bos taurus GN=PPIA PE=1 SV=2;>tr|Q861V5|Q861V5_BOVIN Peptidyl-prolyl cis-trans isomerase (Fragment) OS=Bos taurus PE=2 SV=1;>tr|Q864S5|Q864S5_BOVIN Peptidyl-prolyl cis-trans isomerase OS=Bos ta	9	8	51.8	17.869	164	0	283290	656730	649940	738010	777830	684240	5.85083	5.85257	5.87142	5.87843	5.89088	5.88003	0.0316703	0.944409
2875	P81623	>sp|P81623|ERP29_BOVIN Endoplasmic reticulum resident protein 29 OS=Bos taurus GN=ERP29 PE=1 SV=2	8	8	37.2	28.806	258	0	348460	705180	625780	649800	702850	821650	5.94075	5.88348	5.85497	5.82314	5.84686	5.9595	0.752569	1.03888
2885	Q01361;G1K127	>sp|Q01361|CP2DE_BOVIN Cytochrome P450 2D14 OS=Bos taurus GN=CYP2D14 PE=2 SV=2;>tr|G1K127|G1K127_BOVIN Cytochrome P450 2D14 OS=Bos taurus GN=CYP2D14 PE=1 SV=2	21	8	49.6	56.082	500	0	658240	1653100	1482500	1844600	1644400	1375600	6.21698	6.25348	6.22954	6.27627	6.21601	6.18331	0.794634	1.01891
2915	Q08D86;F1MEV3;Q08D86-2;G8JKZ6	>sp|Q08D86|GLPK5_BOVIN Putative glycerol kinase 5 OS=Bos taurus GN=GK5 PE=2 SV=1;>tr|F1MEV3|F1MEV3_BOVIN Putative glycerol kinase 5 OS=Bos taurus GN=GK5 PE=3 SV=2;>sp|Q08D86-2|GLPK5_BOVIN Isoform 2 of Putative glycerol kinase 5 OS=Bos taurus GN=GK5	8	8	19.7	58.765	528	0	111170	237340	225090	269330	233270	181530	5.44458	5.41055	5.4109	5.44065	5.36786	5.30377	0.280615	1.12525
3026	Q0V8R6	>sp|Q0V8R6|HEXA_BOVIN Beta-hexosaminidase subunit alpha OS=Bos taurus GN=HEXA PE=2 SV=1	8	8	14.7	60.352	529	0	98951	198680	188550	241170	251540	216770	5.39402	5.33334	5.33397	5.39269	5.40061	5.38082	0.146834	0.917072
3087	Q0VD18	>sp|Q0VD18|LHPP_BOVIN Phospholysine phosphohistidine inorganic pyrophosphate phosphatase OS=Bos taurus GN=LHPP PE=1 SV=1	8	8	39.6	29.18	270	0	142200	350700	320000	381010	411720	314840	5.5515	5.58012	5.5637	5.5913	5.6146	5.54291	0.475731	0.959776
3095	Q0VFX9	>sp|Q0VFX9|GGACT_BOVIN Gamma-glutamylaminecyclotransferase OS=Bos taurus GN=GGACT PE=2 SV=1	8	8	58.3	19.052	168	0	101130	192140	206500	150800	195100	142720	5.40348	5.3188	5.37347	5.18877	5.29026	5.1993	0.0267102	1.37765
3104	Q148G4	>sp|Q148G4|TATD1_BOVIN Putative deoxyribonuclease TATDN1 OS=Bos taurus GN=TATDN1 PE=2 SV=1	8	8	33	33.886	297	0	82822	174420	150570	151150	201770	116870	5.31674	5.27678	5.23628	5.18977	5.30486	5.11252	0.287289	1.18636
3111	Q148K4	>tr|Q148K4|Q148K4_BOVIN Lactate dehydrogenase D OS=Bos taurus GN=LDHD PE=2 SV=1	8	8	19.8	54.954	509	0	60593	119540	119770	144760	144550	153890	5.18102	5.11269	5.13689	5.17101	5.16002	5.23203	0.215417	0.90333
3208	Q1RMR9	>tr|Q1RMR9|Q1RMR9_BOVIN Protein kinase C and casein kinase substrate in neurons 2 OS=Bos taurus GN=PACSIN2 PE=2 SV=1	8	8	21.6	55.89	486	0	146270	329310	286660	313420	308760	414250	5.56375	5.55279	5.51591	5.50649	5.48962	5.66208	0.887167	0.980438
3220	Q24JZ4	>tr|Q24JZ4|Q24JZ4_BOVIN Metadherin OS=Bos taurus GN=MTDH PE=1 SV=1	8	8	18	64.054	583	0	91162	231130	177580	232150	205830	232420	5.35841	5.39904	5.30794	5.37613	5.31351	5.41109	0.776787	0.97324
3235	Q27971	>sp|Q27971|CAN2_BOVIN Calpain-2 catalytic subunit OS=Bos taurus GN=CAPN2 PE=2 SV=2	8	8	17.1	79.934	700	0	113020	248420	252720	249720	253230	206720	5.45175	5.43037	5.46118	5.40782	5.40352	5.3602	0.0319934	1.14092
3280	Q29S21;CON__Q9DCV7;CON__Q3KNV1;CON__P08729	>sp|Q29S21|K2C7_BOVIN Keratin, type II cytoskeletal 7 OS=Bos taurus GN=KRT7 PE=2 SV=1	16	8	30.7	51.577	466	0	53411	179960	159100	154730	130790	206750	5.12623	5.29036	5.26022	5.19994	5.11657	5.36026	0.999936	1.00003
3283	Q2HJ33;Q0V8F2	>sp|Q2HJ33|OLA1_BOVIN Obg-like ATPase 1 OS=Bos taurus GN=OLA1 PE=2 SV=1	8	8	22.5	44.743	396	0	66603	216410	205080	218730	198250	185860	5.22209	5.37046	5.37047	5.35027	5.29721	5.314	0.992638	1.00118
3288	Q2HJ58;F1MBV2;A6QQ58;F6RJ91;G3MY14;Q4FCY7	>sp|Q2HJ58|PRPS1_BOVIN Ribose-phosphate pyrophosphokinase 1 OS=Bos taurus GN=PRPS1 PE=2 SV=3;>tr|F1MBV2|F1MBV2_BOVIN Uncharacterized protein OS=Bos taurus GN=PRPS1L1 PE=4 SV=1;>tr|A6QQ58|A6QQ58_BOVIN LOC504248 protein OS=Bos taurus GN=LOC504248 PE=2 SV=1	8	8	27	34.834	318	0	61224	152370	161090	146110	143520	122870	5.18552	5.21808	5.26561	5.17505	5.15691	5.13426	0.0603796	1.16859
3377	Q2KIW9	>sp|Q2KIW9|KCY_BOVIN UMP-CMP kinase OS=Bos taurus GN=CMPK1 PE=2 SV=2	8	8	48	22.279	196	0	234210	543620	403400	530980	582620	704840	5.7682	5.77048	5.66428	5.73544	5.76539	5.89291	0.346421	0.863787
3411	Q2KJC1;Q1JPG3	>sp|Q2KJC1|CDC5L_BOVIN Cell division cycle 5-like protein OS=Bos taurus GN=CDC5L PE=2 SV=1	8	8	10.2	92.269	802	0	39091	87786	85641	84174	77584	88900	4.99067	4.97861	4.99123	4.93554	4.88977	4.99372	0.195299	1.11471
3421	Q2KJH6	>sp|Q2KJH6|SERPH_BOVIN Serpin H1 OS=Bos taurus GN=SERPINH1 PE=2 SV=1	8	8	22.7	46.506	418	0	44574	144120	132710	87672	97794	116290	5.04768	5.19391	5.18145	4.95323	4.99031	5.11036	0.138516	1.32754
3446	Q2NL22	>sp|Q2NL22|IF4A3_BOVIN Eukaryotic initiation factor 4A-III OS=Bos taurus GN=EIF4A3 PE=2 SV=3	12	8	24.1	46.84	411	0	104110	227980	205030	204340	234040	212310	5.41609	5.39308	5.37036	5.32072	5.36929	5.37179	0.138167	1.09457
3476	Q2TBQ5	>sp|Q2TBQ5|RL7A_BOVIN 60S ribosomal protein L7a OS=Bos taurus GN=RPL7A PE=2 SV=3	8	8	33.1	30.025	266	0	172690	239960	248800	433340	1002500	261250	5.63586	5.41532	5.4544	5.64719	6.00108	5.46187	0.306724	0.628753
3480	Q2TBT3;G3N0L3	>sp|Q2TBT3|ECHD2_BOVIN Enoyl-CoA hydratase domain-containing protein 2, mitochondrial OS=Bos taurus GN=ECHDC2 PE=2 SV=1	8	8	37.2	31.603	296	0	266990	383770	402110	352380	411380	386690	5.82509	5.61925	5.66289	5.55738	5.61424	5.63218	0.203215	1.26224
3503	Q32KL2	>sp|Q32KL2|PSB5_BOVIN Proteasome subunit beta type-5 OS=Bos taurus GN=PSMB5 PE=1 SV=1	8	8	31.6	28.609	263	0	127680	234870	241000	269430	248960	233330	5.50472	5.40601	5.44056	5.44081	5.39613	5.41279	0.346003	1.08107
3527	Q32LC7	>sp|Q32LC7|G3BP1_BOVIN Ras GTPase-activating protein-binding protein 1 OS=Bos taurus GN=G3BP PE=2 SV=1	8	8	23.9	52.121	465	0	81414	151290	145350	171910	149580	201100	5.30929	5.21499	5.22096	5.24567	5.17487	5.34823	0.900427	0.982102
3529	Q32LE5	>sp|Q32LE5|ASGL1_BOVIN Isoaspartyl peptidase/L-asparaginase OS=Bos taurus GN=ASRGL1 PE=2 SV=1	8	8	28.2	32.05	308	0	62395	140910	131550	130630	144590	214320	5.19375	5.18412	5.17764	5.12641	5.16014	5.37588	0.672535	0.921213
3552	Q32PD5;E1BHA5	>sp|Q32PD5|RS19_BOVIN 40S ribosomal protein S19 OS=Bos taurus GN=RPS19 PE=2 SV=3;>tr|E1BHA5|E1BHA5_BOVIN Uncharacterized protein OS=Bos taurus PE=4 SV=1	8	8	51	16.06	145	0	147540	281150	283790	346490	429230	318570	5.56751	5.48412	5.51154	5.55006	5.63269	5.54802	0.207037	0.879292
3556	Q32PG1	>sp|Q32PG1|AP3B1_BOVIN AP-3 complex subunit beta-1 OS=Bos taurus GN=AP3B1 PE=2 SV=1	8	8	7.8	119.97	1084	0	30042	54218	52617	51749	57592	53044	4.87632	4.76933	4.77967	4.72427	4.76036	4.76945	0.195448	1.14046
3562	Q3B7M5	>sp|Q3B7M5|LASP1_BOVIN LIM and SH3 domain protein 1 OS=Bos taurus GN=LASP1 PE=2 SV=1	8	8	31.2	29.677	260	0	131540	266370	324410	420650	408520	449230	5.51765	5.46067	5.56964	5.63429	5.61121	5.69729	0.0317318	0.738567
3570	Q3MHF7;H9KUV2	>sp|Q3MHF7|MTAP_BOVIN S-methyl-5-thioadenosine phosphorylase OS=Bos taurus GN=MTAP PE=1 SV=1;>tr|H9KUV2|H9KUV2_BOVIN S-methyl-5-thioadenosine phosphorylase (Fragment) OS=Bos taurus GN=MTAP PE=1 SV=1	8	8	41.7	31.256	283	0	111080	286850	253580	256880	257910	261550	5.44423	5.49284	5.46266	5.4201	5.41147	5.46237	0.171059	1.08458
3603	Q3SWZ6	>sp|Q3SWZ6|SBDS_BOVIN Ribosome maturation protein SBDS OS=Bos taurus GN=SBDS PE=2 SV=1	8	8	31.6	28.718	250	0	106350	195630	198700	200830	269230	206600	5.42533	5.32662	5.35674	5.31319	5.43012	5.35995	0.969716	1.00418
3616	Q3SX47	>tr|Q3SX47|Q3SX47_BOVIN Heterogeneous nuclear ribonucleoprotein C (C1/C2) OS=Bos taurus GN=HNRPC PE=2 SV=1	8	8	32	32.427	294	0	46528	106510	99274	112550	94207	123380	5.06631	5.06257	5.05538	5.06171	4.97408	5.13606	0.933995	1.00957
3683	Q3SZL3;G8JL05	>sp|Q3SZL3|MBOA5_BOVIN Lysophospholipid acyltransferase 5 OS=Bos taurus GN=LPCAT3 PE=2 SV=1;>tr|G8JL05|G8JL05_BOVIN Lysophospholipid acyltransferase 5 (Fragment) OS=Bos taurus GN=LPCAT3 PE=4 SV=1	8	8	17.5	55.833	485	0	94687	150390	147010	161080	152950	140030	5.37489	5.2124	5.22589	5.21741	5.18455	5.19104	0.238489	1.18411
3693	Q3SZT2	>tr|Q3SZT2|Q3SZT2_BOVIN NAD(P)H dehydrogenase, quinone 2 OS=Bos taurus GN=NQO2 PE=2 SV=1	8	8	58.4	25.916	231	0	128380	243780	214480	283150	290480	267610	5.50709	5.42218	5.38993	5.46238	5.46312	5.47232	0.496688	0.941441
3708	Q3T057;A1XED4;G3MY15	>sp|Q3T057|RL23_BOVIN 60S ribosomal protein L23 OS=Bos taurus GN=RPL23 PE=2 SV=2;>tr|A1XED4|A1XED4_BOVIN RPL23 (Fragment) OS=Bos taurus PE=2 SV=1	8	8	56.4	14.865	140	0	111980	167200	153210	212570	361280	168630	5.44774	5.25842	5.24383	5.33787	5.55784	5.27175	0.540937	0.846272
3729	Q3T0F4;G5E6M8	>sp|Q3T0F4|RS10_BOVIN 40S ribosomal protein S10 OS=Bos taurus GN=RPS10 PE=2 SV=1;>tr|G5E6M8|G5E6M8_BOVIN 40S ribosomal protein S10 OS=Bos taurus GN=RPS10 PE=4 SV=1	8	8	44.2	18.898	165	0	163400	282820	303280	311680	378480	295000	5.61185	5.48669	5.54039	5.50407	5.57804	5.51464	0.760032	1.0329
3748	Q862S8;Q861U5;Q3T0R1	>tr|Q862S8|Q862S8_BOVIN Similar to ribosomal protein S18 (Fragment) OS=Bos taurus PE=2 SV=1;>tr|Q861U5|Q861U5_BOVIN Similar to 40S ribosomal protein S18 (Fragment) OS=Bos taurus PE=2 SV=1;>sp|Q3T0R1|RS18_BOVIN 40S ribosomal protein S18 OS=Bos taurus GN=RPS	8	8	47.2	14.757	125	0	114840	152720	143190	203070	347600	176120	5.45869	5.21908	5.21446	5.31801	5.54108	5.29063	0.490242	0.820673
3763	Q3T0W4	>sp|Q3T0W4|PP1R7_BOVIN Protein phosphatase 1 regulatory subunit 7 OS=Bos taurus GN=PPP1R7 PE=1 SV=1	8	8	23.1	41.388	360	0	38016	96035	107040	98262	101890	91464	4.97856	5.01761	5.08809	5.00275	5.00813	5.00607	0.522903	1.05302
3768	Q3T0Y3	>sp|Q3T0Y3|ST1B1_BOVIN Sulfotransferase family cytosolic 1B member 1 OS=Bos taurus GN=SULT1B1 PE=2 SV=1	8	8	25.7	34.674	296	0	132250	382740	390000	461610	450560	314780	5.51999	5.61809	5.64961	5.67464	5.65375	5.54282	0.648181	0.937907
3770	Q3T0Y6;Q5E952	>tr|Q3T0Y6|Q3T0Y6_BOVIN RALY protein OS=Bos taurus GN=RALY PE=2 SV=1;>tr|Q5E952|Q5E952_BOVIN RNA binding protein (Autoantigenic, hnRNP-associated with lethal yellow) short isoform OS=Bos taurus GN=RALY PE=2 SV=1	8	8	29	28.7	262	0	71823	164420	164770	163440	178230	178720	5.25486	5.25114	5.27542	5.22372	5.25098	5.29699	0.893229	1.0075
3776	Q3T102	>sp|Q3T102|EIF3E_BOVIN Eukaryotic translation initiation factor 3 subunit E OS=Bos taurus GN=EIF3E PE=2 SV=1	8	8	16.9	52.19	445	0	49249	101670	101610	93154	98531	75301	5.09099	5.04237	5.06548	4.97957	4.99357	4.92162	0.01783	1.26287
3782	Q3T114	>sp|Q3T114|UK114_BOVIN Ribonuclease UK114 OS=Bos taurus GN=HRSP12 PE=2 SV=3	8	8	88.3	14.272	137	0	386690	695630	746480	683810	838610	754150	5.98596	5.87756	5.93156	5.8453	5.92356	5.92227	0.441561	1.08305
3927	Q58D08	>sp|Q58D08|P5CR3_BOVIN Pyrroline-5-carboxylate reductase 3 OS=Bos taurus GN=PYCRL PE=2 SV=1	8	8	34.4	32.035	308	0	71483	184240	192620	167440	165070	143040	5.2528	5.30057	5.34325	5.23422	5.21767	5.20027	0.043232	1.20639
3942	Q58DQ3;G3N2R1;A8NJ40;A1XED0	>sp|Q58DQ3|RL6_BOVIN 60S ribosomal protein L6 OS=Bos taurus GN=RPL6 PE=2 SV=3;>tr|G3N2R1|G3N2R1_BOVIN 60S ribosomal protein L6 OS=Bos taurus PE=3 SV=1;>tr|A8NJ40|A8NJ40_BOVIN 60S ribosomal protein L6 OS=Bos taurus GN=RPL6 PE=2 SV=1	8	8	30.3	32.689	287	0	47739	57369	65596	126030	309160	53621	5.07747	4.79386	4.87542	5.11084	5.49018	4.77415	0.401393	0.617343
3971	Q5E959	>sp|Q5E959|STRAP_BOVIN Serine-threonine kinase receptor-associated protein OS=Bos taurus GN=STRAP PE=2 SV=1	8	8	29.7	38.485	350	0	118970	286390	265050	279410	309270	294540	5.47403	5.49214	5.48187	5.45661	5.49034	5.51396	0.81802	0.990171
3993	Q5E9D0	>sp|Q5E9D0|IF2B_BOVIN Eukaryotic translation initiation factor 2 subunit 2 OS=Bos taurus GN=EIF2S2 PE=2 SV=1	8	8	21.9	38.286	333	0	82994	180180	132990	192770	198940	265770	5.31764	5.29089	5.18236	5.2954	5.29872	5.46932	0.268559	0.811241
3999	Q5E9F1	>tr|Q5E9F1|Q5E9F1_BOVIN B-cell receptor-associated protein 31 OS=Bos taurus GN=BCAP31 PE=2 SV=1	8	8	28.2	27.901	245	0	153100	328190	354320	470200	437220	335850	5.58357	5.55131	5.60794	5.68265	5.6407	5.57096	0.238378	0.890232
4018	Q5E9R3;F1N6N3	>sp|Q5E9R3|EHD1_BOVIN EH domain-containing protein 1 OS=Bos taurus GN=EHD1 PE=1 SV=1;>tr|F1N6N3|F1N6N3_BOVIN EH domain-containing protein 1 (Fragment) OS=Bos taurus GN=EHD1 PE=4 SV=2	15	8	33.1	60.681	534	0	12203	25418	22977	25817	27296	20186	4.48506	4.44032	4.41984	4.42227	4.4361	4.34987	0.238084	1.11086
4045	Q5GF34	>tr|Q5GF34|Q5GF34_BOVIN UBA7 protein OS=Bos taurus GN=UBA7 PE=2 SV=1	8	8	11.4	109.99	998	0	38571	105760	102470	85073	112000	65006	4.98486	5.0595	5.06914	4.94016	5.04922	4.85777	0.222385	1.22683
4048	Q5KR47-2;F1MV90	>sp|Q5KR47-2|TPM3_BOVIN Isoform 2 of Tropomyosin alpha-3 chain OS=Bos taurus GN=TPM3;>tr|F1MV90|F1MV90_BOVIN Uncharacterized protein OS=Bos taurus GN=LOC101906472 PE=3 SV=2	16	8	50	29.032	248	0	323490	853340	857860	918880	915670	1196800	5.90846	5.9663	5.99196	5.97362	5.96174	6.12284	0.328593	0.863323
4118	Q9BGI3	>sp|Q9BGI3|PRDX2_BOVIN Peroxiredoxin-2 OS=Bos taurus GN=PRDX2 PE=2 SV=1	8	8	38.7	21.946	199	0	106070	254610	250220	275310	236240	211100	5.42419	5.44106	5.45687	5.45019	5.37335	5.36931	0.198048	1.10431
4128	Q9N2I8;F1MN10	>sp|Q9N2I8|TRXR2_BOVIN Thioredoxin reductase 2, mitochondrial OS=Bos taurus GN=TXNRD2 PE=1 SV=2;>tr|F1MN10|F1MN10_BOVIN Thioredoxin reductase 2, mitochondrial (Fragment) OS=Bos taurus GN=TXNRD2 PE=3 SV=2	8	8	26	54.669	511	0	80797	179790	139460	156470	169730	205850	5.30599	5.28995	5.20299	5.2048	5.22976	5.35837	0.973801	1.00462
41	A1A4I8	>tr|A1A4I8|A1A4I8_BOVIN Uncharacterized protein OS=Bos taurus GN=XPO7 PE=2 SV=1	7	7	8.4	123.89	1087	0	29867	79749	82182	68351	68653	51257	4.87379	4.93691	4.97332	4.84511	4.83666	4.75457	0.047432	1.30585
52	A1A4L7	>tr|A1A4L7|A1A4L7_BOVIN Glutathione S-transferase Mu 1 OS=Bos taurus GN=GSTM4 PE=2 SV=1	14	7	65.6	25.669	218	0	439060	834730	1046300	1159700	1417700	840490	6.04112	5.95673	6.0782	6.07471	6.15158	5.96935	0.566465	0.912298
116	Q9MYP6;A2VDY5	>sp|Q9MYP6|DHB14_BOVIN 17-beta-hydroxysteroid dehydrogenase 14 OS=Bos taurus GN=HSD17B14 PE=2 SV=1;>tr|A2VDY5|A2VDY5_BOVIN Hydroxysteroid (17-beta) dehydrogenase 14 OS=Bos taurus GN=HSD17B14 PE=2 SV=1	7	7	27	28.421	270	0	101860	161380	213940	140690	186270	128070	5.4066	5.24303	5.38884	5.15863	5.27014	5.15226	0.0770809	1.42063
154	F1MHP6;A3KN12	>tr|F1MHP6|F1MHP6_BOVIN Adenylosuccinate lyase OS=Bos taurus GN=ADSL PE=3 SV=2;>sp|A3KN12|PUR8_BOVIN Adenylosuccinate lyase OS=Bos taurus GN=ADSL PE=2 SV=1	7	7	21.8	55.467	490	0	90521	249170	181430	217870	197670	217960	5.35535	5.43168	5.31725	5.34856	5.29594	5.38319	0.577295	1.06055
198	A4FV36	>tr|A4FV36|A4FV36_BOVIN SPATA20 protein OS=Bos taurus GN=SPATA20 PE=2 SV=1	7	7	9.3	88.359	789	0	7532.5	21654	27517	18698	23750	28879	4.27554	4.37072	4.49815	4.28216	4.37566	4.5054	0.94855	0.985667
221	A4IFA4;F1MQG3	>tr|A4IFA4|A4IFA4_BOVIN Acyl-coenzyme A oxidase OS=Bos taurus GN=ACOX3 PE=2 SV=1;>tr|F1MQG3|F1MQG3_BOVIN Acyl-coenzyme A oxidase OS=Bos taurus GN=ACOX3 PE=3 SV=2	7	7	13.3	78.104	700	0	40173	111680	144060	126300	132320	94994	5.00253	5.08316	5.21709	5.11177	5.12163	5.02251	0.834472	1.03663
233	A4IFE6	>tr|A4IFE6|A4IFE6_BOVIN ABCE1 protein OS=Bos taurus GN=ABCE1 PE=2 SV=1	7	7	15.7	67.288	599	0	82907	167490	147350	167970	190110	144490	5.31719	5.25917	5.2269	5.2356	5.27901	5.20465	0.45771	1.0666
264	F1MS94;A5D7D3	>tr|F1MS94|F1MS94_BOVIN Uncharacterized protein OS=Bos taurus GN=CSDE1 PE=4 SV=1;>tr|A5D7D3|A5D7D3_BOVIN CSDE1 protein OS=Bos taurus GN=CSDE1 PE=2 SV=1	7	7	11.2	85.803	767	0	49683	97146	104930	113770	104570	109020	5.0948	5.02261	5.07944	5.06639	5.01941	5.08232	0.757483	1.0223
266	A5D7D9;F1MEM4	>tr|A5D7D9|A5D7D9_BOVIN DHX15 protein OS=Bos taurus GN=DHX15 PE=2 SV=1	8	7	12.3	90.932	795	0	43348	126320	101550	111300	95817	110100	5.03556	5.13665	5.06523	5.05686	4.98144	5.0866	0.435705	1.09022
291	A5D7Q2;G3MXB5;G3MZH0;CON__ENSEMBL:ENSBTAP00000011227;G3MXD9;G3N3Q3	>tr|A5D7Q2|A5D7Q2_BOVIN Putative uncharacterized protein OS=Bos taurus PE=2 SV=1	8	7	17.2	51.67	487	0	111580	587630	1364000	274930	200680	196600	5.44618	5.80429	6.19336	5.44959	5.3025	5.3384	0.109916	2.82562
318	A5D9E9;Q3SYT3;F1N0N3	>tr|A5D9E9|A5D9E9_BOVIN Complement component 1, r subcomponent OS=Bos taurus GN=C1R PE=2 SV=1;>tr|Q3SYT3|Q3SYT3_BOVIN Complement component 1, r subcomponent OS=Bos taurus GN=C1R PE=2 SV=1	7	7	11.3	80.212	705	0	63468	161840	183690	149330	171870	123510	5.20115	5.24427	5.32263	5.18451	5.2352	5.13652	0.19616	1.17654
319	A5D9F0;Q2HJF7;Q08E45;Q3MHJ9	>tr|A5D9F0|A5D9F0_BOVIN Calcium/calmodulin-dependent protein kinase II delta OS=Bos taurus GN=CAMK2D PE=1 SV=1;>sp|Q2HJF7|KCC2D_BOVIN Calcium/calmodulin-dependent protein kinase type II subunit delta OS=Bos taurus GN=CAMK2D PE=2 SV=1	8	7	25.3	54.113	478	0	90818	205740	165600	201470	226200	210520	5.35677	5.3485	5.27761	5.31458	5.35449	5.36811	0.5766	0.95918
347	A5PJI5	>sp|A5PJI5|ASNA_BOVIN ATPase ASNA1 OS=Bos taurus GN=ASNA1 PE=2 SV=1	7	7	25.3	38.792	348	0	53828	179280	152920	182630	161040	154010	5.1296	5.28871	5.24301	5.27194	5.20693	5.23237	0.760337	0.96241
360	A5PJR4	>sp|A5PJR4|PURA1_BOVIN Adenylosuccinate synthetase isozyme 1 OS=Bos taurus GN=ADSSL1 PE=2 SV=1	7	7	21.2	50.134	457	0	62295	160110	131560	177120	179240	139060	5.19305	5.2396	5.17767	5.25863	5.25344	5.18802	0.36596	0.933419
374	A5PJY9;F1MLJ3;F1MRS5;A5PK35;A1L523;F1MS45;Q2KHY1;A5D784;E1BID8;F1MZS0	>tr|A5PJY9|A5PJY9_BOVIN CPNE3 protein OS=Bos taurus GN=CPNE3 PE=2 SV=1	8	7	17.8	59.616	533	0	70066	202430	188960	185810	190470	170560	5.2441	5.34146	5.33492	5.27943	5.27983	5.27669	0.420765	1.06703
376	A5PJZ5	>sp|A5PJZ5|NUP93_BOVIN Nuclear pore complex protein Nup93 OS=Bos taurus GN=NUP93 PE=2 SV=1	7	7	8.8	93.457	819	0	56663	152140	146210	136340	122920	121130	5.1519	5.21742	5.22352	5.14499	5.08962	5.12807	0.0528353	1.19322
403	A5PKG4	>tr|A5PKG4|A5PKG4_BOVIN NFS1 protein OS=Bos taurus GN=NFS1 PE=2 SV=1	7	7	19	50.343	457	0	78914	179800	185540	209870	216610	214760	5.29575	5.28997	5.32698	5.33232	5.33568	5.37677	0.0743456	0.903601
435	Q9MZ13;A6H783;Q9GL29;F1N717	>sp|Q9MZ13|VDAC3_BOVIN Voltage-dependent anion-selective channel protein 3 OS=Bos taurus GN=VDAC3 PE=2 SV=1;>tr|A6H783|A6H783_BOVIN VDAC5P protein OS=Bos taurus GN=VDAC5P PE=2 SV=1	7	7	31.1	30.738	283	0	219220	587560	532710	646810	553290	530020	5.73948	5.80423	5.78504	5.82114	5.74295	5.76911	0.962808	0.99659
440	A6H797	>tr|A6H797|A6H797_BOVIN MLEC protein OS=Bos taurus GN=MLEC PE=1 SV=1	7	7	27.6	31.566	283	0	78081	182230	155780	156090	174930	175230	5.29114	5.2958	5.25106	5.20374	5.24286	5.28843	0.291812	1.08224
456	A6H7H3;Q5E9H7	>tr|A6H7H3|A6H7H3_BOVIN LOC789567 protein OS=Bos taurus GN=LOC789567 PE=2 SV=1	7	7	28.2	34.928	312	0	67897	189040	180520	165360	142180	157480	5.23045	5.31174	5.31507	5.2288	5.15284	5.24204	0.118075	1.19635
513	A6QLY4	>sp|A6QLY4|ISOC1_BOVIN Isochorismatase domain-containing protein 1 OS=Bos taurus GN=ISOC1 PE=2 SV=1	7	7	29.2	32.115	298	0	76511	169090	161470	160220	179140	169190	5.28232	5.2633	5.26664	5.21508	5.25319	5.27319	0.260626	1.05584
548	A6QP26;F6QK60;B2CZT3;C6K7D3	>tr|A6QP26|A6QP26_BOVIN SIRT2 protein (Fragment) OS=Bos taurus GN=SIRT2 PE=2 SV=1;>tr|F6QK60|F6QK60_BOVIN Uncharacterized protein OS=Bos taurus GN=SIRT2 PE=4 SV=1;>tr|B2CZT3|B2CZT3_BOVIN Sirtuin-like protein 2 OS=Bos taurus GN=SIRT2 PE=2 SV=1	7	7	19.6	41.53	373	0	87551	280280	231600	285140	255740	292460	5.34086	5.48277	5.42328	5.46542	5.4078	5.51088	0.419073	0.900057
609	E5LBL8;A6QQE3;F6R1H3	>tr|E5LBL8|E5LBL8_BOVIN Promyelocytic leukemia protein isoform I (Fragment) OS=Bos taurus GN=PML PE=2 SV=1;>tr|A6QQE3|A6QQE3_BOVIN LOC100138545 protein (Fragment) OS=Bos taurus GN=LOC100138545 PE=2 SV=1;>tr|F6R1H3|F6R1H3_BOVIN Uncharacterized protein OS=Bo	7	7	21.2	48.259	424	0	24770	50762	43983	44516	53134	62411	4.79252	4.74072	4.70183	4.65888	4.72537	4.84008	0.954586	1.00828
613	A6QQK5;A6QQI8	>tr|A6QQK5|A6QQK5_BOVIN MMAA protein OS=Bos taurus GN=MMAA PE=2 SV=1;>tr|A6QQI8|A6QQI8_BOVIN MMAA protein OS=Bos taurus GN=MMAA PE=2 SV=1	7	7	19.5	46.687	421	0	57643	74208	62325	95655	94370	135930	5.15934	4.90563	4.85321	4.99107	4.97483	5.17813	0.547918	0.840846
691	A7MB35;Q2T9Y3	>sp|A7MB35|ODPA_BOVIN Pyruvate dehydrogenase E1 component subunit alpha, somatic form, mitochondrial OS=Bos taurus GN=PDHA1 PE=2 SV=1	7	7	16.2	43.387	390	0	68282	96646	121330	127210	162970	148250	5.2329	5.02037	5.14251	5.11489	5.21211	5.21581	0.521794	0.893285
697	A7MB50;Q28205	>tr|A7MB50|A7MB50_BOVIN TBCD protein OS=Bos taurus GN=TBCD PE=2 SV=1;>sp|Q28205|TBCD_BOVIN Tubulin-specific chaperone D OS=Bos taurus GN=TBCD PE=1 SV=1	7	7	6.7	129.96	1172	0	42587	98473	86989	99106	83261	83978	5.02787	5.0285	4.99801	5.00646	4.92044	4.96898	0.120564	1.12936
719	A7MBF1	>tr|A7MBF1|A7MBF1_BOVIN Serine--pyruvate aminotransferase OS=Bos taurus GN=AGXT PE=1 SV=1	7	7	26.1	45.292	414	0	239810	469500	493810	528660	612970	544670	5.77846	5.70682	5.75211	5.73354	5.78744	5.78095	0.469386	0.951671
722	F1MEW4;A7MBF8	>tr|F1MEW4|F1MEW4_BOVIN Cystathionine beta-synthase OS=Bos taurus GN=CBS PE=3 SV=1;>tr|A7MBF8|A7MBF8_BOVIN Cystathionine beta-synthase OS=Bos taurus GN=CBS PE=2 SV=1	7	7	16.6	62.867	571	0	110710	233040	249870	256540	257600	224050	5.44278	5.40261	5.45626	5.41952	5.41095	5.39516	0.223777	1.06008
729	A7MBI3	>sp|A7MBI3|L2HDH_BOVIN L-2-hydroxyglutarate dehydrogenase, mitochondrial OS=Bos taurus GN=L2HGDH PE=2 SV=1	7	7	23.5	51.021	463	0	32956	82042	74321	92878	80029	76795	4.91653	4.94922	4.92966	4.97828	4.90325	4.93015	0.831701	0.98759
742	A7YWC4	>sp|A7YWC4|ATAD3_BOVIN ATPase family AAA domain-containing protein 3 OS=Bos taurus GN=ATAD3 PE=2 SV=1	7	7	13.3	66.106	586	0	57080	161120	127490	168200	124650	202430	5.15508	5.24233	5.16402	5.23619	5.09569	5.35109	0.634587	0.910933
774	G3N365;Q6IEF4;A7Z065;O97594	>tr|G3N365|G3N365_BOVIN Structural maintenance of chromosomes protein OS=Bos taurus GN=SMC3 PE=3 SV=1;>tr|Q6IEF4|Q6IEF4_BOVIN Structural maintenance of chromosomes protein OS=Bos taurus GN=smc3 PE=2 SV=1;>tr|A7Z065|A7Z065_BOVIN Structural maintenance of ch	7	7	8.5	141.65	1216	0	25537	65730	62929	55864	57937	48349	4.80577	4.85295	4.8574	4.7575	4.76296	4.7292	0.010476	1.22693
822	P12763;CON__P12763;B0JYN6	>sp|P12763|FETUA_BOVIN Alpha-2-HS-glycoprotein OS=Bos taurus GN=AHSG PE=1 SV=2;>P12763 SWISS-PROT:P12763 (Bos taurus) Alpha-2-HS-glycoprotein precursor;>tr|B0JYN6|B0JYN6_BOVIN Alpha-2-HS-glycoprotein OS=Bos taurus GN=AHSG PE=2 SV=1	7	7	30.1	38.418	359	0	93959	281400	385210	291690	262070	275290	5.37153	5.48451	5.64424	5.47529	5.41842	5.48461	0.645122	1.09813
858	C7FFR6;Q1JQ93	>tr|C7FFR6|C7FFR6_BOVIN Dolichol-phosphate mannosyltransferase subunit 1 OS=Bos taurus GN=DPM1 PE=2 SV=1;>sp|Q1JQ93|DPM1_BOVIN Dolichol-phosphate mannosyltransferase subunit 1 OS=Bos taurus GN=DPM1 PE=2 SV=1	7	7	28.1	29.606	260	0	135530	313540	294140	308270	324440	241800	5.53063	5.53147	5.5271	5.4993	5.51113	5.42827	0.124909	1.12245
888	P17697;CON__P17697;F1MWI1	>sp|P17697|CLUS_BOVIN Clusterin OS=Bos taurus GN=CLU PE=1 SV=1;>P17697 SWISS-PROT:P17697 (Bos taurus) Clusterin precursor	7	7	20.7	51.113	439	0	27568	66881	57371	57943	46200	71967	4.839	4.86048	4.81724	4.77337	4.66464	4.90195	0.445583	1.1453
889	P28800;CON__P28800	>sp|P28800|A2AP_BOVIN Alpha-2-antiplasmin OS=Bos taurus GN=SERPINF2 PE=1 SV=2;>P28800 SWISS-PROT:P28800 (Bos taurus) Alpha-2-antiplasmin precursor	7	7	17.9	54.71	492	0	159460	403010	348650	322830	311350	409770	5.60125	5.6405	5.60093	5.51934	5.49325	5.65736	0.335016	1.14176
942	F1MF47;D5KB40	>tr|F1MF47|F1MF47_BOVIN Uncharacterized protein OS=Bos taurus GN=TFR2 PE=4 SV=1;>tr|D5KB40|D5KB40_BOVIN Transferrin receptor 2 OS=Bos taurus GN=TFR2 PE=2 SV=1	7	7	13.2	88.379	803	0	79743	183390	195010	222740	247710	146230	5.30029	5.29856	5.3486	5.35816	5.39394	5.20985	0.938271	0.988933
948	E1B6Z6	>tr|E1B6Z6|E1B6Z6_BOVIN Uncharacterized protein (Fragment) OS=Bos taurus GN=LCN2 PE=1 SV=2	7	7	46.5	22.983	200	0	82374	337790	420010	270080	353420	221340	5.31439	5.56383	5.6818	5.44186	5.54829	5.38988	0.637652	1.14814
973	E1B7W1	>tr|E1B7W1|E1B7W1_BOVIN Uncharacterized protein OS=Bos taurus GN=THRAP3 PE=4 SV=1	7	7	8	108.89	958	0	22512	49325	53429	51383	48508	53388	4.75101	4.72825	4.78632	4.72118	4.68581	4.77226	0.395355	1.06851
974	E1B7W2	>tr|E1B7W2|E1B7W2_BOVIN Uncharacterized protein OS=Bos taurus GN=C2orf72 PE=4 SV=2	7	7	36.1	29.958	285	0	23754	80585	86465	72591	77542	50574	4.77433	4.94144	4.99539	4.87125	4.88954	4.74874	0.447516	1.16737
980	E1B844	>tr|E1B844|E1B844_BOVIN Mitochondrial import inner membrane translocase subunit TIM44 OS=Bos taurus GN=TIMM44 PE=3 SV=1	7	7	18.9	51.445	454	0	75826	130580	121580	138460	134760	134360	5.27841	5.15106	5.14341	5.15169	5.12956	5.17309	0.434621	1.09525
981	E1B885	>tr|E1B885|E1B885_BOVIN Uncharacterized protein OS=Bos taurus GN=TTC37 PE=4 SV=2	7	7	5.9	174.66	1565	0	13398	42212	28425	37831	30615	45659	4.52564	4.66062	4.51225	4.58821	4.48593	4.70434	0.752406	0.940467
1013	E1B9T9;Q2T9Z1;F1MG01	>tr|E1B9T9|E1B9T9_BOVIN Uncharacterized protein OS=Bos taurus GN=DDI2 PE=4 SV=2	7	7	25.6	44.58	399	0	94742	230530	169580	229020	211830	216680	5.37514	5.39791	5.28792	5.37024	5.32599	5.38064	0.894403	0.98787
1022	E1BAB5;G3N3R5;G3MWN4	>tr|E1BAB5|E1BAB5_BOVIN Uncharacterized protein OS=Bos taurus GN=GOLIM4 PE=4 SV=1;>tr|G3N3R5|G3N3R5_BOVIN Uncharacterized protein OS=Bos taurus GN=GOLIM4 PE=4 SV=1;>tr|G3MWN4|G3MWN4_BOVIN Uncharacterized protein OS=Bos taurus GN=GOLIM4 PE=4 SV=1	7	7	10.2	81.349	695	0	12165	47368	31745	57296	69458	60448	4.48371	4.71067	4.56022	4.76849	4.84172	4.8262	0.0318746	0.592557
1041	Q24JY1;E1BII3;E1BB71;S5G966;E1B983;E1BED6	>sp|Q24JY1|RL23A_BOVIN 60S ribosomal protein L23a OS=Bos taurus GN=RPL23A PE=2 SV=1;>tr|E1BII3|E1BII3_BOVIN Uncharacterized protein OS=Bos taurus PE=3 SV=1;>tr|E1BB71|E1BB71_BOVIN Uncharacterized protein OS=Bos taurus PE=3 SV=1;>tr|S5G966|S5G966_BOVIN Ribo	7	7	37.8	17.695	156	0	89361	123270	106470	199580	356650	180480	5.34974	5.12604	5.08577	5.31048	5.55224	5.30125	0.158926	0.629786
1105	E1BDU8	>tr|E1BDU8|E1BDU8_BOVIN Uncharacterized protein OS=Bos taurus GN=LIMA1 PE=1 SV=2	7	7	14	84.964	762	0	30572	57617	54098	59696	58830	67274	4.88392	4.79573	4.79173	4.78631	4.7696	4.87266	0.761331	1.0334
1124	E1BEG2;G3N220	>tr|E1BEG2|E1BEG2_BOVIN Uncharacterized protein OS=Bos taurus GN=HNRNPA3 PE=1 SV=2	7	7	27.1	39.65	380	0	168860	507800	396000	422870	463010	610570	5.62612	5.74087	5.65624	5.63657	5.66559	5.83055	0.627246	0.919405
1126	E1BEI2	>tr|E1BEI2|E1BEI2_BOVIN Uncharacterized protein OS=Bos taurus GN=SPCS2 PE=1 SV=1	7	7	30.4	25.348	230	0	62299	134730	120870	135030	139000	110610	5.19308	5.16465	5.14086	5.1408	5.14301	5.08861	0.145649	1.10168
1127	E1BEJ3	>tr|E1BEJ3|E1BEJ3_BOVIN Elongation factor G, mitochondrial OS=Bos taurus GN=GFM1 PE=3 SV=1	7	7	10.6	83.842	756	0	28324	34868	28923	37300	44945	49734	4.85075	4.57761	4.51979	4.58207	4.65268	4.74147	0.937414	0.978686
1134	E1BEN4	>tr|E1BEN4|E1BEN4_BOVIN Uncharacterized protein OS=Bos taurus GN=GMPPA PE=4 SV=1	7	7	19.3	46.207	420	0	40384	97508	104520	94076	107250	74822	5.00481	5.02422	5.07774	4.98384	5.0304	4.91885	0.211982	1.1426
1157	E1BFE8	>tr|E1BFE8|E1BFE8_BOVIN Uncharacterized protein OS=Bos taurus GN=TNS3 PE=4 SV=2	8	7	6.8	154.63	1437	0	9645.6	19767	16655	18788	21229	19382	4.38293	4.33112	4.28009	4.28425	4.32693	4.33222	0.638643	1.03971
1187	E1BGE5	>tr|E1BGE5|E1BGE5_BOVIN Uncharacterized protein OS=Bos taurus GN=IPO7 PE=4 SV=1	7	7	9.2	119.53	1038	0	36884	109220	110640	101270	92517	77149	4.96543	5.07348	5.10246	5.01585	4.96622	4.93215	0.19171	1.19047
1190	E1BGH0	>tr|E1BGH0|E1BGH0_BOVIN Uncharacterized protein OS=Bos taurus GN=ABCF1 PE=1 SV=1	7	7	9.1	95.975	845	0	68750	156820	143550	153560	167990	157500	5.23587	5.23058	5.21555	5.19664	5.22528	5.2421	0.702504	1.0139
1206	E1BHD5	>tr|E1BHD5|E1BHD5_BOVIN Uncharacterized protein OS=Bos taurus GN=LOC100295883 PE=3 SV=2	12	7	23.1	60.187	524	0	8231.8	21202	26749	24566	23185	14456	4.31409	4.36156	4.48585	4.4007	4.36521	4.20486	0.466409	1.15765
1211	E1BHK2	>tr|E1BHK2|E1BHK2_BOVIN Uncharacterized protein OS=Bos taurus GN=ADD1 PE=4 SV=1	7	7	12.1	80.672	738	0	108340	121500	113360	122900	109140	150120	5.43338	5.11976	5.11301	5.09992	5.03798	5.22126	0.436906	1.2657
1221	E1BI09;G3N1N0	>tr|E1BI09|E1BI09_BOVIN Uncharacterized protein OS=Bos taurus GN=GLYATL3 PE=4 SV=2;>tr|G3N1N0|G3N1N0_BOVIN Uncharacterized protein OS=Bos taurus GN=GLYATL3 PE=4 SV=1	7	7	39.4	32.722	287	0	64616	129240	132660	174240	187240	184020	5.20894	5.14658	5.18129	5.25151	5.2724	5.30968	0.0162682	0.796294
1264	E1BJH7	>tr|E1BJH7|E1BJH7_BOVIN Uncharacterized protein OS=Bos taurus GN=RBKS PE=3 SV=2	7	7	22.8	34.582	325	0	56394	134680	96112	121130	142540	94572	5.14983	5.16448	5.04132	5.09362	5.15394	5.02058	0.622302	1.06946
1272	E1BJV0	>tr|E1BJV0|E1BJV0_BOVIN Uncharacterized protein OS=Bos taurus GN=EHD4 PE=4 SV=1	9	7	19.6	61.024	540	0	131120	294720	322660	317580	334350	275850	5.51626	5.50459	5.56729	5.51222	5.5242	5.48549	0.379997	1.05215
1284	Q5EAD6;G5E686;E1BK63;Q5U7H2	>sp|Q5EAD6|RL15_BOVIN 60S ribosomal protein L15 OS=Bos taurus GN=RPL15 PE=2 SV=3;>tr|G5E686|G5E686_BOVIN Ribosomal protein L15 OS=Bos taurus GN=LOC101902860 PE=3 SV=1;>tr|E1BK63|E1BK63_BOVIN Ribosomal protein L15 OS=Bos taurus GN=RPL15 PE=3 SV=1;>tr|Q5U7H2	7	7	29.9	24.146	204	0	163790	384410	403400	417260	572610	291520	5.61288	5.61998	5.66428	5.63077	5.75786	5.50949	0.996683	0.999248
1305	E1BL29	>tr|E1BL29|E1BL29_BOVIN Uncharacterized protein OS=Bos taurus GN=BLMH PE=4 SV=1	7	7	17.4	52.93	459	0	35364	118510	122390	118100	115540	83345	4.94716	5.10894	5.14629	5.08261	5.06273	4.9657	0.690074	1.07263
1307	E1BL88	>tr|E1BL88|E1BL88_BOVIN Uncharacterized protein (Fragment) OS=Bos taurus GN=ABCB10 PE=3 SV=2	7	7	11.3	69.567	652	0	26316	67097	66202	80663	61248	63988	4.81882	4.86188	4.87942	4.91704	4.78709	4.85092	0.969549	1.0039
1328	E1BM27	>tr|E1BM27|E1BM27_BOVIN Uncharacterized protein (Fragment) OS=Bos taurus GN=CLMN PE=4 SV=2	7	7	8.1	112.9	1010	0	46007	83449	79377	92745	105730	107920	5.06142	4.9566	4.95824	4.97766	5.0242	5.07792	0.487604	0.92362
1336	E1BMC4	>tr|E1BMC4|E1BMC4_BOVIN Uncharacterized protein OS=Bos taurus GN=GBF1 PE=4 SV=1	7	7	4.2	206.6	1861	0	11465	19099	14824	15431	18851	17324	4.45797	4.31619	4.22951	4.19876	4.27533	4.28346	0.317223	1.20793
1359	E1BN47	>tr|E1BN47|E1BN47_BOVIN Cytoplasmic FMR1-interacting protein 1 OS=Bos taurus GN=CYFIP1 PE=4 SV=2	10	7	8.6	148.79	1285	0	54095	144010	122240	123150	117230	96071	5.13175	5.19357	5.14576	5.1008	5.06904	5.02741	0.0321703	1.23389
1395	E1BNY1	>tr|E1BNY1|E1BNY1_BOVIN Uncharacterized protein OS=Bos taurus GN=CDA PE=4 SV=1	7	7	56.8	16.26	146	0	89246	194430	185880	177500	142480	187520	5.34918	5.32395	5.32778	5.25956	5.15375	5.31786	0.138417	1.23002
1413	E1BPI1	>tr|E1BPI1|E1BPI1_BOVIN Transporter OS=Bos taurus GN=SLC6A11 PE=3 SV=2	7	7	13.5	70.135	631	0	78588	105840	94178	176240	129300	86787	5.29395	5.05983	5.03249	5.25647	5.1116	4.98327	0.923884	1.02717
1461	F1MBP8	>tr|F1MBP8|F1MBP8_BOVIN Uncharacterized protein OS=Bos taurus GN=COPS5 PE=4 SV=2	7	7	30.5	37.564	334	0	69350	139350	126810	137150	128090	143080	5.23964	5.17929	5.1617	5.14756	5.10752	5.2004	0.30845	1.10082
1484	Q9N179;F1MCU4;F1MCU7	>sp|Q9N179|41_BOVIN Protein 4.1 OS=Bos taurus GN=EPB41 PE=2 SV=1;>tr|F1MCU4|F1MCU4_BOVIN Protein 4.1 (Fragment) OS=Bos taurus GN=EPB41 PE=4 SV=2;>tr|F1MCU7|F1MCU7_BOVIN Protein 4.1 (Fragment) OS=Bos taurus GN=EPB41 PE=4 SV=2	10	7	17.5	69.257	617	0	64385	170970	166820	192670	187290	161360	5.20738	5.2681	5.28079	5.29518	5.27251	5.25261	0.454185	0.952043
1532	Q95115;F1MER9;Q9TUM3	>sp|Q95115|STA5A_BOVIN Signal transducer and activator of transcription 5A OS=Bos taurus GN=STAT5A PE=2 SV=2;>tr|F1MER9|F1MER9_BOVIN Signal transducer and activator of transcription OS=Bos taurus GN=STAT5A PE=3 SV=2;>sp|Q9TUM3|STA5B_BOVIN Signal transducer	7	7	9.1	90.699	794	0	19686	57980	48958	48265	46226	44063	4.69275	4.79846	4.74837	4.694	4.66489	4.68889	0.114896	1.1586
1534	F1MET0;A5D9D7	>tr|F1MET0|F1MET0_BOVIN Uncharacterized protein OS=Bos taurus GN=PLOD3 PE=4 SV=1;>tr|A5D9D7|A5D9D7_BOVIN Procollagen-lysine, 2-oxoglutarate 5-dioxygenase 3 (Fragment) OS=Bos taurus GN=PLOD3 PE=2 SV=1	7	7	9.3	85.895	751	0	25577	62117	54300	50341	50649	52004	4.80645	4.82839	4.79334	4.71229	4.70457	4.76085	0.0148648	1.21196
1548	F1MFC2	>tr|F1MFC2|F1MFC2_BOVIN Uncharacterized protein OS=Bos taurus GN=DSG2 PE=4 SV=2	7	7	7.5	121.57	1114	0	83088	218420	205620	218330	161080	175630	5.31813	5.37447	5.37161	5.34948	5.20704	5.28942	0.182494	1.18238
1575	F1MGK9	>tr|F1MGK9|F1MGK9_BOVIN Uncharacterized protein OS=Bos taurus GN=KIAA0368 PE=4 SV=2	7	7	4.5	203.94	1846	0	28986	66519	64642	64849	66586	52665	4.86078	4.85813	4.86906	4.82227	4.82338	4.76634	0.0373495	1.14462
1618	F1MI95	>tr|F1MI95|F1MI95_BOVIN Uncharacterized protein (Fragment) OS=Bos taurus GN=ERMP1 PE=1 SV=2	7	7	11.8	98.637	892	0	40941	72381	72696	80712	93395	63337	5.01075	4.89481	4.92006	4.9173	4.97032	4.84647	0.576672	1.07278
1656	Q0V8B6;F1MK08	>sp|Q0V8B6|TPP1_BOVIN Tripeptidyl-peptidase 1 OS=Bos taurus GN=TPP1 PE=2 SV=1;>tr|F1MK08|F1MK08_BOVIN Tripeptidyl-peptidase 1 OS=Bos taurus GN=TPP1 PE=4 SV=2	7	7	17.2	61.351	563	0	77276	173200	162200	174040	169920	232650	5.28664	5.27373	5.2686	5.25101	5.23024	5.41152	0.730319	0.952211
1680	Q5E995;F1MKZ5;E1BG13;E1B8K9;A4IFU6	>sp|Q5E995|RS6_BOVIN 40S ribosomal protein S6 OS=Bos taurus GN=RPS6 PE=2 SV=1;>tr|F1MKZ5|F1MKZ5_BOVIN 40S ribosomal protein S6 OS=Bos taurus GN=RPS6 PE=1 SV=1	7	7	25.3	28.666	249	0	94261	147190	157210	232390	584800	115650	5.37293	5.20306	5.25503	5.37658	5.76701	5.10796	0.51767	0.724141
1682	Q58DA7;F1ML12	>sp|Q58DA7|GLRX3_BOVIN Glutaredoxin-3 OS=Bos taurus GN=GLRX3 PE=2 SV=1;>tr|F1ML12|F1ML12_BOVIN Glutaredoxin-3 OS=Bos taurus GN=GLRX3 PE=4 SV=2	7	7	25.1	37.297	334	0	37833	130350	80679	96905	92396	143290	4.97647	5.15029	4.96531	4.99671	4.96565	5.20103	0.814821	0.946731
1693	F1MLG1	>tr|F1MLG1|F1MLG1_BOVIN Uncharacterized protein OS=Bos taurus GN=SRPRB PE=4 SV=2	7	7	33.9	29.716	271	0	103480	213030	198740	184210	197590	148040	5.41345	5.36362	5.35683	5.27568	5.29576	5.2152	0.0183328	1.30543
1721	Q29RU4;F1MM86	>sp|Q29RU4|CO6_BOVIN Complement component C6 OS=Bos taurus GN=C6 PE=2 SV=1;>tr|F1MM86|F1MM86_BOVIN Complement component C6 OS=Bos taurus GN=C6 PE=4 SV=1	7	7	8.4	104.54	932	0	78289	177070	187330	159500	188160	115680	5.2923	5.28333	5.33115	5.21313	5.27453	5.10808	0.110647	1.26964
1728	Q58CT7;Q5EAA2;Q5E9T8;Q58CT1;F1MMC8	>tr|Q58CT7|Q58CT7_BOVIN Mevalonate kinase OS=Bos taurus GN=MVK PE=2 SV=1;>tr|Q5EAA2|Q5EAA2_BOVIN Mevalonate kinase OS=Bos taurus GN=MVK PE=2 SV=1;>sp|Q5E9T8|KIME_BOVIN Mevalonate kinase OS=Bos taurus GN=MVK PE=2 SV=1;>tr|Q58CT1|Q58CT1_BOVIN Mevalonate kina	7	7	26.4	38.209	363	0	263510	466410	497540	500490	575590	564360	5.81939	5.70395	5.75537	5.70976	5.76011	5.79637	0.925549	1.00962
1733	F1MMH2	>tr|F1MMH2|F1MMH2_BOVIN Uncharacterized protein OS=Bos taurus GN=ITGA9 PE=3 SV=2	7	7	8.9	114.44	1036	0	98901	212360	192990	203690	226060	193980	5.3938	5.36225	5.34408	5.31933	5.35422	5.33257	0.151927	1.07482
1749	F1MMY6;Q3SYU7;F1MBJ7;Q2KI57;Q7YS23	>tr|F1MMY6|F1MMY6_BOVIN Transportin-1 (Fragment) OS=Bos taurus GN=TNPO1 PE=4 SV=2;>sp|Q3SYU7|TNPO1_BOVIN Transportin-1 OS=Bos taurus GN=TNPO1 PE=1 SV=2;>tr|F1MBJ7|F1MBJ7_BOVIN Uncharacterized protein (Fragment) OS=Bos taurus GN=TNPO2 PE=4 SV=1	7	7	10.2	97.325	854	0	36362	82363	65310	64899	66711	70259	4.95924	4.95091	4.87352	4.8226	4.8242	4.89152	0.0826135	1.20721
1757	Q3MHH6;F1MN72	>sp|Q3MHH6|PYRD2_BOVIN Pyridine nucleotide-disulfide oxidoreductase domain-containing protein 2 OS=Bos taurus GN=PYROXD2 PE=2 SV=1;>tr|F1MN72|F1MN72_BOVIN Pyridine nucleotide-disulfide oxidoreductase domain-containing protein 2 OS=Bos taurus GN=PYROXD2 PE=	7	7	14.5	62.987	581	0	36051	118200	87201	105620	100160	132740	4.95551	5.1078	4.99907	5.03411	5.00069	5.16782	0.530979	0.897952
1763	F1MNG3;P62998;F1MCR0;Q9TU25;B0JYN9;A5PK69	>tr|F1MNG3|F1MNG3_BOVIN Ras-related C3 botulinum toxin substrate 1 (Fragment) OS=Bos taurus GN=RAC1 PE=1 SV=1;>sp|P62998|RAC1_BOVIN Ras-related C3 botulinum toxin substrate 1 OS=Bos taurus GN=RAC1 PE=1 SV=1;>tr|F1MCR0|F1MCR0_BOVIN Uncharacterized protein (	7	7	44.4	20.248	180	0	55146	189470	168720	181100	196240	143090	5.14011	5.31272	5.28571	5.26828	5.29279	5.20043	0.905164	0.982532
1797	F1MPC5	>tr|F1MPC5|F1MPC5_BOVIN Uncharacterized protein OS=Bos taurus GN=INMT PE=4 SV=2	7	7	28.1	29.528	263	0	147840	203460	76168	250280	75476	116290	5.56839	5.34366	4.94032	5.40879	4.87781	5.11036	0.560673	1.41842
1870	F1MSB5;Q2TBT2	>tr|F1MSB5|F1MSB5_BOVIN Uncharacterized protein OS=Bos taurus GN=GORASP2 PE=4 SV=1;>tr|Q2TBT2|Q2TBT2_BOVIN Golgi reassembly stacking protein 2, 55kDa OS=Bos taurus GN=GORASP2 PE=2 SV=1	7	7	28.4	47.577	455	0	124270	230550	215480	230750	288410	291140	5.49296	5.39795	5.39195	5.37351	5.46001	5.50892	0.718697	0.9553
2016	Q2KIU2;F1MY26	>sp|Q2KIU2|PMVK_BOVIN Phosphomevalonate kinase OS=Bos taurus GN=PMVK PE=2 SV=3;>tr|F1MY26|F1MY26_BOVIN Phosphomevalonate kinase OS=Bos taurus GN=PMVK PE=4 SV=1	7	7	50.5	21.955	192	0	126390	161230	187470	153810	192770	149520	5.50031	5.24263	5.33148	5.19735	5.28504	5.21952	0.195697	1.33098
2090	F1N086;Q9TTZ2	>tr|F1N086|F1N086_BOVIN Uncharacterized protein OS=Bos taurus GN=TTPA PE=4 SV=2;>tr|Q9TTZ2|Q9TTZ2_BOVIN Alpha-tocopherol transfer protein (Fragment) OS=Bos taurus PE=2 SV=1	7	7	31.2	31.953	282	0	58700	189460	175200	186590	153300	136060	5.16723	5.3127	5.30208	5.28125	5.18554	5.17855	0.471494	1.1106
2138	F1N1T3	>tr|F1N1T3|F1N1T3_BOVIN Uncharacterized protein OS=Bos taurus GN=AKAP2 PE=1 SV=2	7	7	10.4	94.026	855	0	29623	91568	81896	92436	85128	104690	4.87022	4.99693	4.97181	4.97621	4.93007	5.06472	0.470837	0.903622
2203	Q3MHQ3;F1N3Z7	>tr|Q3MHQ3|Q3MHQ3_BOVIN Cytochrome P450, family 4, subfamily V, polypeptide 2 OS=Bos taurus GN=CYP4V2 PE=2 SV=1;>tr|F1N3Z7|F1N3Z7_BOVIN Uncharacterized protein OS=Bos taurus GN=CYP4V2 PE=3 SV=1	7	7	15.2	61.307	527	0	91994	238440	235070	384680	290540	250100	5.36236	5.41256	5.42974	5.59546	5.46321	5.44293	0.129293	0.796196
2206	Q8WMY2;Q0VCD7;Q2NL07;F1N431;G3MZT9;F1N0Q7	>sp|Q8WMY2|FPPS_BOVIN Farnesyl pyrophosphate synthase OS=Bos taurus GN=FDPS PE=1 SV=1;>tr|Q0VCD7|Q0VCD7_BOVIN FDPS protein (Fragment) OS=Bos taurus GN=FDPS PE=2 SV=1;>tr|Q2NL07|Q2NL07_BOVIN FDPS protein OS=Bos taurus GN=FDPS PE=2 SV=1;>tr|F1N431|F1N431_BOV	7	7	21.2	40.51	353	0	260850	533220	585910	583540	610780	579570	5.81499	5.76209	5.82638	5.77644	5.78588	5.80792	0.639728	1.02583
2216	F1N4E5;Q2YDM4	>sp|F1N4E5|TOIP1_BOVIN Torsin-1A-interacting protein 1 OS=Bos taurus GN=TOR1AIP1 PE=3 SV=2	7	7	17.3	67.467	600	0	76709	216910	197010	209500	206100	182540	5.28344	5.37146	5.35303	5.33155	5.31408	5.30618	0.538205	1.04401
2230	Q2TBG2;F1N579;Q0VCE0;Q2KI44;F1N4F8	>tr|Q2TBG2|Q2TBG2_BOVIN Epsin 1 OS=Bos taurus GN=EPN1 PE=2 SV=1;>tr|F1N579|F1N579_BOVIN Uncharacterized protein OS=Bos taurus GN=EPN1 PE=4 SV=1	8	7	21.7	60.06	576	0	56250	117800	103660	124800	127170	162300	5.14872	5.10633	5.07416	5.10658	5.10438	5.25514	0.448458	0.900264
2249	F1N672	>tr|F1N672|F1N672_BOVIN Uncharacterized protein (Fragment) OS=Bos taurus GN=TM9SF2 PE=4 SV=2	7	7	13.5	76.269	666	0	38968	99967	90290	103990	103000	82859	4.9893	5.03504	5.01418	5.02736	5.01284	4.96316	0.644092	1.02735
2273	F1N7B5;A7E3C2	>tr|F1N7B5|F1N7B5_BOVIN Uncharacterized protein OS=Bos taurus GN=CUL5 PE=3 SV=2	7	7	10	88.5	759	0	98028	151950	146900	114610	132690	130740	5.38995	5.21688	5.22557	5.06959	5.12284	5.16123	0.0624058	1.44404
2297	F2Z4E7;Q2T9Y9	>tr|F2Z4E7|F2Z4E7_BOVIN Uncharacterized protein OS=Bos taurus GN=ILF2 PE=4 SV=1;>tr|Q2T9Y9|Q2T9Y9_BOVIN Interleukin enhancer binding factor 2, 45kDa OS=Bos taurus GN=ILF2 PE=2 SV=1	7	7	31.8	43.062	390	0	66421	193280	177350	177880	169730	125070	5.2209	5.32137	5.30738	5.26049	5.22976	5.14197	0.201105	1.18162
2316	F6Q234;A1L568	>tr|F6Q234|F6Q234_BOVIN Uncharacterized protein OS=Bos taurus GN=PEPD PE=3 SV=1;>tr|A1L568|A1L568_BOVIN Peptidase D OS=Bos taurus GN=PEPD PE=2 SV=1	7	7	19.5	54.832	493	0	71234	65117	87432	76668	102700	78787	5.25128	4.84888	5.00022	4.89498	5.01157	4.94127	0.528582	1.21391
2333	Q3ZC79;F6RJG0;Q6PTA0	>tr|Q3ZC79|Q3ZC79_BOVIN HMGCS1 protein (Fragment) OS=Bos taurus GN=HMGCS1 PE=2 SV=1;>tr|F6RJG0|F6RJG0_BOVIN Uncharacterized protein (Fragment) OS=Bos taurus GN=HMGCS1 PE=1 SV=1;>tr|Q6PTA0|Q6PTA0_BOVIN 3-hydroxy-3-methylglutaryl-coenzyme A synthase 1 (Fragm	8	7	18.9	62.058	562	0	124410	208600	453940	317650	353060	658040	5.49345	5.3545	5.71554	5.51231	5.54785	5.86307	0.477621	0.758729
2342	G1K192;Q2TBW6	>tr|G1K192|G1K192_BOVIN ADP-ribosylation factor-like protein 3 (Fragment) OS=Bos taurus GN=ARL3 PE=3 SV=2;>sp|Q2TBW6|ARL3_BOVIN ADP-ribosylation factor-like protein 3 OS=Bos taurus GN=ARL3 PE=2 SV=1	7	7	47.5	20.373	181	0	28600	74082	67251	69142	66338	63336	4.85496	4.90489	4.88624	4.85011	4.82176	4.84647	0.0671625	1.10302
2345	Q32PA9;G1K1P8;F1MUA4	>sp|Q32PA9|FKBP2_BOVIN Peptidyl-prolyl cis-trans isomerase FKBP2 OS=Bos taurus GN=FKBP2 PE=2 SV=1;>tr|G1K1P8|G1K1P8_BOVIN Peptidyl-prolyl cis-trans isomerase OS=Bos taurus GN=FKBP2 PE=4 SV=2	7	7	63.6	15.404	140	0	107160	171490	168430	156910	248540	171230	5.42863	5.26942	5.28496	5.20602	5.3954	5.2784	0.669931	1.08242
2346	G1K1Q2;O62768;G3MWU1	>tr|G1K1Q2|G1K1Q2_BOVIN Thioredoxin reductase 1, cytoplasmic OS=Bos taurus GN=TXNRD1 PE=3 SV=2;>sp|O62768|TRXR1_BOVIN Thioredoxin reductase 1, cytoplasmic OS=Bos taurus GN=TXNRD1 PE=2 SV=3;>tr|G3MWU1|G3MWU1_BOVIN Thioredoxin reductase 1, cytoplasmic OS=Bos	7	7	19.7	54.563	497	0	71900	146020	152520	129180	145480	139920	5.25532	5.19959	5.24187	5.12156	5.1628	5.1907	0.0476538	1.18551
2369	Q3SZJ7;G3MXJ5	>tr|Q3SZJ7|Q3SZJ7_BOVIN Lysosomal-associated membrane protein 2 OS=Bos taurus GN=LAMP2 PE=1 SV=1;>tr|G3MXJ5|G3MXJ5_BOVIN Uncharacterized protein OS=Bos taurus GN=LAMP2 PE=1 SV=1	7	7	15.2	44.542	407	0	35403	188870	157900	82781	84146	58718	4.94764	5.31134	5.25693	4.9283	4.92503	4.81359	0.0767614	1.91865
2370	P80425;G3MXK2	>sp|P80425|FABPL_BOVIN Fatty acid-binding protein, liver OS=Bos taurus GN=FABP1 PE=1 SV=1;>tr|G3MXK2|G3MXK2_BOVIN Fatty acid-binding protein, liver OS=Bos taurus GN=FABP1 PE=1 SV=1	7	7	70.9	14.227	127	0	735690	1797200	1595300	2272200	2350800	2979800	6.26529	6.28978	6.26139	6.36681	6.37122	6.519	0.0445118	0.713088
2371	Q5EAB4;G3MXK6;Q58D04	>sp|Q5EAB4|CHID1_BOVIN Chitinase domain-containing protein 1 OS=Bos taurus GN=CHID1 PE=2 SV=1;>tr|G3MXK6|G3MXK6_BOVIN Chitinase domain-containing protein 1 OS=Bos taurus GN=CHID1 PE=4 SV=1;>tr|Q58D04|Q58D04_BOVIN Chitinase domain-containing protein 1 OS=Bo	7	7	21.4	44.562	393	0	76814	237390	210520	248000	215920	179230	5.28404	5.41064	5.38184	5.40482	5.33429	5.29823	0.804836	1.03053
2513	Q32LK4;G5E5P6;Q1JPB7	>tr|Q32LK4|Q32LK4_BOVIN 1-acylglycerol-3-phosphate O-acyltransferase 3 OS=Bos taurus GN=AGPAT3 PE=2 SV=1;>tr|G5E5P6|G5E5P6_BOVIN Uncharacterized protein OS=Bos taurus GN=AGPAT3 PE=4 SV=1;>tr|Q1JPB7|Q1JPB7_BOVIN 1-acylglycerol-3-phosphate O-acyltransferase	7	7	16.2	43.406	376	0	75995	202130	182400	193260	233380	176070	5.27938	5.34081	5.31957	5.29651	5.36806	5.2905	0.876211	0.988318
2548	H7BWW2	>tr|H7BWW2|H7BWW2_BOVIN Beta-hexosaminidase OS=Bos taurus GN=HEXB PE=3 SV=1	8	7	19.4	61.261	537	0	90374	212070	207990	239770	238540	217280	5.35464	5.36166	5.37659	5.39016	5.37756	5.38184	0.0643782	0.957437
2590	O02741	>sp|O02741|ISG15_BOVIN Ubiquitin-like protein ISG15 OS=Bos taurus GN=ISG15 PE=2 SV=3	7	7	44.2	17.31	154	0	82651	838630	426300	257250	630050	350170	5.31584	5.95875	5.68826	5.42072	5.79938	5.5891	0.824336	1.12517
2624	P00429;F1N2E5;E1BAV7;Q6YFP9	>sp|P00429|CX6B1_BOVIN Cytochrome c oxidase subunit 6B1 OS=Bos taurus GN=COX6B1 PE=1 SV=2;>tr|F1N2E5|F1N2E5_BOVIN Cytochrome c oxidase subunit 6B1 OS=Bos taurus GN=COX6B1 PE=4 SV=1	7	7	73.3	10.156	86	0	21150	45372	49307	57013	58622	63212	4.72391	4.69197	4.75145	4.76634	4.76806	4.84562	0.0861113	0.849383
2644	P02465	>sp|P02465|CO1A2_BOVIN Collagen alpha-2(I) chain OS=Bos taurus GN=COL1A2 PE=1 SV=2	7	7	5.1	129.06	1364	0	56005	102560	128700	171250	220720	213330	5.14682	5.04616	5.16812	5.244	5.34384	5.37387	0.0211571	0.630662
2653	P04394	>sp|P04394|NDUV2_BOVIN NADH dehydrogenase [ubiquinone] flavoprotein 2, mitochondrial OS=Bos taurus GN=NDUFV2 PE=1 SV=3	7	7	35.7	27.307	249	0	64546	135600	129040	175330	162390	214280	5.20847	5.16744	5.16927	5.25422	5.21056	5.3758	0.126887	0.797138
2673	P09867;G5E5V7;F1MH29;F1N7Z3;F1MW51;F1MTY3;M5FMW1;F1MZQ6	>sp|P09867|ROA1_BOVIN Heterogeneous nuclear ribonucleoprotein A1 OS=Bos taurus GN=HNRNPA1 PE=1 SV=2;>tr|G5E5V7|G5E5V7_BOVIN Uncharacterized protein (Fragment) OS=Bos taurus GN=HNRNPA1L2 PE=4 SV=1	8	7	32.8	34.196	320	0	242050	457300	362100	367680	482950	574540	5.7825	5.69538	5.61737	5.57584	5.6839	5.80414	0.903919	1.02437
2677	P10103;E1BMK2	>sp|P10103|HMGB1_BOVIN High mobility group protein B1 OS=Bos taurus GN=HMGB1 PE=1 SV=3;>tr|E1BMK2|E1BMK2_BOVIN High mobility group protein B1 OS=Bos taurus GN=HMGB1 PE=4 SV=2	7	7	26.5	24.908	215	0	71312	189430	153470	202930	229650	244230	5.25176	5.31263	5.24457	5.31771	5.36107	5.43262	0.0647007	0.792842
2690	P11966	>sp|P11966|ODPB_BOVIN Pyruvate dehydrogenase E1 component subunit beta, mitochondrial OS=Bos taurus GN=PDHB PE=1 SV=2	7	7	23.7	39.126	359	0	175340	282260	309730	415750	498960	542950	5.64248	5.48583	5.54953	5.6292	5.69807	5.77958	0.0854308	0.719443
2698	P13619	>sp|P13619|AT5F1_BOVIN ATP synthase F(0) complex subunit B1, mitochondrial OS=Bos taurus GN=ATP5F1 PE=1 SV=2	7	7	23.8	28.821	256	0	119460	378860	318590	419710	389310	330210	5.47582	5.61366	5.56178	5.63331	5.5903	5.56361	0.371169	0.900907
2700	P13621;Q862C2	>sp|P13621|ATPO_BOVIN ATP synthase subunit O, mitochondrial OS=Bos taurus GN=ATP5O PE=1 SV=2;>tr|Q862C2|Q862C2_BOVIN Similar to oligomycin-sensitivity conferral protein (Fragment) OS=Bos taurus PE=2 SV=1	7	7	39.9	23.319	213	0	198280	421740	407140	501770	566860	396950	5.69587	5.66023	5.66829	5.71087	5.75348	5.64355	0.456085	0.937915
2707	P17248;Q9TS88	>sp|P17248|SYWC_BOVIN Tryptophan--tRNA ligase, cytoplasmic OS=Bos taurus GN=WARS PE=1 SV=3	7	7	15.8	53.811	476	0	88456	276180	182390	173500	189680	220390	5.34532	5.47637	5.31955	5.24966	5.27802	5.38801	0.307377	1.189
2727	P21809	>sp|P21809|PGS1_BOVIN Biglycan OS=Bos taurus GN=BGN PE=1 SV=3	7	7	23.6	41.59	369	0	201540	366410	550790	438630	510450	359990	5.70296	5.59915	5.79953	5.65246	5.70795	5.60111	0.515629	1.11354
2734	P22600;A6YP71	>sp|P22600|HEMH_BOVIN Ferrochelatase, mitochondrial OS=Bos taurus GN=FECH PE=1 SV=3	7	7	21.9	46.934	416	0	172710	334840	253290	372910	340670	402450	5.63591	5.56002	5.46216	5.58197	5.53233	5.64953	0.592529	0.922048
2746	P26882;Q862E6	>sp|P26882|PPID_BOVIN Peptidyl-prolyl cis-trans isomerase D OS=Bos taurus GN=PPID PE=1 SV=6	8	7	18.9	40.62	370	0	119210	254910	217810	175210	188080	222970	5.47491	5.44157	5.39662	5.25392	5.27434	5.39306	0.0559358	1.35081
2782	P42899;A1XEE1;F1MH76	>sp|P42899|RLA2_BOVIN 60S acidic ribosomal protein P2 OS=Bos taurus GN=RPLP2 PE=3 SV=1	7	7	77.4	11.702	115	0	241040	547120	465430	623440	601840	737890	5.78068	5.77326	5.7264	5.80516	5.77948	5.91281	0.177193	0.846506
2799	P51176	>sp|P51176|TGM2_BOVIN Protein-glutamine gamma-glutamyltransferase 2 OS=Bos taurus GN=TGM2 PE=1 SV=1	7	7	13.2	77.111	687	0	156350	327770	276620	276300	283270	355100	5.59269	5.55075	5.50043	5.45175	5.4522	5.59517	0.427352	1.11751
2801	P52556	>sp|P52556|BLVRB_BOVIN Flavin reductase (NADPH) OS=Bos taurus GN=BLVRB PE=1 SV=2	7	7	53.9	22.132	206	0	147560	370590	353430	400550	348820	388240	5.56756	5.60408	5.60685	5.61302	5.5426	5.63392	0.909343	0.991555
2818	P60661-2;P60661;A1XEA6;A1XEA7	>sp|P60661-2|MYL6_BOVIN Isoform Smooth muscle of Myosin light polypeptide 6 OS=Bos taurus GN=MYL6;>sp|P60661|MYL6_BOVIN Myosin light polypeptide 6 OS=Bos taurus GN=MYL6 PE=2 SV=2	7	7	51	16.961	151	0	233150	592990	601090	614500	644880	756920	5.76623	5.80823	5.83748	5.79889	5.80948	5.92387	0.423642	0.911801
2826	P61284;G3MZG7;Q862L6;F1MDX5;F1N3R2;F1MB63	>sp|P61284|RL12_BOVIN 60S ribosomal protein L12 OS=Bos taurus GN=RPL12 PE=2 SV=1;>tr|G3MZG7|G3MZG7_BOVIN Uncharacterized protein OS=Bos taurus PE=3 SV=1;>tr|Q862L6|Q862L6_BOVIN Similar to ribosomal protein L12 (Fragment) OS=Bos taurus PE=2 SV=1	7	7	58.8	17.818	165	0	259490	517080	550620	533560	634780	381840	5.81272	5.74874	5.7994	5.73755	5.80262	5.6267	0.304386	1.16055
2841	P62992;P63048;P0CG53;E1B9K1;P0CH28	>sp|P62992|RS27A_BOVIN Ubiquitin-40S ribosomal protein S27a OS=Bos taurus GN=RPS27A PE=1 SV=2;>sp|P63048|RL40_BOVIN Ubiquitin-60S ribosomal protein L40 OS=Bos taurus GN=UBA52 PE=1 SV=2;>sp|P0CG53|UBB_BOVIN Polyubiquitin-B OS=Bos taurus GN=UBB PE=1 SV=1;>tr	7	7	50	17.965	156	0	157520	439330	428100	585090	500640	458880	5.59593	5.67797	5.69009	5.77759	5.69953	5.70652	0.131368	0.844857
2847	Q58D70;P67774;Q0P594	>tr|Q58D70|Q58D70_BOVIN Serine/threonine-protein phosphatase OS=Bos taurus GN=PPP2CA PE=2 SV=1;>sp|P67774|PP2AA_BOVIN Serine/threonine-protein phosphatase 2A catalytic subunit alpha isoform OS=Bos taurus GN=PPP2CA PE=1 SV=1;>sp|Q0P594|PP2AB_BOVIN Serine/th	7	7	29.4	35.58	309	0	21272	47540	48617	43193	53728	37142	4.7264	4.71224	4.74533	4.64578	4.7302	4.61468	0.146397	1.15994
2910	Q05B89	>sp|Q05B89|GTPC1_BOVIN NIF3-like protein 1 OS=Bos taurus GN=NIF3L1 PE=2 SV=1	7	7	19.6	41.905	377	0	150940	314030	262480	299800	341060	350140	5.5774	5.53215	5.47764	5.4872	5.53283	5.58906	0.868102	0.983332
2935	Q08DQ6	>tr|Q08DQ6|Q08DQ6_BOVIN Uncharacterized protein OS=Bos taurus GN=ZYX PE=1 SV=1	8	7	19.3	60.101	559	0	47959	122280	191990	160300	158070	159260	5.07947	5.12254	5.34182	5.2153	5.19885	5.24692	0.660201	0.913945
2938	Q08DU9	>sp|Q08DU9|HP1B3_BOVIN Heterochromatin protein 1-binding protein 3 OS=Bos taurus GN=HP1BP3 PE=2 SV=1	7	7	14.4	61.477	555	0	48596	131160	126340	149570	236050	128140	5.0852	5.15298	5.16009	5.18521	5.373	5.1525	0.225404	0.78678
2958	Q0II59	>sp|Q0II59|PDXK_BOVIN Pyridoxal kinase OS=Bos taurus GN=PDXK PE=2 SV=1	7	7	31.4	34.817	312	0	117500	209210	179770	164300	223240	225880	5.46863	5.35576	5.31326	5.226	5.34877	5.39869	0.472962	1.13431
2970	Q0IIH5;B8Q795	>tr|Q0IIH5|Q0IIH5_BOVIN Nucleobindin 2 OS=Bos taurus GN=NUCB2 PE=1 SV=1	7	7	23.6	49.188	415	0	135570	260210	169780	232760	245400	307560	5.53076	5.45051	5.28843	5.37727	5.38987	5.53275	0.913444	0.977095
2974	Q0III8	>tr|Q0III8|Q0III8_BOVIN RNASET2 protein (Fragment) OS=Bos taurus GN=RNASET2 PE=2 SV=1	7	7	28.9	32.829	291	0	74723	191040	189130	166490	180660	185160	5.27205	5.31631	5.33531	5.23175	5.25686	5.31236	0.248509	1.09875
2988	Q0P5A2	>sp|Q0P5A2|COQ5_BOVIN 2-methoxy-6-polyprenyl-1,4-benzoquinol methylase, mitochondrial OS=Bos taurus GN=COQ5 PE=2 SV=1	7	7	30.6	37.591	330	0	101950	253180	257670	287870	266790	277350	5.40698	5.43861	5.46961	5.46956	5.42617	5.48784	0.425561	0.948877
2993	Q0P5E0	>tr|Q0P5E0|Q0P5E0_BOVIN Lymphocyte-specific protein 1 OS=Bos taurus GN=LSP1 PE=1 SV=1	7	7	29.2	39.325	363	0	31987	85052	61276	68680	90243	89045	4.90357	4.96487	4.84584	4.8472	4.95541	4.99443	0.647291	0.938455
3000	Q0P5G8;F1MNX2	>tr|Q0P5G8|Q0P5G8_BOVIN Acyl-Coenzyme A dehydrogenase family, member 11 OS=Bos taurus GN=ACAD11 PE=2 SV=1;>tr|F1MNX2|F1MNX2_BOVIN Uncharacterized protein OS=Bos taurus GN=ACAD11 PE=4 SV=2	23	7	29.7	87.727	781	0	177360	473330	523500	620990	523960	388710	5.64745	5.71035	5.77746	5.80345	5.7193	5.63444	0.911191	0.983309
3012	Q0PHW6	>tr|Q0PHW6|Q0PHW6_BOVIN 17-beta hydroxysteroid dehydrogenase 2 OS=Bos taurus GN=HSD17b2 PE=2 SV=1	7	7	22.7	42.644	388	0	31778	168980	167530	157080	116220	123980	4.90072	5.26302	5.28264	5.20649	5.06528	5.13817	0.930414	1.02836
3117	Q17QB3	>sp|Q17QB3|ASAH1_BOVIN Acid ceramidase OS=Bos taurus GN=ASAH1 PE=2 SV=3	7	7	18.2	44.965	395	0	139070	330860	313230	368760	348580	361520	5.54183	5.55483	5.55441	5.57711	5.5423	5.60295	0.25901	0.946753
3120	Q17QC7;Q8HYU0	>tr|Q17QC7|Q17QC7_BOVIN Poliovirus receptor-related 2 (Herpesvirus entry mediator B) OS=Bos taurus GN=PVRL2 PE=2 SV=1	7	7	25.3	43.261	403	0	29746	71908	72783	63525	66128	47020	4.87202	4.89196	4.92058	4.81331	4.82039	4.7171	0.0370776	1.29197
3131	Q17QK8	>sp|Q17QK8|SPRE_BOVIN Sepiapterin reductase OS=Bos taurus GN=SPR PE=2 SV=1	7	7	34.5	28.939	267	0	89271	246930	254340	264300	208060	186880	5.34931	5.42776	5.46396	5.43246	5.31819	5.31638	0.320442	1.14288
3154	Q1JPD3	>sp|Q1JPD3|D2HDH_BOVIN D-2-hydroxyglutarate dehydrogenase, mitochondrial OS=Bos taurus GN=D2HGDH PE=2 SV=2	7	7	14.3	59.056	544	0	72361	146670	152320	179950	172600	156650	5.2581	5.20152	5.2413	5.26552	5.23704	5.23975	0.509587	0.968731
3180	Q1LZ95;Q1LZ95-2	>sp|Q1LZ95|IDI1_BOVIN Isopentenyl-diphosphate Delta-isomerase 1 OS=Bos taurus GN=IDI1 PE=2 SV=2;>sp|Q1LZ95-2|IDI1_BOVIN Isoform 2 of Isopentenyl-diphosphate Delta-isomerase 1 OS=Bos taurus GN=IDI1	7	7	39.2	26.467	227	0	133980	212940	203880	242820	237340	540560	5.52564	5.36344	5.36792	5.39565	5.37537	5.77766	0.529216	0.799417
3216	Q1RMW4	>tr|Q1RMW4|Q1RMW4_BOVIN Adaptor protein, phosphotyrosine interaction, PH domain and leucine zipper containing 2 OS=Bos taurus GN=APPL2 PE=2 SV=1	8	7	15.6	73.972	662	0	74356	169670	152880	149530	166910	184850	5.26991	5.26479	5.2429	5.18509	5.22248	5.31164	0.639284	1.04584
3286	Q2HJ55;G3MZZ3	>sp|Q2HJ55|SAM50_BOVIN Sorting and assembly machinery component 50 homolog OS=Bos taurus GN=SAMM50 PE=2 SV=1;>tr|G3MZZ3|G3MZZ3_BOVIN Sorting and assembly machinery component 50 homolog OS=Bos taurus GN=SAMM50 PE=4 SV=1	7	7	16.8	52.042	469	0	123570	313870	263360	332090	304530	314620	5.49051	5.53193	5.47909	5.53162	5.48363	5.5426	0.481167	0.957694
3287	Q2HJ57	>sp|Q2HJ57|COTL1_BOVIN Coactosin-like protein OS=Bos taurus GN=COTL1 PE=2 SV=3	7	7	48.6	16.01	142	0	129590	374700	406970	343490	397890	365300	5.51117	5.60887	5.66811	5.54628	5.59976	5.60747	0.827512	1.02694
3336	Q2KIA5;REV__F1N1Z4;REV__Q2T9N8;REV__E1BB22	>sp|Q2KIA5|DNM1L_BOVIN Dynamin-1-like protein OS=Bos taurus GN=DNM1L PE=2 SV=1	7	7	10.7	83.351	749	0	27949	81339	68723	72036	66572	60905	4.84496	4.94548	4.89565	4.86791	4.82329	4.82947	0.161997	1.13538
3424	Q2KJI3	>sp|Q2KJI3|FA49B_BOVIN Protein FAM49B OS=Bos taurus GN=FAM49B PE=2 SV=1	7	7	27.5	36.748	324	0	41913	87388	84850	65965	84738	83852	5.02094	4.97663	4.9872	4.82968	4.92808	4.96833	0.11723	1.21963
3432	Q2LGB5	>sp|Q2LGB5|TOLIP_BOVIN Toll-interacting protein OS=Bos taurus GN=TOLLIP PE=2 SV=1	7	7	36.3	30.081	273	0	126250	253610	227560	273640	259970	357150	5.49983	5.43935	5.41564	5.44754	5.41492	5.59767	0.599229	0.922352
3457	Q2T9U1	>sp|Q2T9U1|SRP54_BOVIN Signal recognition particle 54 kDa protein OS=Bos taurus GN=SRP54 PE=2 SV=1	7	7	18.5	55.704	504	0	120520	262430	222290	237340	275950	270350	5.47965	5.4542	5.40547	5.38574	5.44083	5.47674	0.74381	1.02802
3464	Q2TBG8	>sp|Q2TBG8|UCHL3_BOVIN Ubiquitin carboxyl-terminal hydrolase isozyme L3 OS=Bos taurus GN=UCHL3 PE=2 SV=1	7	7	45.7	26.181	230	0	35693	89786	81681	87019	93354	91100	4.95118	4.98839	4.97067	4.94998	4.97013	5.00434	0.816907	0.989153
3518	Q32L46	>tr|Q32L46|Q32L46_BOVIN 5-nucleotidase OS=Bos taurus GN=NT5C3 PE=2 SV=1	7	7	25.3	33.967	297	0	42334	81699	81806	94395	98398	78780	5.02529	4.9474	4.97133	4.98531	4.99299	4.94123	0.786075	1.01897
3537	Q32LM2	>sp|Q32LM2|SGTA_BOVIN Small glutamine-rich tetratricopeptide repeat-containing protein alpha OS=Bos taurus GN=SGTA PE=2 SV=1	7	7	27.8	34.213	313	0	145260	268810	242380	235740	259600	254690	5.56074	5.46463	5.44304	5.3828	5.4143	5.45083	0.14881	1.18439
3569	Q3MHF2	>tr|Q3MHF2|Q3MHF2_BOVIN 3 beta-hydroxy-delta 5-C27-steroid oxidoreductase OS=Bos taurus GN=HSD3B7 PE=2 SV=1	7	7	23.6	41.115	368	0	43926	81863	89283	111800	113200	60195	5.04132	4.94827	5.00931	5.05881	5.05385	4.82438	0.813828	1.04862
3578	Q3MHL3;Q3SWX8	>sp|Q3MHL3|RBBP4_BOVIN Histone-binding protein RBBP4 OS=Bos taurus GN=RBBP4 PE=1 SV=3;>sp|Q3SWX8|RBBP7_BOVIN Histone-binding protein RBBP7 OS=Bos taurus GN=RBBP7 PE=2 SV=1	7	7	19.3	47.655	425	0	107900	259980	230290	234290	261470	278820	5.43162	5.45012	5.42082	5.38012	5.41742	5.49014	0.889211	1.01149
3594	Q3MHY1	>sp|Q3MHY1|CSRP1_BOVIN Cysteine and glycine-rich protein 1 OS=Bos taurus GN=CSRP1 PE=2 SV=3	7	7	43	20.612	193	0	109830	145060	232020	209280	271430	244080	5.43932	5.19673	5.42407	5.33109	5.43366	5.43235	0.621551	0.900202
3596	Q3MI00	>sp|Q3MI00|DNJB1_BOVIN DnaJ homolog subfamily B member 1 OS=Bos taurus GN=DNAJB1 PE=2 SV=3	7	7	22.9	38.217	340	0	67845	178530	175330	149830	140540	149160	5.23011	5.28689	5.3024	5.18596	5.1478	5.21847	0.0411903	1.2276
3618	Q3SYR7;G3N2H8;G3N0T8;G3MYL1;F6PWD5;G3MXR3;Q862F0;G3MWV9;Q9BEH4	>sp|Q3SYR7|RL9_BOVIN 60S ribosomal protein L9 OS=Bos taurus GN=RPL9 PE=2 SV=1;>tr|G3N2H8|G3N2H8_BOVIN Uncharacterized protein OS=Bos taurus PE=4 SV=1;>tr|G3N0T8|G3N0T8_BOVIN Uncharacterized protein OS=Bos taurus PE=4 SV=1;>tr|G3MYL1|G3MYL1_BOVIN Uncharacte	7	7	38	21.876	192	0	235360	503790	484390	521360	597540	521830	5.77033	5.73743	5.74374	5.7275	5.77637	5.76235	0.795202	0.988766
3645	Q3SZ32;E1BJ20;G3MXN8;E1BF97	>tr|Q3SZ32|Q3SZ32_BOVIN Elongin B OS=Bos taurus GN=TCEB2 PE=2 SV=1;>tr|E1BJ20|E1BJ20_BOVIN Uncharacterized protein OS=Bos taurus PE=4 SV=1	7	7	59.3	13.17	118	0	140750	346210	388170	349460	381550	334530	5.54704	5.57452	5.64757	5.55376	5.58155	5.56925	0.526419	1.05081
3647	Q3SZ54	>sp|Q3SZ54|IF4A1_BOVIN Eukaryotic initiation factor 4A-I OS=Bos taurus GN=EIF4A1 PE=2 SV=1	18	7	45.3	46.153	406	0	47525	108100	124420	112970	117640	94521	5.07552	5.06901	5.15344	5.06333	5.07056	5.02035	0.200881	1.11663
3651	Q3SZ65;Q9XT93	>sp|Q3SZ65|IF4A2_BOVIN Eukaryotic initiation factor 4A-II OS=Bos taurus GN=EIF4A2 PE=2 SV=1	18	7	43	46.402	407	0	277170	627030	511950	529800	620240	614190	5.84134	5.83247	5.76777	5.73448	5.79256	5.83312	0.502111	1.06449
3691	Q3SZQ6	>sp|Q3SZQ6|RL32_BOVIN 60S ribosomal protein L32 OS=Bos taurus GN=RPL32 PE=2 SV=3	7	7	40.7	15.874	135	0	61716	96453	98341	148700	194430	102870	5.18899	5.0195	5.05128	5.18268	5.28876	5.05711	0.350246	0.813592
3695	Q3SZV0	>sp|Q3SZV0|TTC36_BOVIN Tetratricopeptide repeat protein 36 OS=Bos taurus GN=TTC36 PE=2 SV=1	7	7	45.2	20.558	188	0	41460	124060	118190	172920	119350	150590	5.01623	5.12881	5.13113	5.24821	5.07682	5.22261	0.239109	0.811914
3699	Q3SZZ7	>sp|Q3SZZ7|FGL1_BOVIN Fibrinogen-like protein 1 OS=Bos taurus GN=FGL1 PE=2 SV=1	7	7	23.7	36.139	312	0	191990	328860	491870	268830	473460	234960	5.68187	5.55219	5.7504	5.43984	5.67528	5.41581	0.209309	1.41637
3731	Q3T0F9	>tr|Q3T0F9|Q3T0F9_BOVIN Growth factor receptor-bound protein 2 OS=Bos taurus GN=GRB2 PE=2 SV=1	7	7	43.3	25.206	217	0	77114	158280	141630	129340	166540	197020	5.28573	5.23461	5.2097	5.1221	5.22152	5.33933	0.825374	1.0368
3751	Q3T0S6;E1BHY4	>sp|Q3T0S6|RL8_BOVIN 60S ribosomal protein L8 OS=Bos taurus GN=RPL8 PE=2 SV=3	7	7	30	28.024	257	0	93519	126900	139200	182180	377670	130080	5.3695	5.13864	5.20218	5.27087	5.57711	5.15903	0.526365	0.796349
3760	Q3T0V4;A1XED6	>sp|Q3T0V4|RS11_BOVIN 40S ribosomal protein S11 OS=Bos taurus GN=RPS11 PE=2 SV=3	7	7	37.3	18.431	158	0	220430	255160	245250	338630	692340	234570	5.74187	5.44199	5.44815	5.54009	5.84032	5.41509	0.751064	0.882071
3779	Q3T106	>sp|Q3T106|SRSF7_BOVIN Serine/arginine-rich splicing factor 7 OS=Bos taurus GN=SRSF7 PE=2 SV=1	8	7	28.9	26.941	235	0	90993	281660	237180	248870	222530	261460	5.3576	5.48491	5.43362	5.40634	5.34739	5.46222	0.706921	1.04727
3780	Q3T108	>sp|Q3T108|PSB4_BOVIN Proteasome subunit beta type-4 OS=Bos taurus GN=PSMB4 PE=1 SV=1	7	7	39.4	29.031	264	0	134300	329100	290930	342350	362500	386060	5.52667	5.55251	5.52233	5.54484	5.55931	5.63147	0.190634	0.902187
3807	Q3ZBA8;F1MTZ1	>sp|Q3ZBA8|NDRG2_BOVIN Protein NDRG2 OS=Bos taurus GN=NDRG2 PE=2 SV=1;>tr|F1MTZ1|F1MTZ1_BOVIN Protein NDRG2 OS=Bos taurus GN=NDRG2 PE=1 SV=2	7	7	30	39.208	357	0	174290	472480	397420	566950	565360	538840	5.63987	5.70957	5.65779	5.76391	5.75233	5.77628	0.0124426	0.803347
3811	Q3ZBD3	>sp|Q3ZBD3|PHS_BOVIN Pterin-4-alpha-carbinolamine dehydratase OS=Bos taurus GN=PCBD1 PE=3 SV=2	7	7	74	11.985	104	0	171980	283250	281320	272950	288230	282230	5.63407	5.48735	5.50775	5.44645	5.45974	5.49542	0.19037	1.19084
3821	Q8HZ62;Q3ZBG2	>tr|Q8HZ62|Q8HZ62_BOVIN Prostaglandin F synthase-like2 protein OS=Bos taurus GN=PGFSL2 PE=2 SV=1;>tr|Q3ZBG2|Q3ZBG2_BOVIN AKR1C4 protein OS=Bos taurus GN=AKR1C4 PE=2 SV=1	15	7	52	36.79	323	0	125630	316790	237100	365700	262900	308520	5.49769	5.53595	5.43348	5.57349	5.41979	5.5341	0.733158	0.954802
3855	Q3ZBX0	>tr|Q3ZBX0|Q3ZBX0_BOVIN Basigin OS=Bos taurus GN=BSG PE=1 SV=1	7	7	26.9	29.772	271	0	86721	267270	287960	247360	207450	216780	5.33672	5.46213	5.51788	5.40369	5.31691	5.38084	0.294469	1.17968
3869	Q3ZC44	>tr|Q3ZC44|Q3ZC44_BOVIN Heterogeneous nuclear ribonucleoprotein A/B OS=Bos taurus GN=HNRNPAB PE=1 SV=1	7	7	29.1	30.653	285	0	117050	264340	226160	227680	269960	343950	5.46697	5.45734	5.41296	5.36769	5.4313	5.58131	0.837325	0.967513
3885	Q3ZCE2	>tr|Q3ZCE2|Q3ZCE2_BOVIN ELAV-like protein OS=Bos taurus GN=ELAVL1 PE=2 SV=1	7	7	31	36.163	326	0	91838	204180	198130	207280	198750	194130	5.36162	5.34519	5.3555	5.32692	5.29831	5.33291	0.0412672	1.08324
3897	Q3ZCK1	>sp|Q3ZCK1|EIF3L_BOVIN Eukaryotic translation initiation factor 3 subunit L OS=Bos taurus GN=EIF3L PE=2 SV=1	7	7	15.1	66.726	564	0	71152	139710	136630	134880	123230	102720	5.25078	5.18041	5.19409	5.14031	5.09072	5.05647	0.0257199	1.29597
3898	Q3ZCK3	>sp|Q3ZCK3|BPNT1_BOVIN 3(2),5-bisphosphate nucleotidase 1 OS=Bos taurus GN=BPNT1 PE=2 SV=1	7	7	28.9	33.328	308	0	41635	97741	95242	92654	110720	108760	5.01805	5.02526	5.03737	4.97723	5.04423	5.08129	0.824013	0.983203
3913	Q56JX8;E1BGR6	>sp|Q56JX8|RS13_BOVIN 40S ribosomal protein S13 OS=Bos taurus GN=RPS13 PE=2 SV=3;>tr|E1BGR6|E1BGR6_BOVIN Uncharacterized protein OS=Bos taurus PE=3 SV=1	7	7	44.4	17.222	151	0	252020	236730	224730	319830	631710	349740	5.80003	5.40943	5.41021	5.51528	5.80052	5.58856	0.575046	0.803717
3939	Q58DN7	>sp|Q58DN7|ACSF3_BOVIN Acyl-CoA synthetase family member 3, mitochondrial OS=Bos taurus GN=ACSF3 PE=2 SV=1	7	7	13.5	64.989	586	0	66446	147100	143990	180430	189460	193660	5.22106	5.20279	5.21688	5.26667	5.27752	5.33186	0.0199217	0.834757
3958	Q5BIP4	>tr|Q5BIP4|Q5BIP4_BOVIN Target of myb1 OS=Bos taurus GN=TOM1 PE=2 SV=1	7	7	18.5	54.211	492	0	56092	121200	144400	131480	130880	128910	5.1475	5.11868	5.21811	5.12922	5.11687	5.1551	0.430392	1.06586
3979	Q5E983;Q2VYC3	>sp|Q5E983|EF1B_BOVIN Elongation factor 1-beta OS=Bos taurus GN=EEF1B PE=2 SV=3;>tr|Q2VYC3|Q2VYC3_BOVIN Eukaryotic translation elongation factor 1 beta 2 OS=Bos taurus PE=3 SV=1	9	7	52.9	24.804	225	0	228710	476800	451040	464980	558480	489680	5.75788	5.71352	5.71276	5.6778	5.74701	5.73473	0.768198	1.01908
3986	Q5E9A3;E1B8C6	>sp|Q5E9A3|PCBP1_BOVIN Poly(rC)-binding protein 1 OS=Bos taurus GN=PCBP1 PE=2 SV=1	12	7	44.4	37.497	356	0	202640	400510	453380	427590	511250	342700	5.70532	5.63779	5.71501	5.64139	5.70863	5.57973	0.390188	1.10354
4033	Q5EA68;Q2KHX4	>sp|Q5EA68|S61A1_BOVIN Protein transport protein Sec61 subunit alpha isoform 1 OS=Bos taurus GN=SEC61A1 PE=2 SV=3	7	7	14.7	52.224	476	0	91479	161420	158980	174790	195040	146730	5.35992	5.24314	5.25989	5.25288	5.29012	5.21134	0.447004	1.08693
4034	Q5EA75	>sp|Q5EA75|PCY2_BOVIN Ethanolamine-phosphate cytidylyltransferase OS=Bos taurus GN=PCYT2 PE=2 SV=1	7	7	22.9	44.157	389	0	104790	132120	147940	140550	164170	183690	5.41892	5.15615	5.22863	5.1582	5.21529	5.3089	0.675928	1.09758
4058	Q6EWQ7;F1MN49	>sp|Q6EWQ7|IF5A1_BOVIN Eukaryotic translation initiation factor 5A-1 OS=Bos taurus GN=EIF5A PE=2 SV=3	7	7	48.1	16.832	154	0	188230	422850	354840	462230	467660	411600	5.67328	5.66137	5.60858	5.67522	5.66993	5.65929	0.374359	0.954106
4060	Q6QRN6	>sp|Q6QRN6|NNRE_BOVIN NAD(P)H-hydrate epimerase OS=Bos taurus GN=APOA1BP PE=2 SV=1	7	7	24.7	31.363	288	0	107900	215860	236240	234230	265690	186080	5.43162	5.36935	5.4319	5.38001	5.42438	5.31452	0.375027	1.09141
4077	Q862I1;Q862D6	>sp|Q862I1|RL24_BOVIN 60S ribosomal protein L24 OS=Bos taurus GN=RPL24 PE=2 SV=2;>tr|Q862D6|Q862D6_BOVIN Similar to ribosomal protein L30 (Fragment) OS=Bos taurus PE=2 SV=1	7	7	36.3	17.779	157	0	95084	146770	164790	260450	506570	135550	5.3767	5.20182	5.27548	5.42609	5.70464	5.17692	0.399801	0.705965
4103	Q8WN55;A8YXY5;F1MPG6	>sp|Q8WN55|PTBP1_BOVIN Polypyrimidine tract-binding protein 1 OS=Bos taurus GN=PTBP1 PE=2 SV=1;>tr|A8YXY5|A8YXY5_BOVIN PTBP1 protein OS=Bos taurus GN=PTBP1 PE=2 SV=1	7	7	17.5	57.105	531	0	46978	130940	117070	124930	114100	150310	5.07049	5.15225	5.12699	5.10703	5.05729	5.2218	0.834431	0.972456
4104	Q92176	>sp|Q92176|COR1A_BOVIN Coronin-1A OS=Bos taurus GN=CORO1A PE=1 SV=3	7	7	16.5	50.979	461	0	37276	165400	146740	125840	161650	118030	4.97003	5.25372	5.22509	5.11018	5.20858	5.11681	0.965321	1.01024
4136	Q9TU47	>sp|Q9TU47|IF6_BOVIN Eukaryotic translation initiation factor 6 OS=Bos taurus GN=EIF6 PE=2 SV=2	7	7	40.4	26.513	245	0	54116	117200	108780	111160	104400	93977	5.13192	5.10411	5.09509	5.05631	5.0187	5.01784	0.00920323	1.20067
1	Q6B411;A0A077S9Q3;Q6B410;Q27996;G5E502;G1K230;F1MEC3;E1BG16;A0A077SA06;A0A077S1J7;Q06285;Q06284;Q06283;P04421;E1BBW5;A0A077S6P2;A0A077S2W5	>sp|Q6B411|LYSM_BOVIN Lysozyme C, milk isozyme OS=Bos taurus PE=2 SV=1;>tr|A0A077S9Q3|A0A077S9Q3_BOVIN Lysozyme OS=Bos taurus GN=LYZF1 PE=3 SV=1	6	6	35.1	16.782	148	0	110330	330590	365420	380110	206470	239650	5.44129	5.55447	5.62134	5.59027	5.31486	5.42439	0.373475	1.24698
35	A0JNK3	>sp|A0JNK3|HTRA2_BOVIN Serine protease HTRA2, mitochondrial OS=Bos taurus GN=HTRA2 PE=2 SV=1	6	6	18.3	49.163	458	0	25933	60804	54378	62093	58216	78220	4.81245	4.81911	4.79397	4.80341	4.76504	4.93813	0.63718	0.939687
68	A1L528;Q3ZBD1;Q95MD9	>tr|A1L528|A1L528_BOVIN RAB1A, member RAS oncogene family OS=Bos taurus GN=RAB1A PE=1 SV=1;>tr|Q3ZBD1|Q3ZBD1_BOVIN RAB1A, member RAS oncogene family OS=Bos taurus GN=RAB1A PE=1 SV=1	12	6	65.9	22.677	205	0	263610	681510	531730	593150	637830	532890	5.81956	5.86865	5.78424	5.78353	5.80471	5.77145	0.226691	1.0904
113	A2VDX0;F1MG94;Q8MIK3	>tr|A2VDX0|A2VDX0_BOVIN TWF2 protein OS=Bos taurus GN=TWF2 PE=2 SV=1;>tr|F1MG94|F1MG94_BOVIN Uncharacterized protein OS=Bos taurus GN=TWF2 PE=4 SV=1	7	6	25.8	39.564	349	0	60535	159970	135420	123060	135090	146770	5.1806	5.23922	5.19023	5.10048	5.13062	5.21145	0.213492	1.13719
119	A2VDZ9;Q861V1	>sp|A2VDZ9|VAPB_BOVIN Vesicle-associated membrane protein-associated protein B OS=Bos taurus GN=VAPB PE=2 SV=1	7	6	33.3	27.158	243	0	229080	611140	546110	699590	680330	592870	5.75858	5.82132	5.79583	5.85521	5.83272	5.81778	0.110706	0.905052
158	A3KN48	>tr|A3KN48|A3KN48_BOVIN EEFSEC protein OS=Bos taurus GN=EEFSEC PE=2 SV=1	6	6	12.9	63.632	589	0	19914	42471	46701	49862	50948	37384	4.69775	4.66327	4.72787	4.70813	4.70713	4.6175	0.624762	1.04402
162	A4FUA8	>sp|A4FUA8|CAZA1_BOVIN F-actin-capping protein subunit alpha-1 OS=Bos taurus GN=CAPZA1 PE=2 SV=1	8	6	49	32.931	286	0	97369	209530	187970	178450	216400	232920	5.38702	5.35643	5.33263	5.26188	5.33526	5.41202	0.653892	1.0527
212	F1N7H1;A4IF71	>tr|F1N7H1|F1N7H1_BOVIN Uncharacterized protein OS=Bos taurus GN=PKP2 PE=4 SV=2;>tr|A4IF71|A4IF71_BOVIN PKP2 protein OS=Bos taurus GN=PKP2 PE=2 SV=1	6	6	9.5	92.052	828	0	30660	77479	87373	93412	74044	63655	4.88517	4.92437	4.99992	4.98077	4.86949	4.84865	0.525639	1.08855
224	F1MIT4;A4IFB1	>tr|F1MIT4|F1MIT4_BOVIN Serrate RNA effector molecule homolog OS=Bos taurus GN=SRRT PE=4 SV=1;>sp|A4IFB1|SRRT_BOVIN Serrate RNA effector molecule homolog OS=Bos taurus GN=SRRT PE=2 SV=1	6	6	6.8	100.62	876	0	55579	145940	157560	140800	146420	140680	5.14351	5.19936	5.25599	5.15897	5.1656	5.19305	0.471666	1.06434
249	A4IFT6	>tr|A4IFT6|A4IFT6_BOVIN TMED7 protein OS=Bos taurus GN=TMED7 PE=2 SV=1	6	6	28.4	25.335	225	0	189100	399670	322900	276790	394080	241120	5.67529	5.63688	5.56761	5.45252	5.59558	5.42705	0.0922018	1.3642
274	A5D7G6	>tr|A5D7G6|A5D7G6_BOVIN STT3B protein OS=Bos taurus GN=STT3B PE=2 SV=1	8	6	8.8	93.216	822	0	88210	193510	197370	185710	223200	148690	5.34411	5.32189	5.35383	5.2792	5.34869	5.2171	0.210984	1.14362
276	A5D7I1	>tr|A5D7I1|A5D7I1_BOVIN EPS15 protein OS=Bos taurus GN=EPS15 PE=2 SV=1	6	6	8.7	100.21	910	0	40961	85098	71652	83906	93299	104660	5.01097	4.9651	4.91377	4.93416	4.96988	5.0646	0.613257	0.941311
286	F1MSQ9;A5D7N8;F1MCA8;P01251;P01250;P01249	>tr|F1MSQ9|F1MSQ9_BOVIN Uncharacterized protein OS=Bos taurus GN=TMPO PE=4 SV=1;>tr|A5D7N8|A5D7N8_BOVIN TMPO protein OS=Bos taurus GN=TMPO PE=2 SV=1;>tr|F1MCA8|F1MCA8_BOVIN Uncharacterized protein OS=Bos taurus GN=TMPO PE=4 SV=1	6	6	25.9	42.894	382	0	30298	88695	70212	94546	100100	131680	4.88001	4.98308	4.90496	4.98601	5.00043	5.16434	0.121485	0.745458
307	L7R5X3;A5D989;L7R4Y6	>tr|L7R5X3|L7R5X3_BOVIN Eukaryotic translation elongation factor 1 delta transcript variant 1 OS=Bos taurus GN=eef1d PE=2 SV=1;>sp|A5D989|EF1D_BOVIN Elongation factor 1-delta OS=Bos taurus GN=EEF1D PE=2 SV=2;>tr|L7R4Y6|L7R4Y6_BOVIN Eukaryotic translation e	8	6	36.8	31.141	280	0	219810	450050	418750	443260	449070	518130	5.74064	5.68844	5.6805	5.65702	5.65231	5.75926	0.747814	1.03196
320	A5D9F1;F1MYP4;A5D9E5;Q0VCQ1;Q0VCQ1-2;F1N053	>tr|A5D9F1|A5D9F1_BOVIN C-terminal binding protein 1 (Fragment) OS=Bos taurus GN=CTBP1 PE=2 SV=1;>tr|F1MYP4|F1MYP4_BOVIN Uncharacterized protein OS=Bos taurus GN=CTBP1 PE=3 SV=2	6	6	16.8	37.918	345	0	19985	41623	37285	36965	42681	50716	4.6993	4.65451	4.63008	4.57816	4.63023	4.74996	0.883957	1.0198
325	A5D9H5;A6H6Y0	>tr|A5D9H5|A5D9H5_BOVIN Heterogeneous nuclear ribonucleoprotein D OS=Bos taurus GN=HNRPD PE=2 SV=1;>tr|A6H6Y0|A6H6Y0_BOVIN HNRNPD protein OS=Bos taurus GN=HNRNPD PE=2 SV=1	7	6	24.5	32.848	306	0	150890	303040	269880	297100	373780	376720	5.57726	5.51668	5.48972	5.48327	5.57262	5.62084	0.552484	0.931058
326	A7E3T2;A5D9H9	>tr|A7E3T2|A7E3T2_BOVIN DNA polymerase delta interacting protein 2 (Fragment) OS=Bos taurus GN=POLDIP2 PE=2 SV=1;>tr|A5D9H9|A5D9H9_BOVIN DNA polymerase delta interacting protein 2 OS=Bos taurus GN=POLDIP2 PE=2 SV=1	6	6	19.1	41.739	366	0	51852	105680	112090	115390	108810	111990	5.11336	5.05917	5.10811	5.07253	5.03667	5.094	0.343113	1.06124
351	A5PJL7;E1BBG0	>tr|A5PJL7|A5PJL7_BOVIN MGC160092 protein OS=Bos taurus GN=MGC160092 PE=2 SV=1	7	6	20.4	45.999	416	0	39905	98614	111880	117970	136020	87836	4.99962	5.02912	5.1073	5.08214	5.1336	4.98849	0.6915	0.949008
358	A5PJQ6	>tr|A5PJQ6|A5PJQ6_BOVIN PGRMC2 protein OS=Bos taurus GN=PGRMC2 PE=1 SV=1	7	6	39	23.71	223	0	87053	242360	209830	241850	258610	173860	5.33838	5.41964	5.38041	5.39391	5.41265	5.28502	0.752243	1.03661
367	A5PJV5;P27718;F6R993	>tr|A5PJV5|A5PJV5_BOVIN DDC protein OS=Bos taurus GN=DDC PE=2 SV=1;>sp|P27718|DDC_BOVIN Aromatic-L-amino-acid decarboxylase OS=Bos taurus GN=DDC PE=2 SV=2;>tr|F6R993|F6R993_BOVIN Aromatic-L-amino-acid decarboxylase OS=Bos taurus GN=DDC PE=3 SV=1	6	6	16.2	54.262	487	0	54107	139830	141340	159670	149990	132240	5.13185	5.18078	5.20881	5.21359	5.17606	5.16618	0.690077	0.97395
383	A5PK45	>sp|A5PK45|GT251_BOVIN Procollagen galactosyltransferase 1 OS=Bos taurus GN=COLGALT1 PE=2 SV=1	6	6	9.3	71.546	623	0	31416	99705	99104	69740	96530	88830	4.89575	5.0339	5.05464	4.85385	4.98466	4.99338	0.492101	1.12409
387	A5PK65	>sp|A5PK65|DOPD_BOVIN D-dopachrome decarboxylase OS=Bos taurus GN=DDT PE=3 SV=1	6	6	64.4	12.877	118	0	47070	171070	125700	157950	136220	202170	5.07134	5.26836	5.15788	5.20888	5.13424	5.35053	0.486181	0.860287
411	A5PKJ5	>tr|A5PKJ5|A5PKJ5_BOVIN UNC45A protein OS=Bos taurus GN=UNC45A PE=2 SV=1	6	6	7.8	101.87	929	0	3861.5	7340.1	6866.1	6954.3	5485.6	5817.2	3.98535	3.90088	3.89526	3.85262	3.73922	3.80953	0.0452033	1.33877
433	A6H769	>sp|A6H769|RS7_BOVIN 40S ribosomal protein S7 OS=Bos taurus GN=RPS7 PE=2 SV=1	6	6	26.8	22.127	194	0	155930	296720	288440	314280	325610	348190	5.59153	5.50753	5.5186	5.50768	5.5127	5.58663	0.927613	1.00821
457	F1MW47;A6H7H4	>tr|F1MW47|F1MW47_BOVIN Uncharacterized protein OS=Bos taurus GN=UGT2A3 PE=3 SV=1;>tr|A6H7H4|A6H7H4_BOVIN UGT2A3 protein OS=Bos taurus GN=UGT2A3 PE=2 SV=1	9	6	19.6	60.466	530	0	97919	245610	241330	283170	218710	189110	5.38946	5.42543	5.44116	5.46241	5.33987	5.32153	0.399544	1.10683
512	Q29RN1;A6QLW6	>tr|Q29RN1|Q29RN1_BOVIN Sorbin and SH3 domain containing 3 OS=Bos taurus GN=SORBS3 PE=2 SV=1;>tr|A6QLW6|A6QLW6_BOVIN SORBS3 protein OS=Bos taurus GN=SORBS3 PE=2 SV=1	6	6	11	74.299	662	0	72664	167850	179860	176200	189230	188440	5.25992	5.2601	5.31348	5.25637	5.27699	5.31999	0.810665	0.98488
566	A6QPH7;F1MZC0	>tr|A6QPH7|A6QPH7_BOVIN AKR7A2 protein OS=Bos taurus GN=AKR7A2 PE=2 SV=1;>tr|F1MZC0|F1MZC0_BOVIN Uncharacterized protein (Fragment) OS=Bos taurus GN=AKR7A2 PE=1 SV=1	16	6	54.7	40.507	369	0	395000	784340	838290	855540	855840	723020	5.99519	5.92969	5.98194	5.94261	5.93239	5.90397	0.138765	1.1031
581	F1MVB0;A6QPT4	>tr|F1MVB0|F1MVB0_BOVIN Uncharacterized protein OS=Bos taurus GN=MPO PE=1 SV=1;>tr|A6QPT4|A6QPT4_BOVIN MPO protein OS=Bos taurus GN=MPO PE=2 SV=1	6	6	8.6	81.907	719	0	20653	68734	75618	69932	72239	65172	4.71358	4.87235	4.93717	4.85504	4.85877	4.85888	0.815749	0.962654
583	A6QPT7;Q0V8I2	>sp|A6QPT7|ERAP2_BOVIN Endoplasmic reticulum aminopeptidase 2 OS=Bos taurus GN=ERAP2 PE=2 SV=1	6	6	6.6	109.72	954	0	42611	82657	151410	114130	151580	72202	5.02812	4.95246	5.2387	5.06776	5.18064	4.90337	0.857497	1.05318
592	F1MVY8;Q32S31;A6QPZ6	>tr|F1MVY8|F1MVY8_BOVIN Uncharacterized protein OS=Bos taurus GN=TAP1 PE=3 SV=2;>tr|Q32S31|Q32S31_BOVIN Transporter 1 ATP-binding cassette sub-family B OS=Bos taurus GN=TAP1 PE=3 SV=1;>tr|A6QPZ6|A6QPZ6_BOVIN TAP1 protein OS=Bos taurus GN=TAP1 PE=2 SV=1	6	6	12.2	81.653	748	0	14739	55561	54775	42722	37792	34146	4.56706	4.77995	4.79713	4.64102	4.5774	4.57816	0.206559	1.30573
603	F1N1H2;A6QQ70	>tr|F1N1H2|F1N1H2_BOVIN Microtubule-associated protein 1S OS=Bos taurus GN=MAP1S PE=4 SV=2;>sp|A6QQ70|MAP1S_BOVIN Microtubule-associated protein 1S OS=Bos taurus GN=MAP1S PE=2 SV=1	6	6	7.2	112.48	1066	0	51885	122760	111870	103060	107400	108960	5.11364	5.12424	5.10726	5.02346	5.031	5.08208	0.0218415	1.17364
619	A6QQP4	>tr|A6QQP4|A6QQP4_BOVIN SCARB2 protein OS=Bos taurus GN=SCARB2 PE=1 SV=1	6	6	13.6	53.984	478	0	106850	133400	138280	120280	136840	100930	5.42737	5.16034	5.1993	5.09056	5.13621	5.04884	0.121695	1.4807
662	F1MX06;A7E3Q1	>tr|F1MX06|F1MX06_BOVIN Uncharacterized protein OS=Bos taurus GN=TARS2 PE=3 SV=2;>tr|A7E3Q1|A7E3Q1_BOVIN Threonyl-tRNA synthetase-like 1 OS=Bos taurus GN=TARSL1 PE=2 SV=1	6	6	9.6	80.992	718	0	16509	36319	31137	39888	45652	43005	4.61632	4.59532	4.55182	4.61121	4.65946	4.67834	0.0883017	0.867261
674	A7E3W2	>sp|A7E3W2|LG3BP_BOVIN Galectin-3-binding protein OS=Bos taurus GN=LGALS3BP PE=1 SV=1	6	6	14.2	62.126	555	0	26840	108580	146730	85370	78883	51752	4.82738	5.07093	5.22506	4.94167	4.89698	4.75874	0.243218	1.49736
682	A7MB01;F1N0I9	>tr|A7MB01|A7MB01_BOVIN SART3 protein OS=Bos taurus GN=SART3 PE=2 SV=1;>tr|F1N0I9|F1N0I9_BOVIN Uncharacterized protein (Fragment) OS=Bos taurus GN=SART3 PE=4 SV=2	6	6	7.9	108.82	957	0	6924.4	14725	18467	16324	16459	12727	4.23898	4.20324	4.32494	4.22319	4.2164	4.14954	0.240512	1.14642
688	A7MB30	>tr|A7MB30|A7MB30_BOVIN EPS15L1 protein OS=Bos taurus GN=EPS15L1 PE=2 SV=1	6	6	10.3	88.003	797	0	19697	41317	38809	38101	38916	45628	4.693	4.65131	4.64748	4.5913	4.59013	4.70405	0.430931	1.08502
728	A7MBH9;Q7M3G9;Q95KM8;P04695;P0C7Q4;P04696;G5E5B6;P08239;G8JKZ5	>tr|A7MBH9|A7MBH9_BOVIN GNAI2 protein OS=Bos taurus GN=GNAI2 PE=2 SV=1;>tr|Q7M3G9|Q7M3G9_BOVIN GTP-binding regulatory protein Gi alpha-2 chain (Fragments) OS=Bos taurus PE=4 SV=1	12	6	47	40.477	355	0	240090	650480	670450	584100	603220	462530	5.77897	5.84842	5.88491	5.77685	5.78048	5.70996	0.101911	1.2069
772	P68252;A7Z057	>sp|P68252|1433G_BOVIN 14-3-3 protein gamma OS=Bos taurus GN=YWHAG PE=1 SV=2;>tr|A7Z057|A7Z057_BOVIN 14-3-3 protein gamma OS=Bos taurus GN=YWHAG PE=1 SV=1	11	6	51	28.252	247	0	83779	227120	184460	217980	228110	235540	5.32173	5.39144	5.32445	5.34878	5.35814	5.41688	0.409328	0.935995
788	Q07175;A8E640	>sp|Q07175|VKGC_BOVIN Vitamin K-dependent gamma-carboxylase OS=Bos taurus GN=GGCX PE=1 SV=1;>tr|A8E640|A8E640_BOVIN Gamma-glutamyl carboxylase OS=Bos taurus GN=GGCX PE=2 SV=1	6	6	9	87.556	758	0	55599	135790	106390	104680	105000	94113	5.14366	5.16805	5.08545	5.03023	5.02119	5.01847	0.0116366	1.28555
821	Q3T054;B0JYN2;G5E619;G3MZP2	>sp|Q3T054|RAN_BOVIN GTP-binding nuclear protein Ran OS=Bos taurus GN=RAN PE=2 SV=3;>tr|B0JYN2|B0JYN2_BOVIN RAN, member RAS oncogene family OS=Bos taurus GN=RAN PE=2 SV=1;>tr|G5E619|G5E619_BOVIN GTP-binding nuclear protein Ran OS=Bos taurus GN=RAN PE=1 SV=	6	6	28.2	24.423	216	0	100840	306030	257470	243600	249240	234730	5.40223	5.52095	5.46927	5.39704	5.39662	5.41539	0.154882	1.15115
855	C3V9V7;G5E666	>tr|C3V9V7|C3V9V7_BOVIN RNP24 OS=Bos taurus GN=TMED2 PE=3 SV=1;>tr|G5E666|G5E666_BOVIN Uncharacterized protein OS=Bos taurus PE=3 SV=1	6	6	32.3	22.733	201	0	25473	62242	56931	56845	58783	43632	4.80468	4.82927	4.81389	4.76506	4.76925	4.68462	0.0551492	1.19207
868	G3N0S9;CON__ENSEMBL:ENSBTAP00000034412	>tr|G3N0S9|G3N0S9_BOVIN Uncharacterized protein OS=Bos taurus GN=LOC515150 PE=4 SV=1;>ENSEMBL:ENSBTAP00000034412 (Bos taurus) similar to C4b-binding protein alpha chain	6	6	29.1	22.336	199	0	110100	393670	440660	295410	425660	264660	5.44038	5.63031	5.70265	5.48079	5.62906	5.46751	0.524459	1.16232
905	F1N0I3;Q28107;CON__Q28107	>tr|F1N0I3|F1N0I3_BOVIN Coagulation factor V OS=Bos taurus GN=F5 PE=4 SV=2;>sp|Q28107|FA5_BOVIN Coagulation factor V OS=Bos taurus GN=F5 PE=1 SV=1;>Q28107 SWISS-PROT:Q28107 (Bos taurus) Coagulation factor V precursor	6	6	4.1	222.21	1970	0	38862	77068	99867	86087	74365	59378	4.98812	4.92206	5.05797	4.9453	4.87137	4.81844	0.107979	1.29126
913	Q2KIT0;CON__Q2KIT0	>sp|Q2KIT0|HP20_BOVIN Protein HP-20 homolog OS=Bos taurus PE=2 SV=1;>Q2KIT0 TREMBL:Q2KIT0 (Bos taurus) Similar to collagen, type X, alpha 1	6	6	33.5	20.646	191	0	86814	196790	282880	349540	243490	196290	5.33719	5.32918	5.51015	5.55386	5.38648	5.33772	0.720513	0.925025
935	Q9N2I2;CON__Q9N2I2	>sp|Q9N2I2|IPSP_BOVIN Plasma serine protease inhibitor OS=Bos taurus GN=SERPINA5 PE=1 SV=1;>Q9N2I2 SWISS-PROT:Q9N2I2 (Bos taurus) Plasma serine protease inhibitor precursor	6	6	20.3	45.296	404	0	34938	102800	85598	107580	86001	84769	4.94189	5.04717	4.99101	5.0421	4.9345	4.97305	0.828136	1.02362
991	E1B8N4	>tr|E1B8N4|E1B8N4_BOVIN Trehalase OS=Bos taurus GN=TREH PE=3 SV=2	6	6	12.8	65.785	579	0	37064	99255	92377	122990	115770	118600	4.96755	5.03193	5.02411	5.10023	5.0636	5.1189	0.0292676	0.819634
1019	Q0II87;E1BA21	>sp|Q0II87|TFAM_BOVIN Transcription factor A, mitochondrial OS=Bos taurus GN=TFAM PE=2 SV=1;>tr|E1BA21|E1BA21_BOVIN Transcription factor A, mitochondrial OS=Bos taurus GN=TFAM PE=4 SV=2	6	6	25.6	28.906	246	0	17022	42514	36775	55567	68021	74502	4.62961	4.66371	4.6241	4.75518	4.83264	4.91699	0.0154676	0.637094
1036	E1BB16	>tr|E1BB16|E1BB16_BOVIN Uncharacterized protein OS=Bos taurus GN=GCC2 PE=4 SV=2	6	6	4.8	195.46	1684	0	6894	15862	12305	13699	14970	11799	4.23707	4.23554	4.14863	4.14705	4.17522	4.11666	0.146319	1.15019
1048	E1BBH1	>tr|E1BBH1|E1BBH1_BOVIN Uncharacterized protein OS=Bos taurus GN=PHLDB2 PE=4 SV=1	6	6	6.3	141.54	1254	0	35744	68214	74197	63214	69540	69540	4.9518	4.86906	4.92893	4.81118	4.84223	4.88705	0.102499	1.17429
1208	E1BHE5	>tr|E1BHE5|E1BHE5_BOVIN Uncharacterized protein OS=Bos taurus GN=SEPHS2 PE=4 SV=2	6	6	23.2	43.006	406	0	55950	99904	85753	106650	113740	116990	5.1464	5.03476	4.99179	5.03833	5.05591	5.11297	0.834748	0.974047
1244	E1BIN5	>tr|E1BIN5|E1BIN5_BOVIN Uncharacterized protein OS=Bos taurus GN=CUL3 PE=3 SV=2	6	6	9.1	88.958	768	0	34419	81941	65515	72168	81933	68410	4.93539	4.94868	4.87489	4.86871	4.91346	4.87994	0.288318	1.07717
1281	G3MXF7;E1BK42	>tr|G3MXF7|G3MXF7_BOVIN Uncharacterized protein (Fragment) OS=Bos taurus GN=PLEKHA6 PE=4 SV=1;>tr|E1BK42|E1BK42_BOVIN Uncharacterized protein OS=Bos taurus GN=PLEKHA6 PE=4 SV=2	6	6	9.7	100.3	900	0	38118	81130	79933	79731	76008	89664	4.97973	4.94436	4.96127	4.91199	4.88086	4.99744	0.432082	1.0757
1355	E1BMW9	>tr|E1BMW9|E1BMW9_BOVIN Uncharacterized protein OS=Bos taurus GN=PURA PE=4 SV=2	6	6	27.3	34.88	322	0	107040	239400	232230	230560	228520	250620	5.42814	5.41431	5.42446	5.37315	5.35892	5.44383	0.317428	1.07235
1402	Q32LK1;F1MZR1;E1BP20	>sp|Q32LK1|AASD1_BOVIN Alanyl-tRNA editing protein Aarsd1 OS=Bos taurus GN=AARSD1 PE=2 SV=1;>tr|F1MZR1|F1MZR1_BOVIN Alanyl-tRNA-editing protein Aarsd1 OS=Bos taurus GN=AARSD1 PE=4 SV=1;>tr|E1BP20|E1BP20_BOVIN Alanyl-tRNA-editing protein Aarsd1 (Fragment) O	6	6	18.5	48.983	444	0	20754	42547	36609	39045	51653	49113	4.7157	4.66405	4.62213	4.60193	4.7131	4.73601	0.757066	0.962971
1417	E1BPL3	>tr|E1BPL3|E1BPL3_BOVIN Uncharacterized protein OS=Bos taurus GN=ABCB7 PE=3 SV=2	6	6	11.2	83.084	753	0	16731	29942	29228	31812	33580	28095	4.62212	4.51146	4.52434	4.51296	4.52608	4.49345	0.312363	1.10106
1490	F1MD40	>tr|F1MD40|F1MD40_BOVIN Uncharacterized protein OS=Bos taurus GN=COL6A6 PE=4 SV=2	6	6	3.4	247.17	2270	0	43139	75866	112680	99334	144680	79725	5.03347	4.91523	5.11039	5.00746	5.16041	4.94641	0.839737	0.958525
1520	Q148E4;F1ME58;Q4F8H2;F6R498;E1BBB6;A5PK83	>tr|Q148E4|Q148E4_BOVIN Cytochrome P450, family 4, subfamily A, polypeptide 11 OS=Bos taurus GN=CYP4A11 PE=2 SV=1;>tr|F1ME58|F1ME58_BOVIN Uncharacterized protein OS=Bos taurus GN=CYP4A11 PE=3 SV=1	16	6	36.2	58.805	514	0	168880	861230	583630	1509500	854700	762460	5.62617	5.9703	5.82468	6.1892	5.93181	5.92703	0.188803	0.618069
1542	F1MF50;Q8MIT6	>tr|F1MF50|F1MF50_BOVIN Rho-associated protein kinase OS=Bos taurus GN=ROCK1 PE=3 SV=2;>sp|Q8MIT6|ROCK1_BOVIN Rho-associated protein kinase 1 (Fragment) OS=Bos taurus GN=ROCK1 PE=1 SV=1	8	6	6.6	159.76	1367	0	50536	129370	125990	141390	133500	128880	5.1022	5.14702	5.15888	5.16078	5.12548	5.155	0.617078	0.97487
1556	Q17QS0;F1MFJ9	>sp|Q17QS0|SCRN3_BOVIN Secernin-3 OS=Bos taurus GN=SCRN3 PE=2 SV=1;>tr|F1MFJ9|F1MFJ9_BOVIN Secernin-3 OS=Bos taurus GN=SCRN3 PE=4 SV=2	6	6	16.4	48.233	422	0	49083	86584	108220	84427	100390	74943	5.08953	4.97262	5.09285	4.93685	5.00169	4.91955	0.101823	1.25594
1558	F1MFK7;Q32KT8	>tr|F1MFK7|F1MFK7_BOVIN Uncharacterized protein OS=Bos taurus GN=GALK2 PE=3 SV=2;>tr|Q32KT8|Q32KT8_BOVIN Galactokinase 2 OS=Bos taurus GN=GALK2 PE=2 SV=1	6	6	20.8	49.191	447	0	34257	93437	89968	87462	97114	83552	4.93335	5.0057	5.01263	4.95218	4.98728	4.96677	0.60884	1.0355
1572	F1MGJ5	>tr|F1MGJ5|F1MGJ5_BOVIN Uncharacterized protein (Fragment) OS=Bos taurus GN=SEL1L PE=4 SV=2	6	6	10.7	94.29	840	0	74591	149870	139760	156690	154400	125930	5.27128	5.2109	5.20393	5.20541	5.18865	5.14495	0.1544	1.11952
1573	F1MGJ7	>tr|F1MGJ7|F1MGJ7_BOVIN Uncharacterized protein OS=Bos taurus GN=AUH PE=1 SV=2	7	6	22.9	31.284	288	0	86797	284190	257160	299410	268240	311730	5.3371	5.48879	5.46875	5.48663	5.42852	5.5386	0.406448	0.885041
1638	Q17R14;F1MJ56	>sp|Q17R14|MYO1D_BOVIN Unconventional myosin-Id OS=Bos taurus GN=MYO1D PE=2 SV=1;>tr|F1MJ56|F1MJ56_BOVIN Unconventional myosin-Id OS=Bos taurus GN=MYO1D PE=4 SV=1	6	6	6.8	115.94	1006	0	34838	86359	88068	100750	97075	71779	4.94065	4.97149	5.00336	5.01361	4.98711	4.90081	0.909712	1.01078
1701	Q0II43;F1MLV3	>tr|Q0II43|Q0II43_BOVIN Thioredoxin-like 1 OS=Bos taurus GN=TXNL1 PE=2 SV=1;>tr|F1MLV3|F1MLV3_BOVIN Uncharacterized protein OS=Bos taurus GN=TXNL1 PE=1 SV=1	6	6	30.1	32.295	289	0	122600	284250	267480	363390	372670	406370	5.48709	5.48888	5.48584	5.57074	5.57132	5.65374	0.015654	0.773874
1739	F1MMN6	>tr|F1MMN6|F1MMN6_BOVIN Uncharacterized protein (Fragment) OS=Bos taurus GN=ITGA1 PE=3 SV=2	6	6	6.2	130.29	1172	0	56527	163070	152260	133370	128480	94016	5.15085	5.24756	5.24113	5.13542	5.10884	5.01802	0.0564908	1.33584
1750	Q6VBM2;Q2HJ26;F1MN04;Q6PWM3	>tr|Q6VBM2|Q6VBM2_BOVIN Phosphoribosylaminoimidazole carboxylase OS=Bos taurus GN=PAICS PE=2 SV=1;>tr|Q2HJ26|Q2HJ26_BOVIN Phosphoribosylaminoimidazole carboxylase, phosphoribosylaminoimidazole succinocarboxamide synthetase OS=Bos taurus GN=PAICS PE=2 SV=1;	6	6	16.5	47.15	425	0	87848	162180	117880	141170	141860	178730	5.34233	5.24518	5.12999	5.16011	5.15186	5.29701	0.664376	1.08686
1753	F1MN29;A6QP60	>tr|F1MN29|F1MN29_BOVIN Uncharacterized protein (Fragment) OS=Bos taurus GN=ESYT2 PE=1 SV=2;>tr|A6QP60|A6QP60_BOVIN Putative uncharacterized protein (Fragment) OS=Bos taurus PE=2 SV=1	6	6	8.8	97.22	875	0	43771	96919	96107	98274	99628	81762	5.03978	5.02159	5.0413	5.0028	4.99838	4.95737	0.0383098	1.11697
1759	Q2KIF3;F1MN98;Q4JHN7	>tr|Q2KIF3|Q2KIF3_BOVIN Cytochrome P450 subfamily 2B OS=Bos taurus GN=CYP2B PE=2 SV=1;>tr|F1MN98|F1MN98_BOVIN Uncharacterized protein OS=Bos taurus GN=CYP2B6 PE=3 SV=2;>tr|Q4JHN7|Q4JHN7_BOVIN Cytochrome P450 subfamily 2B (Fragment) OS=Bos taurus PE=2 SV=1	6	6	18.1	50.671	442	0	25873	106370	76068	121870	97381	97893	4.81144	5.062	4.93975	5.09626	4.98847	5.03557	0.263608	0.790005
1783	F1MNS8	>tr|F1MNS8|F1MNS8_BOVIN Uncharacterized protein OS=Bos taurus GN=PDAP1 PE=4 SV=2	6	6	28	20.688	182	0	62373	116290	110500	116910	115320	133000	5.19359	5.10072	5.10191	5.07822	5.0619	5.16867	0.554709	1.06941
1790	F1MNV8	>tr|F1MNV8|F1MNV8_BOVIN Peptidyl-prolyl cis-trans isomerase OS=Bos taurus GN=FKBP15 PE=4 SV=2	6	6	9	130.85	1194	0	39952	105070	76892	101490	95865	123510	5.00013	5.05666	4.94443	5.01679	4.98166	5.13652	0.477713	0.902437
1829	F1MQG6;A4FUB9;A7Z082;REV__A7Z082;REV__A4FUB9;REV__E1BHC8;REV__F1MQG6	>tr|F1MQG6|F1MQG6_BOVIN Uncharacterized protein OS=Bos taurus GN=ACIN1 PE=4 SV=1;>tr|A4FUB9|A4FUB9_BOVIN ACIN1 protein (Fragment) OS=Bos taurus GN=ACIN1 PE=2 SV=1;>tr|A7Z082|A7Z082_BOVIN ACIN1 protein OS=Bos taurus GN=ACIN1 PE=2 SV=1	7	6	5.3	150.75	1336	0	34433	92469	101290	88542	99967	103600	4.93557	5.00118	5.06411	4.95751	4.99986	5.06018	0.912578	0.987272
1832	Q862J9;Q862E3;Q3T025;F1MQJ8;Q862T7;G3N288;F1N0W3;Q862J1;G3N3W9;Q862H0;Q862F1;E1B871;E1BG46;A1XED3	>tr|Q862J9|Q862J9_BOVIN Similar to ribosomal protein L17 (Fragment) OS=Bos taurus PE=2 SV=1;>tr|Q862E3|Q862E3_BOVIN Similar to ribosomal protein L17 (Fragment) OS=Bos taurus PE=2 SV=1;>sp|Q3T025|RL17_BOVIN 60S ribosomal protein L17 OS=Bos taurus GN=RPL17 P	6	6	37.4	20.761	179	0	86634	130180	119230	188330	338300	161220	5.33628	5.14973	5.13493	5.28528	5.5293	5.25224	0.243586	0.710188
1852	F1MRL3;F1MYN4;A6QR66	>tr|F1MRL3|F1MRL3_BOVIN Uncharacterized protein (Fragment) OS=Bos taurus GN=ABCA10 PE=3 SV=1	6	6	4.9	179.52	1595	0	18625	62032	39298	59282	58208	59133	4.66869	4.8278	4.65292	4.78329	4.76498	4.81665	0.282238	0.847546
1853	F1MRL5	>tr|F1MRL5|F1MRL5_BOVIN Uncharacterized protein (Fragment) OS=Bos taurus GN=UGT2B15 PE=3 SV=1	10	6	16.5	61.02	533	0	33248	88935	91018	141940	102050	104130	4.92036	4.98425	5.01767	5.16247	5.00881	5.06239	0.123405	0.787414
1858	Q1JPD2;F1MRZ4	>sp|Q1JPD2|ABHGA_BOVIN Abhydrolase domain-containing protein 16A OS=Bos taurus GN=ABHD16A PE=2 SV=1;>tr|F1MRZ4|F1MRZ4_BOVIN Abhydrolase domain-containing protein 16A OS=Bos taurus GN=ABHD16A PE=4 SV=2	6	6	12.7	63.304	558	0	61805	169910	169440	181660	178570	123640	5.18962	5.2654	5.28756	5.26962	5.25181	5.13698	0.61189	1.06674
1889	F1MT58;Q8HZ63;M0QW16	>tr|F1MT58|F1MT58_BOVIN Uncharacterized protein OS=Bos taurus GN=LOC785762 PE=1 SV=1;>tr|Q8HZ63|Q8HZ63_BOVIN Prostaglandin F synthase-like1 protein OS=Bos taurus GN=PGFSL1 PE=2 SV=1	17	6	62.8	37.027	323	0	389960	828180	758590	1312800	1251000	1280400	5.98962	5.95331	5.93855	6.12856	6.09726	6.15216	0.00166544	0.683125
1908	F1MTY9;Q3T0J4	>tr|F1MTY9|F1MTY9_BOVIN Heme oxygenase (Decycling) 2 OS=Bos taurus GN=HMOX2 PE=1 SV=2;>tr|Q3T0J4|Q3T0J4_BOVIN Heme oxygenase (Decycling) 2 OS=Bos taurus GN=HMOX2 PE=2 SV=1	6	6	25.1	37.555	334	0	88836	156510	174990	173400	178180	148170	5.34718	5.22972	5.30156	5.24941	5.25086	5.21558	0.207409	1.13293
1911	Q3ZC08;F1MU06;Q32WS9	>sp|Q3ZC08|ANXA9_BOVIN Annexin A9 OS=Bos taurus GN=ANXA9 PE=2 SV=1;>tr|F1MU06|F1MU06_BOVIN Annexin OS=Bos taurus GN=ANXA9 PE=3 SV=1;>tr|Q32WS9|Q32WS9_BOVIN Annexin (Fragment) OS=Bos taurus GN=ANXA9 PE=3 SV=1	6	6	18.8	38.292	345	0	34780	59521	75786	52646	70483	58055	4.93993	4.80985	4.93813	4.73173	4.84808	4.80866	0.143576	1.25838
1923	F1MUA7	>tr|F1MUA7|F1MUA7_BOVIN Uncharacterized protein (Fragment) OS=Bos taurus GN=KIAA1598 PE=1 SV=2	6	6	11.7	69.025	609	0	50206	166470	130740	122330	128860	163110	5.09935	5.25652	5.17495	5.0979	5.11012	5.2573	0.765617	1.05156
1956	F1MVX8	>tr|F1MVX8|F1MVX8_BOVIN Uncharacterized protein (Fragment) OS=Bos taurus GN=LOC507443 PE=4 SV=1	6	6	16.6	43.254	397	0	39156	79832	89712	88978	101130	86384	4.99139	4.93736	5.0114	4.95965	5.00488	4.98125	0.945261	0.995688
1966	P05689;F1MW68	>sp|P05689|CATZ_BOVIN Cathepsin Z OS=Bos taurus GN=CTSZ PE=2 SV=2;>tr|F1MW68|F1MW68_BOVIN Cathepsin Z OS=Bos taurus GN=CTSZ PE=3 SV=1	6	6	23.7	33.886	304	0	155890	169630	299550	231990	326600	214920	5.59141	5.26468	5.53501	5.37583	5.51402	5.37709	0.727621	1.09998
1992	Q3MHX6;F1MX65;Q0V8D8	>sp|Q3MHX6|OS9_BOVIN Protein OS-9 OS=Bos taurus GN=OS9 PE=2 SV=1;>tr|F1MX65|F1MX65_BOVIN Protein OS-9 OS=Bos taurus GN=OS9 PE=1 SV=1	6	6	11.2	75.778	667	0	61150	148290	132080	157570	149270	157590	5.18499	5.20629	5.17938	5.20784	5.17397	5.24235	0.451071	0.959769
2006	F1MXU5	>tr|F1MXU5|F1MXU5_BOVIN Uncharacterized protein OS=Bos taurus GN=STARD10 PE=4 SV=2	6	6	28.5	33.005	291	0	143750	320760	292650	326580	340020	357290	5.5562	5.54136	5.52489	5.52435	5.5315	5.59784	0.699328	0.976308
2013	F1MXY9;Q3B7L6;A7MB38	>tr|F1MXY9|F1MXY9_BOVIN Serine/arginine-rich-splicing factor 6 OS=Bos taurus GN=SRSF6 PE=4 SV=2;>sp|Q3B7L6|SRSF6_BOVIN Serine/arginine-rich splicing factor 6 OS=Bos taurus GN=SRSF6 PE=2 SV=1	7	6	18.3	39.718	345	0	151520	331130	304690	313190	324330	370220	5.57907	5.55518	5.5424	5.50617	5.51099	5.61328	0.695027	1.0361
2060	P67808;F1MZ92;A5D7M4;A5D7Q4;V9GZA0	>sp|P67808|YBOX1_BOVIN Nuclease-sensitive element-binding protein 1 OS=Bos taurus GN=YBX1 PE=2 SV=3;>tr|F1MZ92|F1MZ92_BOVIN Nuclease-sensitive element-binding protein 1 OS=Bos taurus GN=YBX1 PE=1 SV=2	6	6	32.4	35.924	324	0	70192	111400	97629	117660	128160	196200	5.24488	5.08207	5.04812	5.08099	5.10775	5.33752	0.645795	0.890437
2061	F1MZ96;Q05B55;F1MH40;CON__Q05B55;B0JYP6	>tr|F1MZ96|F1MZ96_BOVIN Uncharacterized protein OS=Bos taurus PE=1 SV=2;>tr|Q05B55|Q05B55_BOVIN IGK protein OS=Bos taurus GN=IGK PE=2 SV=1;>tr|F1MH40|F1MH40_BOVIN Uncharacterized protein OS=Bos taurus PE=1 SV=2;>Q05B55 TREMBL:Q05B55 (Bos taurus) Similar to	6	6	30	26.561	240	0	225880	523990	1054200	637120	681740	486620	5.75247	5.7545	6.08147	5.81459	5.83362	5.73201	0.574492	1.17329
2068	F1MZK4;Q3T143	>tr|F1MZK4|F1MZK4_BOVIN Uncharacterized protein OS=Bos taurus GN=BZW1 PE=4 SV=2;>tr|Q3T143|Q3T143_BOVIN BZW1 protein (Fragment) OS=Bos taurus GN=BZW1 PE=2 SV=1	7	6	13.5	51.419	452	0	35525	71110	71234	64204	70774	62009	4.94913	4.88711	4.91123	4.81793	4.84987	4.83727	0.0163973	1.20448
2078	F1MZU1	>tr|F1MZU1|F1MZU1_BOVIN Uncharacterized protein (Fragment) OS=Bos taurus GN=LARP1 PE=4 SV=2	6	6	7.5	108.78	951	0	86826	158050	167650	159480	169300	202110	5.33725	5.23398	5.28295	5.21307	5.22866	5.3504	0.714633	1.04878
2110	F1N102;Q2KIK9;F1MX86	>tr|F1N102|F1N102_BOVIN Uncharacterized protein OS=Bos taurus GN=C8B PE=4 SV=2;>tr|Q2KIK9|Q2KIK9_BOVIN Complement component 8, beta polypeptide OS=Bos taurus GN=C8B PE=2 SV=1;>tr|F1MX86|F1MX86_BOVIN Uncharacterized protein OS=Bos taurus GN=C8B PE=4 SV=2	6	6	13.7	66.657	590	0	67143	177090	150690	142860	122230	120380	5.2256	5.28338	5.23663	5.16528	5.08718	5.12537	0.0128892	1.32615
2125	F1N1G7;Q3MHM9;F1MZB0;Q0II58	>tr|F1N1G7|F1N1G7_BOVIN Kinesin-like protein OS=Bos taurus GN=KIF5B PE=1 SV=2	8	6	9.7	109.78	963	0	47689	119380	93506	100790	101950	120390	5.07701	5.11211	5.02938	5.01378	5.00839	5.12541	0.627409	1.05594
2137	F1N1T2	>tr|F1N1T2|F1N1T2_BOVIN Uncharacterized protein OS=Bos taurus GN=PALM2 PE=4 SV=2	6	6	20.7	45.548	411	0	29078	95292	75177	87064	93165	100120	4.86216	5.01424	4.93463	4.9502	4.96925	5.04534	0.385525	0.888683
2143	Q32LH4;F1N1W5	>sp|Q32LH4|NIT1_BOVIN Nitrilase homolog 1 OS=Bos taurus GN=NIT1 PE=2 SV=1;>tr|F1N1W5|F1N1W5_BOVIN Nitrilase homolog 1 OS=Bos taurus GN=NIT1 PE=4 SV=1	6	6	25.3	36.239	328	0	84081	201510	197030	215500	189520	176860	5.32329	5.33948	5.35308	5.34381	5.27766	5.29245	0.194371	1.08138
2160	Q05B91;F1N2P6;G3MYR5	>tr|Q05B91|Q05B91_BOVIN FKBP8 protein (Fragment) OS=Bos taurus GN=FKBP8 PE=2 SV=1;>tr|F1N2P6|F1N2P6_BOVIN Uncharacterized protein OS=Bos taurus GN=FKBP8 PE=4 SV=1	6	6	19.1	41.525	382	0	56195	175860	144630	156210	149740	126710	5.14829	5.28035	5.2188	5.20407	5.17534	5.14763	0.388094	1.09681
2199	F1N3S2;Q2NKR7	>tr|F1N3S2|F1N3S2_BOVIN Protein FAM162A (Fragment) OS=Bos taurus GN=FAM162A PE=4 SV=2;>sp|Q2NKR7|F162A_BOVIN Protein FAM162A OS=Bos taurus GN=FAM162A PE=2 SV=1	6	6	37.9	16.582	145	0	63222	199320	162120	261330	224730	229320	5.19946	5.33473	5.26838	5.42755	5.35166	5.40526	0.0476411	0.745933
2209	Q864S1;Q3ZCJ8;F1N455	>tr|Q864S1|Q864S1_BOVIN Cathepsin C (Fragment) OS=Bos taurus PE=2 SV=1;>sp|Q3ZCJ8|CATC_BOVIN Dipeptidyl peptidase 1 OS=Bos taurus GN=CTSC PE=2 SV=1;>tr|F1N455|F1N455_BOVIN Dipeptidyl peptidase 1 OS=Bos taurus GN=CTSC PE=1 SV=1	6	6	18.8	51.533	458	0	48843	78726	81487	68803	78530	69594	5.0874	4.9313	4.96963	4.84797	4.89504	4.88739	0.0722819	1.31616
2218	F1N4N6;G3N0H4;F1MYU1	>tr|F1N4N6|F1N4N6_BOVIN Uncharacterized protein (Fragment) OS=Bos taurus GN=SMARCC2 PE=4 SV=2	6	6	7.7	120.62	1094	0	7454.2	14399	13841	15012	14478	15681	4.271	4.19351	4.19971	4.1868	4.16071	4.24019	0.496435	1.06049
2234	Q3T131;F1N5A4	>sp|Q3T131|COQ3_BOVIN Ubiquinone biosynthesis O-methyltransferase, mitochondrial OS=Bos taurus GN=COQ3 PE=2 SV=1;>tr|F1N5A4|F1N5A4_BOVIN Ubiquinone biosynthesis O-methyltransferase, mitochondrial OS=Bos taurus GN=COQ3 PE=3 SV=2	6	6	19.5	41.49	370	0	88148	174240	181170	208550	210040	164540	5.34381	5.27633	5.31663	5.32958	5.3223	5.26109	0.79965	1.01844
2237	F1N5C8	>sp|F1N5C8|ENPP6_BOVIN Ectonucleotide pyrophosphatase/phosphodiesterase family member 6 OS=Bos taurus GN=ENPP6 PE=1 SV=2	6	6	15.1	50.495	445	0	42537	112570	92583	110090	103090	123450	5.02736	5.0866	5.02508	5.05211	5.01322	5.13631	0.641826	0.953089
2252	F1N6A0;Q32KX0	>tr|F1N6A0|F1N6A0_BOVIN Isochorismatase domain-containing protein 2, mitochondrial OS=Bos taurus GN=ISOC2 PE=4 SV=1;>sp|Q32KX0|ISOC2_BOVIN Isochorismatase domain-containing protein 2, mitochondrial OS=Bos taurus GN=ISOC2 PE=2 SV=1	6	6	44.1	22.388	204	0	119380	298170	248600	298410	271170	229570	5.47553	5.50965	5.45405	5.48518	5.43324	5.40573	0.247707	1.09235
2261	F1N6P2;A7YY49	>tr|F1N6P2|F1N6P2_BOVIN Uncharacterized protein OS=Bos taurus GN=SURF1 PE=4 SV=2;>sp|A7YY49|SURF4_BOVIN Surfeit locus protein 4 OS=Bos taurus GN=SURF4 PE=2 SV=1	6	6	10.2	82.121	733	0	58637	154420	133140	176570	162830	167710	5.16677	5.22389	5.18285	5.25728	5.21173	5.26938	0.0877213	0.88113
2265	F1N6Y7;Q32LD6	>tr|F1N6Y7|F1N6Y7_BOVIN Uncharacterized protein (Fragment) OS=Bos taurus GN=EIF5B PE=4 SV=2	6	6	7.4	138.28	1220	0	16505	32576	26828	34276	37245	30251	4.61621	4.54808	4.48713	4.54536	4.57107	4.52556	0.940363	1.00726
2281	Q2YDJ9;F1N7H5	>sp|Q2YDJ9|GMPPB_BOVIN Mannose-1-phosphate guanyltransferase beta OS=Bos taurus GN=GMPPB PE=2 SV=1;>tr|F1N7H5|F1N7H5_BOVIN Mannose-1-phosphate guanyltransferase beta OS=Bos taurus GN=GMPPB PE=4 SV=2	6	6	19.2	39.837	360	0	34735	66699	61736	55793	74061	51209	4.93936	4.8593	4.84908	4.75694	4.86959	4.75416	0.134461	1.22749
2290	F1N7U2	>tr|F1N7U2|F1N7U2_BOVIN Uncharacterized protein OS=Bos taurus GN=NPLOC4 PE=4 SV=2	6	6	14.5	68.039	608	0	62557	139500	136500	140300	142770	146490	5.19487	5.17976	5.19368	5.15742	5.15464	5.21063	0.465081	1.03563
2295	Q95L46;F2Z4C6	>sp|Q95L46|IF4G2_BOVIN Eukaryotic translation initiation factor 4 gamma 2 OS=Bos taurus GN=EIF4G2 PE=2 SV=2;>tr|F2Z4C6|F2Z4C6_BOVIN Eukaryotic translation initiation factor 4 gamma 2 (Fragment) OS=Bos taurus GN=EIF4G2 PE=4 SV=1	6	6	7.6	102.36	907	0	73898	173720	175070	168990	181340	138690	5.26723	5.27503	5.30176	5.23823	5.25849	5.18686	0.0874162	1.13105
2340	P18902;G1K122;Q32L14	>sp|P18902|RET4_BOVIN Retinol-binding protein 4 OS=Bos taurus GN=RBP4 PE=1 SV=1;>tr|G1K122|G1K122_BOVIN Retinol-binding protein 4 OS=Bos taurus GN=RBP4 PE=3 SV=1;>tr|Q32L14|Q32L14_BOVIN RBP4 protein OS=Bos taurus GN=RBP4 PE=2 SV=1	6	6	43.7	21.068	183	0	139050	407510	475970	600020	529430	438950	5.54177	5.64532	5.73612	5.78853	5.72381	5.68723	0.220352	0.808872
2375	G3MXT3;G3MZC7;A4FUF6	>tr|G3MXT3|G3MXT3_BOVIN Uncharacterized protein OS=Bos taurus GN=PRPF40A PE=4 SV=1;>tr|G3MZC7|G3MZC7_BOVIN Uncharacterized protein OS=Bos taurus GN=PRPF40A PE=4 SV=1	6	6	9.6	98.045	855	0	46755	83486	66095	82203	91223	93362	5.06842	4.9568	4.87871	4.92525	4.9601	5.01499	0.985279	1.00276
2379	G3MY19	>tr|G3MY19|G3MY19_BOVIN Uncharacterized protein OS=Bos taurus GN=PDLIM5 PE=4 SV=1	8	6	14.2	58.837	544	0	40537	83077	97654	99853	98980	103080	5.00645	4.95466	5.04824	5.00973	4.99555	5.05799	0.615042	0.95946
2402	P15246;P15246-2;G3MZZ6	>sp|P15246|PIMT_BOVIN Protein-L-isoaspartate(D-aspartate) O-methyltransferase OS=Bos taurus GN=PCMT1 PE=1 SV=2;>sp|P15246-2|PIMT_BOVIN Isoform 2 of Protein-L-isoaspartate(D-aspartate) O-methyltransferase OS=Bos taurus GN=PCMT1;>tr|G3MZZ6|G3MZZ6_BOVIN Prote	6	6	38.3	24.565	227	0	19450	61529	53259	72758	65840	77909	4.68752	4.82426	4.78494	4.87225	4.81849	4.9364	0.106456	0.775997
2420	G3N1L5;F1MD15;Q2YDP5	>tr|G3N1L5|G3N1L5_BOVIN Uncharacterized protein (Fragment) OS=Bos taurus GN=SLC9A3R2 PE=4 SV=1;>tr|F1MD15|F1MD15_BOVIN Solute carrier family 9 isoform 3 regulator 2 OS=Bos taurus GN=SLC9A3R2 PE=4 SV=1	6	6	20.2	42.335	382	0	60387	146200	144720	171730	172630	188860	5.17954	5.20013	5.21907	5.24521	5.23712	5.32096	0.0786903	0.854706
2473	G3X7C0;O97593;A0JNP1	>tr|G3X7C0|G3X7C0_BOVIN Structural maintenance of chromosomes protein OS=Bos taurus GN=SMC1A PE=3 SV=1;>sp|O97593|SMC1A_BOVIN Structural maintenance of chromosomes protein 1A OS=Bos taurus GN=SMC1A PE=1 SV=1	6	6	5.6	143.19	1232	0	28037	64121	56212	64860	60866	63256	4.84633	4.84218	4.80837	4.82234	4.78437	4.84592	0.531915	1.03455
2495	G5E589;Q2TBX6	>tr|G5E589|G5E589_BOVIN Proteasome subunit beta type OS=Bos taurus GN=PSMB1 PE=3 SV=1;>sp|Q2TBX6|PSB1_BOVIN Proteasome subunit beta type-1 OS=Bos taurus GN=PSMB1 PE=1 SV=1	6	6	32.4	26.318	241	0	123680	221260	201310	193640	231620	237760	5.4909	5.38008	5.36241	5.29736	5.36478	5.42096	0.40436	1.12227
2539	G8JKY0;Q5E958;Q862P8;A1XED8	>tr|G8JKY0|G8JKY0_BOVIN 40S ribosomal protein S8 (Fragment) OS=Bos taurus GN=RPS8 PE=1 SV=1;>sp|Q5E958|RS8_BOVIN 40S ribosomal protein S8 OS=Bos taurus GN=RPS8 PE=2 SV=3;>tr|Q862P8|Q862P8_BOVIN 40S ribosomal protein S8 (Fragment) OS=Bos taurus PE=2 SV=1;>t	6	6	35.3	24.074	207	0	182850	424360	382870	448240	640780	317160	5.66069	5.66292	5.6416	5.66188	5.80671	5.5461	0.838182	0.962735
2553	P79135;I3QQD7;P79135-2	>sp|P79135|MX1_BOVIN Interferon-induced GTP-binding protein Mx1 OS=Bos taurus GN=MX1 PE=2 SV=4;>tr|I3QQD7|I3QQD7_BOVIN GTP-binding protein OS=Bos taurus GN=Mx1 PE=2 SV=1;>sp|P79135-2|MX1_BOVIN Isoform 2 of Interferon-induced GTP-binding protein Mx1 OS=Bos	9	6	17.6	74.804	648	0	20899	96514	72562	72461	78821	49502	4.71872	5.01977	4.91925	4.87047	4.89664	4.73944	0.643885	1.12304
2564	M0QW21;Q2TBN0;M0QW14;Q9TRG3	>tr|M0QW21|M0QW21_BOVIN Uncharacterized protein OS=Bos taurus GN=AKR1C3 PE=1 SV=1;>tr|Q2TBN0|Q2TBN0_BOVIN Aldo-keto reductase family 1, member C3 (3-alpha hydroxysteroid dehydrogenase, type II) OS=Bos taurus GN=AKR1C3 PE=2 SV=1	18	6	60.1	36.801	323	0	361470	739870	689230	1119900	1084100	636620	5.95667	5.90434	5.89691	6.05954	6.03507	5.8487	0.422204	0.867368
2565	M0QW22	>tr|M0QW22|M0QW22_BOVIN Uncharacterized protein (Fragment) OS=Bos taurus GN=LOC100296421 PE=3 SV=1	13	6	26.1	61.977	540	0	142500	360300	517460	335710	459550	259440	5.55241	5.59185	5.77242	5.53633	5.66233	5.45885	0.391555	1.22008
2568	Q32KX8;M5FHQ6	>sp|Q32KX8|CP013_BOVIN UPF0585 protein C16orf13 homolog OS=Bos taurus PE=2 SV=1;>tr|M5FHQ6|M5FHQ6_BOVIN Uncharacterized protein OS=Bos taurus GN=C25H16ORF13 PE=4 SV=1	6	6	35.3	22.714	204	0	42829	84492	80490	87429	82413	94887	5.03033	4.962	4.96429	4.95202	4.916	5.02202	0.59385	1.05243
2573	Q3SZJ9;M5FJZ1	>sp|Q3SZJ9|PMM2_BOVIN Phosphomannomutase 2 OS=Bos taurus GN=PMM2 PE=2 SV=1;>tr|M5FJZ1|M5FJZ1_BOVIN Phosphomannomutase OS=Bos taurus GN=PMM2 PE=3 SV=1	6	6	27.2	27.997	246	0	72556	201770	163230	195490	192200	160250	5.25927	5.34004	5.27135	5.30149	5.28375	5.24962	0.70564	1.02786
2596	O18879;E1BGC0;E1BKD8	>sp|O18879|GSTA2_BOVIN Glutathione S-transferase A2 OS=Bos taurus GN=GSTA2 PE=2 SV=4;>tr|E1BGC0|E1BGC0_BOVIN Glutathione S-transferase OS=Bos taurus GN=GSTA2 PE=3 SV=1	11	6	42.6	25.717	223	0	733040	2730400	2919100	2786000	3399500	2410100	6.26372	6.47141	6.52379	6.45535	6.53141	6.42685	0.578239	0.888048
2600	O46375	>sp|O46375|TTHY_BOVIN Transthyretin OS=Bos taurus GN=TTR PE=1 SV=1	6	6	46.9	15.727	147	0	125960	665110	214130	350520	311380	555150	5.49883	5.85808	5.38922	5.55508	5.49329	5.78923	0.864689	0.932202
2616	P00129	>sp|P00129|QCR7_BOVIN Cytochrome b-c1 complex subunit 7 OS=Bos taurus GN=UQCRB PE=1 SV=3	6	6	39.6	13.476	111	0	140760	393810	334720	455610	398930	545460	5.54708	5.63047	5.58323	5.66896	5.6009	5.78158	0.169878	0.800043
2633	P00741;F1MBC5;A6QPZ2	>sp|P00741|FA9_BOVIN Coagulation factor IX OS=Bos taurus GN=F9 PE=1 SV=2;>tr|F1MBC5|F1MBC5_BOVIN Coagulation factor IX OS=Bos taurus GN=F9 PE=3 SV=2;>tr|A6QPZ2|A6QPZ2_BOVIN F9 protein OS=Bos taurus GN=F9 PE=2 SV=1	6	6	14.1	52.045	462	0	78694	144150	220940	174420	173680	159210	5.29454	5.194	5.40282	5.25196	5.23975	5.24679	0.446399	1.12448
2650	P02722;Q3ZC05	>sp|P02722|ADT1_BOVIN ADP/ATP translocase 1 OS=Bos taurus GN=SLC25A4 PE=1 SV=3;>tr|Q3ZC05|Q3ZC05_BOVIN Solute carrier family 25 (Mitochondrial carrier;adenine nucleotide translocator), member 4 OS=Bos taurus GN=SLC25A4 PE=2 SV=2	14	6	43	32.967	298	0	479700	1036300	1023800	1215000	1038300	1039500	6.07957	6.05067	6.06876	6.09494	6.01632	6.06164	0.738463	1.02023
2655	P04973-2;P04973-3;P04973	>sp|P04973-2|CLCA_BOVIN Isoform Non-brain of Clathrin light chain A OS=Bos taurus GN=CLTA;>sp|P04973-3|CLCA_BOVIN Isoform 3 of Clathrin light chain A OS=Bos taurus GN=CLTA;>sp|P04973|CLCA_BOVIN Clathrin light chain A OS=Bos taurus GN=CLTA PE=1 SV=1	6	6	27.7	23.308	213	0	71659	128850	149540	162350	199160	156790	5.25387	5.14527	5.2333	5.22082	5.2992	5.24014	0.35572	0.906623
2663	P07107	>sp|P07107|ACBP_BOVIN Acyl-CoA-binding protein OS=Bos taurus GN=DBI PE=1 SV=2	6	6	59.8	10.044	87	0	709280	1340900	1230100	1457100	1332800	2359900	6.24941	6.16258	6.14849	6.17385	6.12476	6.41771	0.616854	0.887265
2669	P08728;CON__Q6IFX2;CON__P35900;P05785;CON__Q61782;G3X7W8;A6QQQ9;F1MPK1;CON__Q9D312	>sp|P08728|K1C19_BOVIN Keratin, type I cytoskeletal 19 OS=Bos taurus GN=KRT19 PE=2 SV=1	14	6	40.9	43.884	399	0	76478	249150	227310	230400	241280	340060	5.28213	5.43164	5.41516	5.37285	5.38252	5.57637	0.453224	0.855848
2694	P13135;A0FJZ6	>sp|P13135|CPNS1_BOVIN Calpain small subunit 1 OS=Bos taurus GN=CAPNS1 PE=2 SV=1	6	6	28.9	27.931	263	0	99986	320720	329150	314040	311830	313100	5.39854	5.54131	5.57594	5.50735	5.49392	5.5405	0.884622	0.980257
2726	P21793;D7NPV3	>sp|P21793|PGS2_BOVIN Decorin OS=Bos taurus GN=DCN PE=1 SV=2	6	6	18.1	39.879	360	0	36676	85643	127820	97426	87359	64754	4.96298	4.96787	5.16514	4.99904	4.94131	4.85608	0.27214	1.2585
2731	P22226	>sp|P22226|CTHL1_BOVIN Cathelicidin-1 OS=Bos taurus GN=CATHL1 PE=1 SV=2	6	6	43.9	17.6	155	0	92261	216940	250010	200120	313270	173260	5.36361	5.37152	5.4565	5.31166	5.49592	5.28352	0.66975	1.08021
2741	P25285	>sp|P25285|GCST_BOVIN Aminomethyltransferase, mitochondrial OS=Bos taurus GN=AMT PE=1 SV=1	6	6	16.9	42.868	397	0	67704	165910	136370	203090	193940	235960	5.22921	5.25505	5.19326	5.31805	5.28767	5.41766	0.0557186	0.766855
2751	P28801	>sp|P28801|GSTP1_BOVIN Glutathione S-transferase P OS=Bos taurus GN=GSTP1 PE=1 SV=2	6	6	37.1	23.613	210	0	103790	402400	366250	336110	357840	369040	5.41475	5.63984	5.62232	5.53685	5.55369	5.61189	0.916053	0.980603
2755	P31408;A6QP02;P31407;F1N688;Q7M3J5	>sp|P31408|VATB2_BOVIN V-type proton ATPase subunit B, brain isoform OS=Bos taurus GN=ATP6V1B2 PE=1 SV=3	6	6	18	56.576	511	0	86150	214600	227810	215880	242110	223280	5.33385	5.36681	5.41612	5.34458	5.38401	5.39367	0.951545	0.995803
2780	P42029	>sp|P42029|NDUA8_BOVIN NADH dehydrogenase [ubiquinone] 1 alpha subcomplex subunit 8 OS=Bos taurus GN=NDUFA8 PE=1 SV=2	6	6	43	20.091	172	0	35054	65259	64125	75892	80517	104200	4.94333	4.84982	4.86557	4.89056	4.90589	5.06268	0.34283	0.857426
2787	P46196;F1MI27	>sp|P46196|MK01_BOVIN Mitogen-activated protein kinase 1 OS=Bos taurus GN=MAPK1 PE=2 SV=3;>tr|F1MI27|F1MI27_BOVIN Mitogen-activated protein kinase (Fragment) OS=Bos taurus GN=MAPK1 PE=4 SV=2	6	6	17.5	41.375	360	0	79920	146490	131890	122620	131200	140230	5.30125	5.20099	5.17876	5.09893	5.11793	5.19166	0.126105	1.23261
2825	P61257;Q862N4;G3MYC1;E1BCF5	>sp|P61257|RL26_BOVIN 60S ribosomal protein L26 OS=Bos taurus GN=RPL26 PE=2 SV=1;>tr|Q862N4|Q862N4_BOVIN Similar to ribosomal protein L26 (Fragment) OS=Bos taurus PE=2 SV=1;>tr|G3MYC1|G3MYC1_BOVIN Uncharacterized protein OS=Bos taurus PE=3 SV=1;>tr|E1BCF5|	6	6	34.5	17.258	145	0	40471	44661	56550	103740	222430	66567	5.00574	4.68511	4.81098	5.02631	5.34719	4.86808	0.218321	0.566783
2848	P67810;Q9BDH8	>sp|P67810|SC11A_BOVIN Signal peptidase complex catalytic subunit SEC11A OS=Bos taurus GN=SEC11A PE=2 SV=1;>tr|Q9BDH8|Q9BDH8_BOVIN Signal peptidase I (Fragment) OS=Bos taurus PE=4 SV=1	6	6	29.1	20.625	179	0	7975.4	28998	26289	26290	32279	23843	4.30035	4.49755	4.47832	4.43016	4.50892	4.42218	0.700677	0.936814
2856	P68509;F1MPT3	>sp|P68509|1433F_BOVIN 14-3-3 protein eta OS=Bos taurus GN=YWHAH PE=1 SV=2;>tr|F1MPT3|F1MPT3_BOVIN 14-3-3 protein eta OS=Bos taurus GN=YWHAH PE=1 SV=2	10	6	43.1	28.211	246	0	121460	209740	212640	190950	205080	170400	5.48303	5.35686	5.38619	5.29128	5.31192	5.27629	0.0430191	1.30476
2926	Q08DJ3;F1MX51	>tr|Q08DJ3|Q08DJ3_BOVIN Far upstream element (FUSE) binding protein 1 OS=Bos taurus GN=FUBP1 PE=2 SV=1;>tr|F1MX51|F1MX51_BOVIN Uncharacterized protein (Fragment) OS=Bos taurus GN=FUBP1 PE=1 SV=2	9	6	12.9	67.489	643	0	57688	124270	113860	117160	114530	162940	5.15968	5.12955	5.11492	5.07914	5.05892	5.25684	0.96407	1.00712
2940	Q08DW1;Q0VCB4	>tr|Q08DW1|Q08DW1_BOVIN RAB9A, member RAS oncogene family OS=Bos taurus GN=RAB9A PE=2 SV=1	6	6	36	22.909	203	0	62336	188420	183720	177600	162130	148100	5.19333	5.31031	5.3227	5.25981	5.20986	5.21537	0.346073	1.11455
2941	Q08DW2;A6QQG0	>sp|Q08DW2|KPRA_BOVIN Phosphoribosyl pyrophosphate synthase-associated protein 1 OS=Bos taurus GN=PRPSAP1 PE=2 SV=1	7	6	27	39.423	356	0	77013	143410	145320	142680	146250	125130	5.28516	5.19176	5.22087	5.16473	5.1651	5.14218	0.0581688	1.18921
2952	Q08E38	>sp|Q08E38|PRP19_BOVIN Pre-mRNA-processing factor 19 OS=Bos taurus GN=PRPF19 PE=2 SV=1	6	6	16.5	55.194	504	0	73737	199800	192490	178020	180370	154540	5.26628	5.33578	5.34295	5.26083	5.25616	5.23386	0.0663526	1.1607
2981	Q8HY45;Q0IIM5	>tr|Q8HY45|Q8HY45_BOVIN Organic anion transporting polypeptide 2b1 OS=Bos taurus GN=SLCO2B1 PE=2 SV=1;>tr|Q0IIM5|Q0IIM5_BOVIN Solute carrier organic anion transporter family, member 2B1 OS=Bos taurus GN=SLCO2B1 PE=2 SV=1	6	6	10.2	76.625	708	0	99430	219560	198340	228320	249490	226670	5.39611	5.37673	5.35596	5.36891	5.39705	5.40021	0.460669	0.971725
2995	Q0P5F0	>sp|Q0P5F0|PPAL_BOVIN Lysosomal acid phosphatase OS=Bos taurus GN=ACP2 PE=2 SV=1	6	6	15.6	48.302	423	0	49146	234090	219090	148600	141110	101780	5.09008	5.40456	5.39917	5.18238	5.14956	5.05248	0.200874	1.47842
3014	Q0QEV5;Q5E973	>tr|Q0QEV5|Q0QEV5_BOVIN 60S ribosomal protein L18 (Fragment) OS=Bos taurus GN=RPL18 PE=2 SV=1;>sp|Q5E973|RL18_BOVIN 60S ribosomal protein L18 OS=Bos taurus GN=RPL18 PE=2 SV=3	6	6	43.4	18.746	166	0	74269	160290	179510	239810	476960	124820	5.2694	5.24009	5.31263	5.39023	5.67848	5.1411	0.455852	0.742626
3046	Q0VCA5;G3X7R1	>sp|Q0VCA5|SAMH1_BOVIN Deoxynucleoside triphosphate triphosphohydrolase SAMHD1 OS=Bos taurus GN=SAMHD1 PE=2 SV=1;>tr|G3X7R1|G3X7R1_BOVIN Deoxynucleoside triphosphate triphosphohydrolase SAMHD1 OS=Bos taurus GN=SAMHD1 PE=4 SV=1	6	6	12.1	68.238	589	0	50028	171010	148140	103230	135390	133500	5.09781	5.2682	5.22922	5.02417	5.13159	5.1703	0.254997	1.22949
3050	Q0VCF1	>tr|Q0VCF1|Q0VCF1_BOVIN Sorbin and SH3 domain containing 1 OS=Bos taurus GN=SORBS1 PE=2 SV=1	6	6	14	46.461	429	0	38368	100240	85947	114850	98313	141370	4.98256	5.03622	4.99278	5.0705	4.99261	5.19517	0.250464	0.827485
3062	Q0VCP1	>sp|Q0VCP1|KAD4_BOVIN Adenylate kinase 4, mitochondrial OS=Bos taurus GN=AK4 PE=2 SV=1	6	6	27.8	25.348	223	0	16747	26132	27557	19470	28967	41983	4.62253	4.45235	4.49878	4.29973	4.4619	4.66789	0.704767	1.11698
3078	Q0VCX5	>sp|Q0VCX5|ERF1_BOVIN Eukaryotic peptide chain release factor subunit 1 OS=Bos taurus GN=ETF1 PE=2 SV=3	6	6	14.9	49.03	437	0	93724	197050	203970	170550	200700	183330	5.37045	5.32976	5.36811	5.24222	5.30255	5.30805	0.0446526	1.17987
3079	Q0VCY1	>sp|Q0VCY1|VAPA_BOVIN Vesicle-associated membrane protein-associated protein A OS=Bos taurus GN=VAPA PE=2 SV=1	7	6	30.1	27.856	249	0	75333	204190	184720	241850	221710	185390	5.27558	5.34522	5.32506	5.39391	5.34579	5.3129	0.319455	0.92134
3109	Q148J4;E1BC58	>tr|Q148J4|Q148J4_BOVIN RAB2A, member RAS oncogene family OS=Bos taurus GN=RAB2A PE=2 SV=1;>tr|E1BC58|E1BC58_BOVIN Uncharacterized protein OS=Bos taurus GN=RAB2B PE=3 SV=1	6	6	38.6	20.85	189	0	110390	333340	257370	294170	315340	277550	5.44153	5.55807	5.4691	5.47896	5.49878	5.48816	0.980375	1.00215
3110	Q148J6	>sp|Q148J6|ARPC4_BOVIN Actin-related protein 2/3 complex subunit 4 OS=Bos taurus GN=ARPC4 PE=1 SV=3	6	6	39.3	19.667	168	0	122110	346900	342570	286120	315200	226610	5.48535	5.57539	5.59329	5.46691	5.49859	5.4001	0.0955264	1.2478
3134	Q17QN6	>sp|Q17QN6|EM55_BOVIN 55 kDa erythrocyte membrane protein OS=Bos taurus GN=MPP1 PE=1 SV=1	6	6	16.5	52.184	466	0	61640	121100	108400	128990	130700	143500	5.18846	5.11833	5.09357	5.12092	5.11628	5.20167	0.762646	0.970875
3147	Q19AM0;F1MFZ8;A6P7M0	>tr|Q19AM0|Q19AM0_BOVIN Steroid sulfatase OS=Bos taurus PE=2 SV=1;>tr|F1MFZ8|F1MFZ8_BOVIN Uncharacterized protein OS=Bos taurus GN=STS PE=4 SV=2;>tr|A6P7M0|A6P7M0_BOVIN Steroid sulfatase (Fragment) OS=Bos taurus GN=STS PE=2 SV=2	6	6	9.9	64.435	578	0	124880	321620	329640	406390	288730	271700	5.49509	5.54252	5.57659	5.61931	5.46049	5.47891	0.755408	1.04351
3156	Q1JPE3	>tr|Q1JPE3|Q1JPE3_BOVIN Carbohydrate kinase-like OS=Bos taurus GN=CARKL PE=2 SV=1	6	6	16.1	50.997	478	0	91983	195910	224350	213260	211750	135590	5.3623	5.32724	5.40947	5.33927	5.32582	5.17704	0.208629	1.21794
3170	Q1JQC5	>sp|Q1JQC5|RMD3_BOVIN Regulator of microtubule dynamics protein 3 OS=Bos taurus GN=RMDN3 PE=2 SV=1	6	6	13	51.905	471	0	74925	198710	185550	265570	227510	217350	5.27322	5.3334	5.32701	5.43454	5.357	5.38198	0.0548957	0.831834
3190	Q1LZH7;F1N7N7	>sp|Q1LZH7|KANK2_BOVIN KN motif and ankyrin repeat domain-containing protein 2 OS=Bos taurus GN=KANK2 PE=2 SV=1;>tr|F1N7N7|F1N7N7_BOVIN KN motif and ankyrin repeat domain-containing protein 2 (Fragment) OS=Bos taurus GN=KANK2 PE=4 SV=2	6	6	7.6	91.956	858	0	22133	61450	57753	56767	59799	68185	4.74364	4.8237	4.82012	4.76446	4.77669	4.87851	0.821621	0.975588
3203	Q58DH9;Q1RMM9	>sp|Q58DH9|NAGAB_BOVIN Alpha-N-acetylgalactosaminidase OS=Bos taurus GN=NAGA PE=2 SV=1;>tr|Q1RMM9|Q1RMM9_BOVIN Alpha-N-acetylgalactosaminidase OS=Bos taurus GN=NAGA PE=2 SV=1	6	6	18.2	46.532	411	0	75416	156270	214010	194690	247320	138290	5.27606	5.22906	5.38898	5.29971	5.39326	5.18561	0.949349	1.01198
3205	Q1RMR2	>sp|Q1RMR2|RU17_BOVIN U1 small nuclear ribonucleoprotein 70 kDa OS=Bos taurus GN=SNRNP70 PE=2 SV=1	6	6	14.1	51.425	439	0	47657	93151	84346	90021	111790	123300	5.07672	5.00437	4.98461	4.96471	5.0484	5.13578	0.650803	0.938145
3209	Q1RMS2	>sp|Q1RMS2|PYRG2_BOVIN CTP synthase 2 OS=Bos taurus GN=CTPS2 PE=2 SV=1	6	6	11.8	65.48	586	0	52681	161220	147700	137630	156130	141210	5.12025	5.2426	5.22793	5.14908	5.19349	5.19468	0.688596	1.04194
3214	Q1RMV0	>sp|Q1RMV0|PEX5_BOVIN Peroxisomal targeting signal 1 receptor OS=Bos taurus GN=PEX5 PE=2 SV=1	6	6	13.6	70.877	640	0	21519	53346	55643	55396	52236	46215	4.73142	4.76228	4.80396	4.75384	4.71797	4.7096	0.196338	1.09333
3223	Q24JZ8	>tr|Q24JZ8|Q24JZ8_BOVIN U2 small nuclear RNA auxiliary factor 2 OS=Bos taurus GN=U2AF2 PE=2 SV=1	6	6	16.2	53.486	475	0	44136	137970	131140	130020	117310	137020	5.04339	5.17497	5.17628	5.12438	5.06933	5.1816	0.911955	1.01495
3243	Q28104	>sp|Q28104|COPE_BOVIN Coatomer subunit epsilon OS=Bos taurus GN=COPE PE=1 SV=3	6	6	26.3	34.481	308	0	32189	80628	63381	66779	92563	79685	4.9063	4.94167	4.8605	4.835	4.96644	4.94619	0.795529	0.970391
3255	Q29RH3	>sp|Q29RH3|NUD12_BOVIN Peroxisomal NADH pyrophosphatase NUDT12 OS=Bos taurus GN=NUDT12 PE=2 SV=1	6	6	13.7	50.119	444	0	76429	143630	145200	131660	145700	138120	5.28185	5.19243	5.22051	5.12982	5.16346	5.18507	0.0799115	1.18072
3258	Q29RI6	>sp|Q29RI6|CAB39_BOVIN Calcium-binding protein 39 OS=Bos taurus GN=CAB39 PE=2 SV=1	6	6	17.9	39.869	341	0	26048	64152	75246	68377	67188	41166	4.81437	4.84239	4.93503	4.84527	4.82729	4.65936	0.280807	1.22074
3259	Q29RI9	>sp|Q29RI9|MAT2B_BOVIN Methionine adenosyltransferase 2 subunit beta OS=Bos taurus GN=MAT2B PE=2 SV=1	6	6	24.6	37.768	334	0	42784	143840	114250	118540	122730	113390	5.02988	5.19306	5.1164	5.08423	5.08895	5.09939	0.662804	1.05258
3290	Q2HJ65	>tr|Q2HJ65|Q2HJ65_BOVIN Core histone macro-H2A OS=Bos taurus GN=H2AFY PE=2 SV=1	8	6	27	39.532	371	0	69209	137280	123990	148550	227410	145560	5.23876	5.17279	5.15193	5.18224	5.35681	5.20786	0.368582	0.868674
3316	Q2KHU4	>sp|Q2KHU4|CLPP_BOVIN ATP-dependent Clp protease proteolytic subunit, mitochondrial OS=Bos taurus GN=CLPP PE=2 SV=1	6	6	28.7	29.704	272	0	137220	254650	221240	266670	227880	316500	5.53601	5.44113	5.40341	5.43634	5.35771	5.54519	0.847557	1.03221
3317	Q2KHU5	>sp|Q2KHU5|MACD1_BOVIN O-acetyl-ADP-ribose deacetylase MACROD1 OS=Bos taurus GN=MACROD1 PE=2 SV=1	6	6	27.7	35.569	325	0	47918	117790	131020	114920	146370	58545	5.07909	5.10629	5.17588	5.07076	5.16545	4.81231	0.39459	1.2713
3324	Q2KHZ8;F1N1D5	>sp|Q2KHZ8|GLCM_BOVIN Glucosylceramidase OS=Bos taurus GN=GBA PE=2 SV=1;>tr|F1N1D5|F1N1D5_BOVIN Glucosylceramidase OS=Bos taurus GN=GBA PE=3 SV=1	6	6	17.2	59.854	536	0	119410	216420	189890	294560	240900	242490	5.47564	5.37048	5.33705	5.47954	5.38184	5.42951	0.515453	0.920647
3332	Q2KI74	>sp|Q2KI74|TRADD_BOVIN Tumor necrosis factor receptor type 1-associated DEATH domain protein OS=Bos taurus GN=TRADD PE=2 SV=1	6	6	26.3	34.292	312	0	112440	214370	200110	192820	221880	256770	5.44952	5.36635	5.35981	5.29552	5.34612	5.45436	0.654589	1.06307
3345	Q2KIG6	>tr|Q2KIG6|Q2KIG6_BOVIN Cytochrome P450, family 8, subfamily B, polypeptide 1 OS=Bos taurus GN=CYP8B1 PE=2 SV=1	6	6	27.7	18.936	166	0	51560	160450	230120	267420	286100	197320	5.11091	5.24052	5.4205	5.43756	5.45652	5.33999	0.186563	0.70138
3360	Q2KIN5;H6S1N6	>sp|Q2KIN5|HEM3_BOVIN Porphobilinogen deaminase OS=Bos taurus GN=HMBS PE=2 SV=1	6	6	18.3	39.515	361	0	99082	133620	139130	141240	148590	129700	5.39459	5.16105	5.20197	5.16032	5.17199	5.15776	0.283983	1.22795
3401	Q2KJ81;Q3SYW1	>sp|Q2KJ81|AP1M1_BOVIN AP-1 complex subunit mu-1 OS=Bos taurus GN=AP1M1 PE=1 SV=3	6	6	17.5	48.586	423	0	29999	81590	76583	75511	81871	68218	4.8757	4.94682	4.94268	4.88838	4.91313	4.87872	0.324264	1.06739
3443	Q2NL00	>sp|Q2NL00|GSTT1_BOVIN Glutathione S-transferase theta-1 OS=Bos taurus GN=GSTT1 PE=2 SV=3	7	6	39.2	27.149	240	0	367020	446960	197190	455540	189250	534340	5.96329	5.68545	5.35343	5.66889	5.27704	5.77263	0.704587	1.24319
3458	Q2T9Y6	>sp|Q2T9Y6|GSH0_BOVIN Glutamate--cysteine ligase regulatory subunit OS=Bos taurus GN=GCLM PE=2 SV=1	6	6	30.3	30.533	274	0	66211	184080	218830	208550	189830	157590	5.21953	5.30019	5.39865	5.32958	5.27836	5.24235	0.713912	1.05364
3463	Q2TA49	>sp|Q2TA49|VASP_BOVIN Vasodilator-stimulated phosphoprotein OS=Bos taurus GN=VASP PE=2 SV=3	6	6	18	40.463	383	0	20333	77493	81923	83390	79813	104570	4.7068	4.92444	4.97195	4.93148	4.90207	5.06422	0.362671	0.79764
3524	Q32L93;F1MCZ0;Q08DA2	>sp|Q32L93|GMPR2_BOVIN GMP reductase 2 OS=Bos taurus GN=GMPR2 PE=2 SV=1;>tr|F1MCZ0|F1MCZ0_BOVIN GMP reductase 2 OS=Bos taurus GN=GMPR2 PE=4 SV=2	6	6	17	38.032	348	0	77917	197590	252990	184690	235260	147960	5.29023	5.33095	5.46165	5.27681	5.37155	5.21496	0.348112	1.1835
3536	Q32LM0;F1N7B9	>sp|Q32LM0|SHLB1_BOVIN Endophilin-B1 OS=Bos taurus GN=SH3GLB1 PE=2 SV=1;>tr|F1N7B9|F1N7B9_BOVIN Endophilin-B1 OS=Bos taurus GN=SH3GLB1 PE=4 SV=2	7	6	20	40.777	365	0	94954	196210	192610	185500	195210	211770	5.37611	5.3279	5.34322	5.27871	5.2905	5.37068	0.328805	1.08588
3609	Q3SX23	>sp|Q3SX23|LONP2_BOVIN Lon protease homolog 2, peroxisomal OS=Bos taurus GN=LONP2 PE=2 SV=1	6	6	9.4	94.309	852	0	28620	65293	67210	81509	66803	70720	4.85527	4.85005	4.88598	4.92157	4.8248	4.89436	0.622299	0.962772
3615	Q3SX44	>sp|Q3SX44|DDAH2_BOVIN N(G),N(G)-dimethylarginine dimethylaminohydrolase 2 OS=Bos taurus GN=DDAH2 PE=2 SV=1	7	6	34.4	29.78	285	0	49151	116200	101260	120280	105600	140580	5.09013	5.10039	5.06398	5.09056	5.02366	5.19274	0.745809	0.960535
3627	Q3SYW3	>tr|Q3SYW3|Q3SYW3_BOVIN Hematopoietic cell-specific Lyn substrate 1 OS=Bos taurus GN=HCLS1 PE=2 SV=1	6	6	13.8	53.908	485	0	102130	214950	223250	165330	268370	231130	5.40775	5.36752	5.40734	5.22872	5.42873	5.40867	0.582328	1.09353
3629	Q3SYY7	>sp|Q3SYY7|OCAD2_BOVIN OCIA domain-containing protein 2 OS=Bos taurus GN=OCIAD2 PE=2 SV=1	6	6	37	16.845	154	0	147820	221960	257740	225140	295630	228690	5.56833	5.38146	5.46973	5.36282	5.47075	5.40406	0.386714	1.14982
3644	Q3SZ27	>sp|Q3SZ27|MIC27_BOVIN MICOS complex subunit MIC27 OS=Bos taurus GN=APOL PE=2 SV=1	6	6	32.6	29.114	264	0	25553	43763	42706	53229	43407	59478	4.80604	4.67629	4.68903	4.73651	4.63756	4.81917	0.918282	0.983347
3658	Q3SZ96;A7E365	>tr|Q3SZ96|Q3SZ96_BOVIN LZIC protein (Fragment) OS=Bos taurus GN=LZIC PE=2 SV=1	6	6	37.8	22.247	196	0	63119	151960	142440	133400	137540	145320	5.19876	5.21691	5.21218	5.13552	5.13843	5.20714	0.111464	1.11923
3701	Q3T003;Q862R3;F1MHJ6	>sp|Q3T003|RL18A_BOVIN 60S ribosomal protein L18a OS=Bos taurus GN=RPL18A PE=2 SV=1;>tr|Q862R3|Q862R3_BOVIN Similar to ribosomal protein L18a (Fragment) OS=Bos taurus PE=2 SV=1;>tr|F1MHJ6|F1MHJ6_BOVIN 60S ribosomal protein L18a OS=Bos taurus PE=3 SV=2	6	6	34.7	20.762	176	0	76137	142880	155520	180930	263820	96023	5.28019	5.19015	5.25033	5.26788	5.42131	5.02719	0.990867	1.0033
3719	Q3T0C6	>sp|Q3T0C6|AT1B3_BOVIN Sodium/potassium-transporting ATPase subunit beta-3 OS=Bos taurus GN=ATP1B3 PE=2 SV=1	6	6	21.5	31.521	279	0	90879	268910	252400	250580	253670	185620	5.35706	5.46479	5.46063	5.40931	5.40427	5.31344	0.332387	1.12673
3733	Q3T0G5	>sp|Q3T0G5|PROSC_BOVIN Proline synthase co-transcribed bacterial homolog protein OS=Bos taurus GN=PROSC PE=2 SV=1	6	6	27.5	29.943	273	0	100890	186040	219560	196320	230530	162170	5.40244	5.30479	5.4001	5.30333	5.36273	5.25479	0.237762	1.15388
3784	Q3T122	>sp|Q3T122|EIF3D_BOVIN Eukaryotic translation initiation factor 3 subunit D OS=Bos taurus GN=EIF3D PE=2 SV=1	6	6	14.6	63.93	548	0	90051	237410	227760	218330	238040	191520	5.35308	5.41068	5.41602	5.34948	5.37665	5.32703	0.163091	1.10206
3823	Q3ZBH2	>tr|Q3ZBH2|Q3ZBH2_BOVIN NAD(P)H dehydrogenase, quinone 1 OS=Bos taurus GN=NQO1 PE=2 SV=1	6	6	19.7	31.023	274	0	72435	140420	171560	121260	166530	116790	5.25854	5.18261	5.29296	5.09408	5.22149	5.11222	0.118131	1.26505
3842	Q3ZBT5	>sp|Q3ZBT5|STX7_BOVIN Syntaxin-7 OS=Bos taurus GN=STX7 PE=2 SV=1	6	6	34.1	29.656	261	0	36933	100940	111960	92847	96710	78905	4.96601	5.03925	5.10761	4.97813	4.98547	4.94192	0.183618	1.17251
3909	Q56JW4	>sp|Q56JW4|APT_BOVIN Adenine phosphoribosyltransferase OS=Bos taurus GN=APRT PE=2 SV=1	6	6	36.1	19.537	180	0	68493	137680	144060	124320	184590	141420	5.23424	5.17405	5.21709	5.10491	5.26621	5.19533	0.71437	1.04627
3924	Q58CX1;Q0V7N7	>tr|Q58CX1|Q58CX1_BOVIN Galactose-1-phosphate uridylyltransferase OS=Bos taurus GN=GALT PE=2 SV=1;>tr|Q0V7N7|Q0V7N7_BOVIN Galactose-1-phosphate uridylyltransferase OS=Bos taurus GN=GALT PE=2 SV=1	6	6	21.9	41.287	360	0	85036	206240	202000	238210	248030	226870	5.3282	5.34955	5.3639	5.38732	5.3945	5.40059	0.0132245	0.897594
3947	Q58DT1;A1XED1;E1B7T4;E1BLQ8	>sp|Q58DT1|RL7_BOVIN 60S ribosomal protein L7 OS=Bos taurus GN=RPL7 PE=2 SV=1;>tr|A1XED1|A1XED1_BOVIN RPL7 (Fragment) OS=Bos taurus PE=2 SV=1;>tr|E1B7T4|E1B7T4_BOVIN Uncharacterized protein OS=Bos taurus PE=3 SV=2;>tr|E1BLQ8|E1BLQ8_BOVIN Uncharacterized pr	6	6	25.4	29.168	248	0	63604	97361	114140	177480	342280	90442	5.20208	5.02357	5.11598	5.25951	5.53438	5.00119	0.404531	0.706074
3963	Q5E947;Q9BGI4;Q862N9;Q862E5	>sp|Q5E947|PRDX1_BOVIN Peroxiredoxin-1 OS=Bos taurus GN=PRDX1 PE=2 SV=1;>tr|Q9BGI4|Q9BGI4_BOVIN Peroxiredoxin 1 OS=Bos taurus PE=2 SV=1;>tr|Q862N9|Q862N9_BOVIN Similar to peroxiredoxin 1 (Fragment) OS=Bos taurus PE=2 SV=1;>tr|Q862E5|Q862E5_BOVIN Similar to	8	6	39.2	22.209	199	0	168740	435350	349890	324370	365820	420320	5.62581	5.67402	5.60248	5.52141	5.56327	5.6684	0.363295	1.12136
3969	Q5E954;A6QM13;H6ULC6	>sp|Q5E954|DNJA1_BOVIN DnaJ homolog subfamily A member 1 OS=Bos taurus GN=DNAJA1 PE=2 SV=2;>tr|A6QM13|A6QM13_BOVIN DNAJA1 protein OS=Bos taurus GN=DNAJA1 PE=2 SV=1;>tr|H6ULC6|H6ULC6_BOVIN DnaJ protein (Fragment) OS=Bos taurus GN=DNAJA1 PE=4 SV=1	6	6	21.7	44.882	397	0	32108	73383	40514	78635	73246	76013	4.90521	4.90078	4.66615	4.90598	4.86478	4.9257	0.408011	0.841834
3976	Q5E971;F1N3K8	>sp|Q5E971|TMEDA_BOVIN Transmembrane emp24 domain-containing protein 10 OS=Bos taurus GN=TMED10 PE=2 SV=1;>tr|F1N3K8|F1N3K8_BOVIN Transmembrane emp24 domain-containing protein 10 OS=Bos taurus GN=TMED10 PE=1 SV=2	6	6	32	24.827	219	0	218420	450470	330750	336330	453580	381820	5.73789	5.68885	5.57804	5.53713	5.65665	5.62668	0.359152	1.15197
3981	Q5E988;A1XED5	>sp|Q5E988|RS5_BOVIN 40S ribosomal protein S5 OS=Bos taurus GN=RPS5 PE=2 SV=3;>tr|A1XED5|A1XED5_BOVIN RPS5 (Fragment) OS=Bos taurus PE=2 SV=1	6	6	36.8	22.876	204	0	85741	192810	197580	201900	197430	143260	5.33178	5.32031	5.35429	5.3155	5.29541	5.20094	0.152006	1.16103
3991	Q5E9C0	>sp|Q5E9C0|RSU1_BOVIN Ras suppressor protein 1 OS=Bos taurus GN=RSU1 PE=2 SV=1	6	6	20.9	31.537	277	0	99633	207380	193600	209010	203180	287540	5.397	5.35195	5.34545	5.33053	5.30788	5.50352	0.816314	0.964177
3997	Q5E9E6;G3X7N2;E1BKD0;Q862M2	>sp|Q5E9E6|RL10A_BOVIN 60S ribosomal protein L10a OS=Bos taurus GN=RPL10A PE=2 SV=3;>tr|G3X7N2|G3X7N2_BOVIN Ribosomal protein OS=Bos taurus PE=3 SV=1;>tr|E1BKD0|E1BKD0_BOVIN Ribosomal protein OS=Bos taurus PE=3 SV=2	6	6	29.5	24.831	217	0	88084	177050	168180	198540	264290	148120	5.34349	5.28328	5.28432	5.30821	5.42208	5.21543	0.863481	0.973771
4003	Q5E9G0;Q32L24	>sp|Q5E9G0|GSTA4_BOVIN Glutathione S-transferase A4 OS=Bos taurus GN=GSTA4 PE=2 SV=1;>tr|Q32L24|Q32L24_BOVIN Glutathione S-transferase OS=Bos taurus GN=GSTA4 PE=2 SV=1	7	6	35.6	25.659	222	0	36304	110710	66102	131960	109270	170060	4.95855	5.07937	4.87876	5.13081	5.0385	5.27542	0.123062	0.666781
4004	Q5E9G3;F1MU19	>sp|Q5E9G3|PSME2_BOVIN Proteasome activator complex subunit 2 OS=Bos taurus GN=PSME2 PE=1 SV=3;>tr|F1MU19|F1MU19_BOVIN Proteasome activator complex subunit 2 (Fragment) OS=Bos taurus GN=PSME2 PE=4 SV=1	6	6	27.6	27.379	239	0	76118	257230	206400	198330	242820	200870	5.28008	5.4455	5.37325	5.30775	5.38528	5.34773	0.732738	1.04558
4007	Q5E9J1;E1BMP6	>sp|Q5E9J1|HNRPF_BOVIN Heterogeneous nuclear ribonucleoprotein F OS=Bos taurus GN=HNRNPF PE=2 SV=3	8	6	25.4	45.688	414	0	209500	361720	360910	302220	359370	346590	5.71978	5.59355	5.61594	5.49069	5.55554	5.58463	0.105803	1.25739
4040	Q5EAC6;Q58DN6;Q58D03;F1MHL1	>sp|Q5EAC6|CDC37_BOVIN Hsp90 co-chaperone Cdc37 OS=Bos taurus GN=CDC37 PE=2 SV=1;>tr|Q58DN6|Q58DN6_BOVIN CDC37 homolog OS=Bos taurus GN=CDC37 PE=2 SV=1	6	6	16.8	44.58	380	0	89376	239810	189890	190750	210860	186830	5.34982	5.41505	5.33705	5.29083	5.32399	5.31626	0.0950122	1.14011
[truncated: 1,401 more rows]
